# Supplementary material for: Conversion of array‐based single nucleotide polymorphic markers for use in targeted genotyping by sequencing in hexaploid wheat (Triticum aestivum)
Source: Plant Biotechnol J. 2017 Oct 23;16(4):867–76. doi: 10.1111/pbi.12834 (PMC5866950; doi:10.1111/pbi.12834)
Supplement: Supplementary file 2 — Table S1 Distribution of the custom designed MyBaits capture probes throughout the hexaploid wheat genome. Locations are based on the consensus map generated by Winfield et al. (2016). [file PBI-16-867-s005.xlsx]

## Sheet: Sheet1
	Genome
Chromosome	A	B	D	Total
1	864	1370	470	2704
2	710	1651	261	2622
3	720	1070	426	2216
4	597	529	89	1215
5	885	1034	326	2245
6	885	1107	206	2198
7	865	841	261	1967
Total	5526	7602	2039	15167
