# Supplementary material for: Conversion of array‐based single nucleotide polymorphic markers for use in targeted genotyping by sequencing in hexaploid wheat (Triticum aestivum)
Source: Plant Biotechnol J. 2017 Oct 23;16(4):867–76. doi: 10.1111/pbi.12834 (PMC5866950; doi:10.1111/pbi.12834)
Supplement: Supplementary file 3 — Table S2 Number of reads mapped to the capture probe sequence for each variety using two sequencing platforms. Read length was 2 × 150 bp for the NextSeq platform and 2 × 300 bp for the MiSeq platform. [file PBI-16-867-s004.xlsx]

## Sheet: Mapped Reads
Variety	Mapped Reads (%)
	NextSeq	MiSeq
Alchemy	9229733 (57.16)	710242 (78.83)
Apogee	10284822 (57.91)	817999 (79.06)
Avalon	8951966 (55.51)	1316356 (76.08)
Battalion	6781083 (50.95)	600787 (73.09)
Cadenza	7653382 (56.83)	1210024 (76.27)
Caphorn	13486822 (58.8)	1037770 (80.86)
Chinese Spring	10394954 (60.71)	791842 (80.66)
Claire	10596615 (55.55)	789514 (78.69)
Cocoon	10460906 (61.9)	704495 (79.37)
Consort	12548804 (62.12)	912726 (82.47)
Cordiale	8643145 (59.28)	669086 (77.13)
Evolution	8204026 (57.44)	629331 (75.93)
Exsept	9620752 (58.8)	660936 (80.69)
Galahad	11630892 (57.75)	955375 (79.72)
Gallant	9487352 (58.38)	729265 (78.43)
Gatsby	9828229 (57.76)	733774 (79.72)
Glasgow	11109024 (57.19)	880047 (79.91)
Hereward	9252393 (59.35)	710433 (80.29)
Humber	9461620 (56.29)	755237 (78.91)
Keilder	9707433 (59.38)	734600 (78.23)
Mendel	8871671 (54.36)	749742 (76.44)
Opata	9061905 (56.83)	731710 (78.88)
Paragon	10027570 (58.9)	780132 (80.81)
Recital	9998289 (58.51)	775420 (80.51)
Reflection	10705706 (61.18)	765559 (79.57)
Rialto	10259322 (56.4)	1612622 (77.3)
Robigus	9467995 (56.96)	774937 (78.89)
Savannah	10657894 (60.71)	1597171 (80.06)
Skyfall	9309168 (58)	725151 (76.76)
Solstice	10501225 (57.16)	788515 (80.07)
Xi19	8678607 (57.34)	709911 (79.46)
