# Supplementary material for: Conversion of array‐based single nucleotide polymorphic markers for use in targeted genotyping by sequencing in hexaploid wheat (Triticum aestivum)
Source: Plant Biotechnol J. 2017 Oct 23;16(4):867–76. doi: 10.1111/pbi.12834 (PMC5866950; doi:10.1111/pbi.12834)
Supplement: Supplementary file 4 — Table S3 Probe details and associated data. Probe names and codes refer to data available from the CerealsDB website (Wilkinson et al., 2016; www.cerealsdb.uk.net ). Genotype data described here relates to TGbyS data. [file PBI-16-867-s003.xlsx]

## Sheet: 15167
Probe Details														TGbyS Genotype Call per Variety
Capture probe code	SNP position in original contig	SNP type	SNP position in capture probe	Capture probe Sequence	AX code	BA Code	BS code	KASP code	Axiom Category	Consensus map Chromasome	Consensus map cM	Subset	Tri-allelic	Alchemy	Apogee	Avalon	Battalion	Cadenza	Caphorn	Chinese Spring	Claire	Cocoon	Consort	Cordiale	Evolution	Exsept	Galahad	Gallant	Gatsby	Glasgow	Hereward	Humber	Keilder	Mendel	Opata	Paragon	Recital	Reflection	Rialto	Robigus	Savannah	Skyfall	Solstice	Xi19
AX-94381419_183_Dominant_pos-61_v1	183	Dominant	pos-61	AAGCTTTTCACGTCGATTCTTCCAAGAGGAAGAACAACTGGAAAGGTCCTCAGAAGCCTGAGGAAGAAACCATTCAAGCCTCACCACCAGACTCCTCCGGGTGCAAAAGGCGCAAAGTCA	AX-94381419	BA00000966	BS00075960		OTV	7B	0			NN	NN	NN	NN	NN	NN	AA	NN	NN	NN	NN	NN	NN	NN	NN	NN	NN	NN	NN	NN	AA	NN	NN	NN	GG	NN	NN	NN	NN	NN	NN
AX-94381448_126_Partially_pos-61_v1	126	Partially	pos-61	AGCCCCTGGTATTACTGTTACTGCGAGAGGTCTCGCAGCAAACGGAACGGGGAGGAGACTATGACACTCTGTGACTGTGAGTGATCCCGAGGAGAGTTTGTGTTAGGCGGAAATTGATGG	AX-94381448	BA00001122	BS00045427		PolyHighResolution	1B	54.89			TT	AA	AA	TT	TT	AA	AA	AA	AA	AA	AA	TT	AA	AA	AA	AA	AA	AA	AA	AA	AA	AA	AA	TT	AA	AA	AA	AA	AA	AA	TT
AX-94381449_112_Co-dominant_pos-61_v1	112	Co-dominant	pos-61	TCGATCTGGTCGTGCGCTCGTCTCCCGCCCCCAGAACCTGCAGATCCTCGTCTTCCCAACCGGTGTATGTCCTAGAGCGGTGGTAGCATCGGACTCTCTGTCTCGTGGGGCCAGGCCTCC	AX-94381449	BA00001124	No BS code		Other	2A	58.96			CC	CC	CC	CC	CC	CC	CC	CC	CC	CC	CC	CC	CC	CC	CC	CC	CC	CC	CC	CC	NN	NN	CC	NN	CC	CC	CC	CC	CC	CC	CC
AX-94381454_194_Partially_pos-61_v1	194	Partially	pos-61	CAGGAATATCGCCGTCTCACATCTCCACCGGGACCAACATCGTGGTGTTGAGGCGGTGGAATGGAGGCCTGGGGAGAGTTGTCTAGAAGAGGAGGAGGTTGCCGGAGGAAGAGGGGAAGG	AX-94381454	BA00001154	No BS code		PolyHighResolution	4B	48.91			AA	NN	NN	NN	AA	AA	NN	AA	AA	AA	NN	AG	NN	NN	NN	NN	AA	AA	NN	NN	AA	NN	AG	NN	AG	AA	NN	AA	NN	AG	AA
AX-94381488_384_Partially_pos-61_v1	384	Partially	pos-61	CACCGCCAGATAAAGGTGCTGCTTCCGCGGCAGCCTCTCGGCATGATCATTATTCCGTCGCCGCCGCTTAGACGACGAGCACGAGGACCTCTCATCCAAACTCGCCGCCCATCACGTCCA	AX-94381488	BA00001333	No BS code		Other	6B	89.46			CT	TT	TT	CT	CT	CT	CT	CT	TT	TT	TT	CT	TT	TT	TT	TT	TT	CT	CT	CT	CT	CT	CT	TT	CT	CT	TT	TT	CT	CT	TT
AX-94381628_45_Co-dominant_pos-45_v1	45	Co-dominant	pos-45	AAGGTAAAACTACAAACATGCAGCACTTGTTGGTTGCGGCAGATCGATACGGGTTGGAGAGGCTAAGAGTTATCTGCGAAGGAAGGCTGCGTGACAGCATCGACCTGGAAACGGTGGCAA	AX-94381628	BA00002167	BS00067574		CallRateBelowThreshold	2B	162.12			CC	CC	CT	CC	CC	CC	CC	CC	CC	CC	CC	CC	CT	CC	CT	CC	CT	CT	CT	CC	CC	CC	CC	CC	CC	CT	CC	CC	CC	CT	CT
AX-94381637_781_Dominant_pos-61_v1	781	Dominant	pos-61	GGAGGTGGTGAGCCAGCAGAGCGCGTGGTGCGACGAGGAGAGGCTCGCCGTTCTGGATGGCATCGGCTGTTCGACGGGACAGATCGAAGTGGTGCTCAGTTGAATTGCCCCTAATGTTGG	AX-94381637	BA00002234	BS00055559		PolyHighResolution	1B	54.89			CC	CC	CC	CC	CC	CC	CC	CC	CC	CC	CT	CC	CC	CC	CC	CC	CC	CC	CC	CC	CC	CC	CC	CC	CC	CC	CC	CC	CC	CT	CT
AX-94381659_227_Co-dominant_pos-61_v1	227	Co-dominant	pos-61	TGGGAGATCCTCTTGTCATAAAGGTTCCGCCTATAGTTCATAACAAAATGTTAAATATCCAAACAAAAAATGGAAAGAGTAAATTCTAACTGGAAATTTTTGTCAGCCAACAAACTCGAA	AX-94381659	BA00002352	No BS code		Other	2A	29.78	Cross Platform Set		AT	AA	AT	AT	AT	AT	AA	AT	AT	AT	AT	AT	AT	AT	AT	AT	AT	AT	AT	AT	AT	AT	AT	AT	AT	AT	AT	AT	AT	AT	AT
AX-94381780_753_Co-dominant_pos-61_v1	753	Co-dominant	pos-61	TTGCCGTGCTTTCTTGTATATTGGGCCCTCTGATGCTGATGTCTCACTAATGTTCCAAGAACTGTAGATTAGAGCTTGTGCCTGTCAATGTATTTTTTGGAGATTGACCCTGCACATGAT	AX-94381780	BA00003035	BS00057533		OTV	4A	25.36			TT	TT	TT	TT	AT	TT	TT	TT	TT	TT	TT	TT	TT	TT	AA	TT	TT	TT	TT	TT	TT	TT	TT	TT	TT	TT	TT	TT	TT	TT	AT
AX-94381852_114_Co-dominant_pos-61_v1	114	Co-dominant	pos-61	TTCAGTCCAAAGCAATATGAATCATCATAAAAGGAATGTATGGATGATGAAGCTGCATACCGCAACCATCGTATGAGGTACGCTTATGGCCTTGTGATGAAGAGCCGAGGGCAGAAGGAA	AX-94381852	BA00003435	BS00048134		Other	7A	18.95			CC	CC	CT	CT	CT	CT	CT	CC	CT	CC	CC	CC	CC	CC	CT	CC	CC	CT	CC	CT	CC	CT	CT	CC	CC	CT	CT	CC	CT	CT	CT
AX-94381913_54_Dominant_pos-54_v1	54	Dominant	pos-54	ACACATATGGTTCTTTCGCAGCAAAATTTTGTCCGTGCGGTTGTATTTCAGATATTTAGAACTGCAGGGTAATTTCTATATTTGCTGATTTAGGTTGTCTTAGGCTGCAGCTTCCTGTCC	AX-94381913	BA00003780	No BS code		CallRateBelowThreshold	1A	53.27			CC	CC	AC	CC	CC	CC	CC	CC	CC	CC	CC	CC	CC	AC	CC	CC	CC	CC	CC	CC	CC	CC	CC	CC	CC	CC	CC	CC	CC	CC	CC
AX-94381968_214_Co-dominant_pos-61_v1	214	Co-dominant	pos-61	CGATAAGGTATGGGCACCGAAATGGCGCCCGCACGGCTCCTGGGATTGCCAGAAGTGTGGCGGCCACATACGCGGCCCCGTCAATGAAGGCGAGAAGAACTTGCCCACCACATCAGCACT	AX-94381968	BA00004081	No BS code		OTV	1B	15.51			NN	NN	NN	NN	NN	NN	CC	NN	NN	NN	NN	CC	NN	NN	NN	NN	NN	NN	NN	NN	NN	NN	NN	NN	NN	NN	CC	NN	CC	NN	NN
AX-94381971_163_Co-dominant_pos-61_v1	163	Co-dominant	pos-61	GTACAACATCTTGATCTCATCCCTGTGCCGAGCCGGCAAGTTTGAGCTCGCCAAGTTCGTCTTCAGTTGCAACGGGTTTGTGGCGGACACTGTGACCTGTAACATTCTGATCCATCAGTT	AX-94381971	BA00004092	BS00057504		PolyHighResolution	2B	172.64			CG	CG	CG	CG	CG	CG	CG	CG	CG	CG	CG	CG	CG	CG	GG	CG	CG	CG	CG	CG	CG	CG	CG	CG	CG	CG	CG	CG	CG	CG	CG
AX-94382080_773_Co-dominant_pos-61_v1	773	Co-dominant	pos-61	CCAGTTGACTCACTGCAAATCTGTTTCAATTGACCTAATGTTTTTAGACATGGTGAGGCCGTTTGAGGATGACTACCTGTGTCCTGCTTGGTTTGCACCTGGAGGGGTCAGGGCAACACA	AX-94382080	BA00004751	BS00022204	BS00022204	OTV	6D	5.01	Cross Platform Set		GG	GG	GG	GG	TT	GG	GG	GG	TT	TT	TT	GG	GG	GG	TT	GG	GG	GG	GG	GG	TT	GG	TT	TT	GG	GG	GG	TT	GG	GG	TT
AX-94382081_268_Co-dominant_pos-61_v1	268	Co-dominant	pos-61	GCTCTGCCTGAAGTTCATTCAAAGATCACCATCGGTGAGACAAAATTTGCGAAAGGGGCTCAAGCTAGTAGTTCGGTTGGTCAGGTTAAACAGGAGACACCACTTGATAGCATGACAGGT	AX-94382081	BA00004754	BS00054638		Other	7A	151.29			CG	CG	CG	CG	CG	CG	CG	CG	CG	CG	CG	CG	CG	CG	CG	CG	CG	CG	CG	CG	CG	CG	CG	CG	CG	CG	CG	CC	CG	CG	CG
AX-94382196_596_Dominant_pos-61_v1	596	Dominant	pos-61	ATATGTCATGTACATAAATTTTTGTGCTCGGTTGTTTTGATTCCCCCTAAAATGCTCACAGGACGAACTGGGTTAAGTTAGCACACCCGTGCTACATAACCTGAGTGATATAGTTTTATG	AX-94382196	BA00005385	BS00032383	BS00032383	OTV	2A	189.27			GG	GG	GG	GG	AG	GG	GG	GG	GG	GG	GG	GG	GG	GG	AG	GG	GG	GG	GG	GG	GG	GG	GG	GG	GG	GG	GG	GG	GG	GG	AG
AX-94382261_173_Co-dominant_pos-61_v1	173	Co-dominant	pos-61	TCTGCCTCGTAACCGGAGGCGCGAGGTGCAACAAGTTAAGCAGCAATTTCTATGACTGGATGTGCCCCGGAGTGTACAACATCGTCCAGCAGCACGTGTTTTCTGCCATGAGGGAAGAGC	AX-94382261	BA00005703	BS00085238		PolyHighResolution	1B	51.63			CC	CC	CC	CC	CT	CC	CC	CC	CC	CC	CC	CC	CC	CC	CC	CC	CC	CC	CC	CC	CC	CC	CC	CC	CC	CC	CC	CC	CC	CC	CT
AX-94382426_241_Co-dominant_pos-61_v1	241	Co-dominant	pos-61	ACCACTATCACGGGGCAGTACGAGGTCTTTGTGTTAGTTTTGTAAGCCATGGTGTATTAGCAGCAAACACATGCTAAGTGGGCTTCATTCTGCAACTCTGAAATTCTGTACAATCATCGA	AX-94382426	BA00006657	No BS code		NoMinorHom	2B	162.12			AA	AC	AC	AC	AA	AC	AC	AC	AC	AC	AA	AC	AA	AA	AC	AC	AA	AC	AA	AA	AC	AC	AC	AC	AA	AA	AA	AC	AC	AA	AC
AX-94382448_81_Partially_pos-61_v1	81	Partially	pos-61	ATCTGATCTCGCTATCCGACTTATCATCGCGGAAGGACCAATTCTCCATTGGGAGTTTCTTGGCCTCCTCCCTGGAGGTGTTGGCTGCTCTCCTCAGGGTAAATGTGCTTCTGGAGTACT	AX-94382448	BA00006741	BS00094911		PolyHighResolution	5B	161.89			CT	CT	CT	CT	CT	CT	CC	CT	CC	CT	CT	CT	CC	CT	CC	CC	CT	CT	CT	CC	CC	CC	CT	CT	CT	CC	CC	CT	CT	CT	CC
AX-94382460_487_Dominant_pos-61_v1	487	Dominant	pos-61	GCAGCAGAACCGCGCCGAGGAGGCCATCGAGGCCATCAAGTCGCTCCGCGTCCGCTGCTCTGACCAGGCGCAGGAGTCGCTCGACAACATCCTCCTCGACCTCTACAAGAGGTGCGGGCG	AX-94382460	BA00006790	BS00025962		CallRateBelowThreshold	5B	99.76			CC	CT	CC	CC	CT	CC	CC	CC	CT	CC	CC	CC	CC	CC	CC	CC	CC	NN	CC	CC	CC	CC	CT	CC	CC	CC	CC	CC	CC	CC	CT
AX-94382495_521_Dominant_pos-61_v1	521	Dominant	pos-61	GGATCTTGGAAAGTATTTATCTAGTGAGAGGCCTGGCATGCTGTTCTTTATTTTCAACCCTGATGCAATTGGTGTGCTTGTGGCACATGACCTGGAGCATGGGGAATTTGTGTTGCAGGT	AX-94382495	BA00006967	No BS code		Other	3A	54.8	Cross Platform Set		CT	TT	CT	CT	TT	TT	TT	TT	TT	CT	CT	TT	TT	CT	CT	TT	TT	CT	TT	TT	TT	TT	TT	TT	TT	CT	TT	CT	TT	TT	TT
AX-94382675_147_Dominant_pos-61_v1	147	Dominant	pos-61	CTCCCCCGAAGAGTGCAGGGGCCTGTTCCGGCGGTCGCTGTTCATCGTGGGCGAGTTCGGTGGCAACGACTACAACTCGCCGCTCTTCGCGTTCCGGCCGCTGGAGGAGGTGCACGAGTT	AX-94382675	BA00008126	No BS code		Other	2A	178.96			NN	NN	NN	NN	CC	NN	NN	NN	NN	NN	NN	NN	NN	NN	NN	NN	NN	NN	NN	NN	NN	NN	NN	NN	NN	NN	NN	NN	NN	NN	NN
AX-94382687_715_Partially_pos-61_v1	715	Partially	pos-61	GCCTGCCACCGCCGACGCTGGCATTGCCATGGGTGCCCATCCTTGCTGTCCGATGGAACCGCTCAGACGGTCATACCGCGGTCGTCGTCAGAATCATCCGAGTTGATTTAACCAATTTTT	AX-94382687	BA00008180	No BS code		Other	3D	16.21			GG	GG	AG	AG	GG	AG	AA	GG	GG	GG	AG	GG	GG	GG	GG	GG	AG	GG	GG	GG	GG	GG	GG	GG	GG	AG	GG	GG	AG	GG	GG
AX-94382691_251_Co-dominant_pos-61_v1	251	Co-dominant	pos-61	CAGCTGAGGCGGGGCTGAAGCCGGTGGTGGTGTTGACGGTGAGGAGGGAGATCTCGTCGATCTTGGGGCGGAAGAGGGAGAGCTGGGAGAGCTGGGTGAGGCGGCGGTCGCAGGGGGAGA	AX-94382691	BA00008202	No BS code		PolyHighResolution	5A	151.6			CC	CT	CC	CC	CC	CC	CT	CT	CC	CC	CC	CT	CT	CC	CC	CT	CC	CC	CC	CC	CT	CT	CC	CT	CC	CC	CT	CC	CC	CT	CC
AX-94382700_415_Co-dominant_pos-61_v1	415	Co-dominant	pos-61	GAGCAGGAGCAAACACACAAGCAGAGAGAAGCAGAGCATCTGTTGATGACTGAATCTGGATCGATCTTTATCTTCACCTACTGGTCGCCGTGGTGGTAGTGCGGGTAGGAGGAGACGCCG	AX-94382700	BA00008253	No BS code		OTV	3D	216.48			CC	CC	CC	CC	CC	CC	CC	CC	CC	CC	CC	CC	CC	TT	CC	CC	CC	CC	CC	CC	CC	CC	CC	CC	CC	CC	CC	CC	CC	CC	CC
AX-94382781_519_Co-dominant_pos-61_v1	519	Co-dominant	pos-61	GCTGCCGGCTGTCTTGCAGAGAGAAAAGTGATGTCCAGAACTCCAGGATCGTAGTGCGTATTGGTGAATCACGCAGCTGGTACTGTATTGTATAATTCTATCTATGATAGTACGTGTCAG	AX-94382781	BA00008736	BS00022158	BS00022158	PolyHighResolution	1A	65.08	Cross Platform Set		TT	TT	CC	CC	TT	CC	TT	TT	TT	TT	CC	TT	TT	TT	CC	TT	TT	TT	TT	TT	TT	TT	TT	TT	TT	TT	TT	TT	TT	TT	TT
AX-94382824_505_Co-dominant_pos-61_v1	505	Co-dominant	pos-61	AGATTACGAAGCTATGCTCAGAGTTGCAGCCTTCAAGTTCTTGATTCGGATGCTGCACAACGACTGATCCCTGGGTTACGTGTTCCGCTCAACCTTGCGATTTATATGCCACTAGCACTG	AX-94382824	BA00008980	No BS code		PolyHighResolution	7B	200.4			AC	AC	AC	AC	CC	AC	AC	AC	AC	AC	AC	CC	CC	AC	AC	AC	AC	AC	AC	AC	AC	AC	CC	CC	AC	AC	AC	AC	CC	CC	CC
AX-94382831_307_Co-dominant_pos-61_v1	307	Co-dominant	pos-61	GTAATCTGTACCAGCACGTTGGACATGGGGATATAGTGCTGGTGCGCTGTTATTGTTAGTTCGTCACTGGAGTGCTGGATATTACTGGGGTAGCGGGGTGTGCATGTGCCTCCCCTTTGT	AX-94382831	BA00009038	BS00022144	BS00022144	CallRateBelowThreshold	1A	53.27			CC	CC	CC	CC	CT	CC	CC	CC	CT	CC	CC	CT	CC	CC	CC	CC	CC	CC	CC	CC	CT	CC	CC	CT	CC	CC	CC	CT	CC	CT	CT
AX-94382888_323_Co-dominant_pos-61_v1	323	Co-dominant	pos-61	CAGACGAGGAAAGACAAATACATGATGCTGGCCGGGAACGAAGGCATCGTCAAAGTGAAGTCCAAGCAAGTAGGCGTGCGGCTAGTTTTTTACGCATGTGTTATCATGTGATGTACAAGT	AX-94382888	BA00009255	No BS code		Other	2A	63.76	Cross Platform Set		GT	GT	GT	GT	GT	GT	GT	GT	GT	GT	GT	GT	GT	GT	GT	GT	GG	GT	GG	GT	GT	GT	GT	GT	GG	GG	GT	GT	GT	GG	GG
AX-94382905_182_Co-dominant_pos-61_v1	182	Co-dominant	pos-61	ATGGTTGTTGACTGGCTAGAGGAGCATCACACTGACGACGAACTGAGGATATGAACGACTTGAATGTACACGCAGCGGTATCGATGACCGACGTCGGTGTTCATGGTTTTCTTGCTGTTT	AX-94382905	BA00009348	BS00022336	BS00022336	PolyHighResolution	5B	40.31			TT	CC	CC	CC	TT	TT	TT	TT	CC	CC	CC	CC	TT	CC	CC	TT	TT	TT	CC	CT	TT	CC	TT	TT	TT	TT	TT	CG	CC	TT	CC
AX-94382946_99_Co-dominant_pos-61_v1	99	Co-dominant	pos-61	CAAGAAGAAACCATGCTCCACATGTTCATCACGACCACAGAAGATACATGAGGAATTAATGATCCGGAATGCCACGCCTGCATAGTCTATGCCCGAGCAGATGCGCAAAGCGCCAGAGCA	AX-94382946	BA00009586	BS00066564	BS00066564	PolyHighResolution	7A	161.95	Cross Platform Set		CC	CC	GG	GG	CC	GG	GG	CC	GG	GG	CC	GG	GG	GG	CC	GG	CC	GG	GG	GG	GG	GG	GG	GG	GG	GG	CC	GG	CC	GG	GG
AX-94382988_1186_Co-dominant_pos-61_v1	1186	Co-dominant	pos-61	CCTGGGAGATGCCATAACGCACATCACTGATCTCCAGAAGAAGCTCAAAGAGATGGAGTCTGAAAGAGACATGTTCTTGGAGTCTGGTATGGTAGACCGCAGGGTCCAAACACCTAGGCC	AX-94382988	BA00009796	BS00017267	BS00017267	Other	4A	41.45			GG	GG	GG	GG	GT	GG	GG	GT	GG	GG	GG	GG	GG	GT	GT	GG	GG	GG	GG	GT	GT	GG	GG	GT	GG	GG	GT	GG	GT	GG	GG
AX-94383052_120_Co-dominant_pos-61_v1	120	Co-dominant	pos-61	CTACGACCTGGAGTCCCACCTCGCCACCATCCACCGCTGGGAGGTGATCAACTTCCGCTATGGCGAGAGCTTCCAGGCCCCTGCCTTTGACTCTGCCATCTTCCGCTGCGAGGACTACGG	AX-94383052	BA00010136	BS00049221		OTV	2A	178.96			CC	CC	CT	CC	CT	CC	CT	CC	CC	CC	CC	CC	CC	CC	CT	CT	CC	CC	CC	CC	CC	CC	CC	CC	CC	CC	CC	CT	CC	CC	CT
AX-94383069_110_Dominant_pos-61_v1	110	Dominant	pos-61	TAAAGGCGATGTCACGCTTCCGCCCTCCATTACTGGATCCAGGAAAATGAACAACCGTATTGAGGATTTGTAGGTTCGCACCACGTCGCATGGGGCGGTTGGGAAGGAGCCGAGGAGCTC	AX-94383069	BA00010244	No BS code		Other	1A	177.33			CC	CT	CC	CC	CC	CC	CT	CC	CC	CT	CC	CT	CC	CT	CT	CT	CT	CT	CT	CT	CC	CC	CC	CT	CT	CC	CT	CT	CT	CT	CC
AX-94383090_62_Co-dominant_pos-61_v1	62	Co-dominant	pos-61	ACTCACCACTGAATCTGTGAAGCCGGCCACGTAACTGTCTGCCTTTGTTCCTCAGATTTTTCCACGTTGCTCTTGTAGATCCTGAGTTTGTAGAATTGTAGTGTGACCCCTCCTGGTGTG	AX-94383090	BA00010352	No BS code		PolyHighResolution	7B	126.57	Cross Platform Set		TT	CT	TT	TT	TT	TT	TT	TT	TT	TT	TT	TT	TT	TT	TT	TT	TT	TT	TT	TT	TT	CT	TT	TT	TT	TT	TT	TT	TT	TT	TT
AX-94383106_79_Co-dominant_pos-61_v1	79	Co-dominant	pos-61	CGAATCAGGGGTTTGGAAGAGAAATCAGTCTACGGATGTGGCGTCTCCTGGGGACAGCGGCGGAATCACGAGGAGAGATGGCAAGGGGGTGAAGGAGAAAAAGCCGGCAGCAAAGACTCA	AX-94383106	BA00010446	BS00070697	BS00070697	PolyHighResolution	3B	153.04			AA	CC	CC	CC	CC	CC	AA	CC	CC	AA	CC	AA	AA	GG	CC	CC	CC	CC	AA	AC	AA	CC	AA	CC	AA	CC	AA	AA	AA	CC	CC
AX-94383116_56_Co-dominant_pos-56_v1	56	Co-dominant	pos-56	CTGATGGCACCCAAAGCTGTGCCACTACTAGATCACAGTCCAGCTAGCCACCTAAGTCAGTTGCAGGTCACAGGACACACAGACTGCCGTTTGCCTGGTAATCTTCGTTTGTGTTTTCCA	AX-94383116	BA00010514	No BS code		OTV	1B	136.31			GG	GG	GG	GG	GG	GG	GG	GG	NN	NN	NN	GG	GG	GG	GG	NN	GG	NN	GG	NN	GG	GG	GG	GG	GG	GG	NN	NN	GG	GG	GG
AX-94383143_1308_Co-dominant_pos-61_v1	1308	Co-dominant	pos-61	GTCTCTGTTGGCTACCGAGACTGATGTCTCTTGTCTCCAGAGATTATTGAATTACCCGACGAATGTTGATGTGCAGAAGCTAATTGAGAAGGCCCAGTCCCTGCAGTCTACTGCCATTGA	AX-94383143	BA00010656	BS00024131	BS00024131	PolyHighResolution	7B	144.94			AG	GG	AG	GG	AG	GG	GG	AG	AG	GG	AG	AG	GG	AG	AG	AG	GG	GG	GG	GG	GG	GG	AG	GG	AG	AG	GG	AG	AG	AG	AG
AX-94383178_373_Co-dominant_pos-61_v1	373	Co-dominant	pos-61	TATATTGCTACCTTTGAAGTCGCGGTGTATGACATGTGGGTTTGAATCTTCATGTAGGTATGCCAGGCCTCTAGCAGCACCCAAAGCAATTTTCATCCTGACATCCCAGTTCAGCATGCC	AX-94383178	BA00010836	BS00028158		PolyHighResolution	6A	153.64	Cross Platform Set		CT	CC	CC	CT	CC	CC	CC	CT	CC	CC	CT	CC	CC	CT	CC	CC	CT	CC	CC	CC	CC	CC	CC	CT	CT	CC	CT	CC	CT	CT	CC
AX-94383185_96_Co-dominant_pos-61_v1	96	Co-dominant	pos-61	GACACGACGGTGGTTGGTTTGCACAAATATTGATCAATCCAATCTGAGAATATTTTGTGAGGTATCTTGATTGGCATATCACAGGTTGCTAGAGCTGTTCAAGTAGGTGCATTCATTCTA	AX-94383185	BA00010879	No BS code		Other	6B	70.23			GG	AG	AG	GG	AG	GG	AG	GG	AG	AG	GG	GG	GG	GG	AG	GG	AG	GG	GG	GG	GG	GG	GG	GG	GG	GG	GG	GG	GG	GG	GG
AX-94383186_631_Co-dominant_pos-61_v1	631	Co-dominant	pos-61	GTTGGCGATGGAATAAACGATGCACCCTCTTTGGCAGCTGCTGATGTTGGAATAGCTATGGGAACTCACTCGAAAGAGAATGCCGCCTCTGATGCAGCTTCAGTAGTTCTACTAGGGAAC	AX-94383186	BA00010883	No BS code		PolyHighResolution	4B	48.91			CG	CG	CG	CG	CG	CG	CC	CG	CG	CG	CG	CC	CG	CG	CG	CG	CG	CG	CG	CG	CG	CG	CG	CG	CG	CC	CG	CG	CC	CG	CG
AX-94383207_153_Co-dominant_pos-61_v1	153	Co-dominant	pos-61	CGCGAGCTGGCTTCTGCAACAGACAACTTCTCTAAGGAGAGGGTTATTGGGAGAGGTGCCTTTGGAGAAGTCTACAGGGGTACATTCTCCAAGGGATCATCATCGGGTGCTCAGAATCAG	AX-94383207	BA00010982	BS00065898	BS00065898	Other	2B	18.71			TT	CT	TT	TT	CT	TT	TT	CT	CT	TT	CT	TT	TT	CT	CT	TT	TT	TT	TT	TT	TT	TT	TT	CT	TT	TT	TT	TT	TT	TT	CT
AX-94383218_428_Co-dominant_pos-61_v1	428	Co-dominant	pos-61	TTGTTAGCTAGTGTCTGACTGTGCCTTTAGTTCCGCGAACCATTGTCGTCTGTCCTAGTACAAAGTAGACCTAATATATGCAGCTGACTTATCGCAGATTATGACACCACGCTTGTTCTC	AX-94383218	BA00011058	BS00027712		PolyHighResolution	2A	14.57	Cross Platform Set		AC	AC	AC	CC	AC	CC	AC	AC	CC	AC	AC	CC	AC	AC	AC	AC	AC	AC	CC	AC	AC	AC	AC	AC	AC	AC	AC	CC	AC	AC	AC
AX-94383370_162_Co-dominant_pos-61_v1	162	Co-dominant	pos-61	TGTACCACGGCTTGGTGAGGAATAAGTAGTAGGAGTGCATCACCAGAAGGATATATGCAACCACCAGCAGGTGGTGGGCATACCAGAAGGAATTGAAGCCAGCCAGGTGGTGCAGTGGCG	AX-94383370	BA00011849	BS00048625		Other	1B	54.09			AC	AA	AC	AA	AA	AA	AC	AC	AA	AA	AA	AA	AA	AC	AA	AA	AC	AA	AA	AA	AA	AA	AC	AC	AC	AA	AC	AC	AC	AA	AA
AX-94383394_165_Partially_pos-61_v1	165	Partially	pos-61	TCCTGAAGTGTTGCTTCTGATTGGTGATGCTTGTACTAGCAGTTATCCCTTGTGTGCTGAGATGCACTTGGATGGTTGTAACAGTTATCTATCCCTTGTTAGCTGAGATTCACTTAGATA	AX-94383394	BA00011951	No BS code		NoMinorHom	3A	25.21	Cross Platform Set		GG	CG	GG	GG	CG	GG	CG	GG	CG	GG	GG	GG	GG	GG	GG	GG	GG	GG	GG	GG	GG	GG	GG	GG	GG	GG	GG	GG	GG	GG	CG
AX-94383423_113_Dominant_pos-61_v1	113	Dominant	pos-61	AAACATTAAAGACCTGATCACAAATTGTGCTTGACCAACCAACTTTCAGTACAACCGATTGCAGCAAAAACTAGGTAGAATAGTCCAATATCCAGATACGAGTAAAACTAGGGCTGGCGC	AX-94383423	BA00012128	BS00032275		PolyHighResolution	5B	139.61			GG	GG	GG	GG	AG	GG	AG	GG	AG	GG	GG	GG	GG	GT	GG	GG	GG	GG	GG	GT	GG	GG	GG	GG	GG	GG	GG	AG	GG	GG	AG
AX-94383465_94_Co-dominant_pos-61_v1	94	Co-dominant	pos-61	CGAGTAGGTGTCGGCGGCACACCTGGCAATGGACCCGGCTCCTTCAATATGCTTGTACGGTTTGTTAGTTTCGTTTCATGTATTCGTCACCATCATCATTGTATGGGTCATACAATTGTT	AX-94383465	BA00012352	No BS code		PolyHighResolution	3B	16.7	Cross Platform Set		CC	CC	CC	CC	CC	CC	TT	CC	CC	CC	CC	CC	CC	CC	CC	CC	CC	CC	CC	CC	CC	CC	CC	CC	CC	CC	CC	CC	CC	CC	CC
AX-94383575_205_Partially_pos-61_v1	205	Partially	pos-61	AGAACGGACGGAGTAGCATGGCATGCAGCCGAAATTTCTCGTGGAAAGCATCCTTGAAAATTGTGGTGCGCTCGACACGTTATACATGAGGTGTGGGGTGCGGCACACCATCTGTCCTGT	AX-94383575	BA00012995	BS00022272	BS00022272	Other	2B	162.12			TT	TT	TT	CT	TT	CT	TT	TT	CT	CT	TT	CT	TT	TT	TT	CC	TT	TT	TT	TT	CT	TT	TT	TT	TT	TT	TT	CT	TT	TT	TT
AX-94383624_66_Partially_pos-61_v1	66	Partially	pos-61	GTCTTCTCCGATCCAGGTCCTTCTACCAGAAGAGATGTTTCGATCCGAGGCACAGAGATTGGGTCCCCAATCAGTGCTTCACTGGGCGCCATGAGACCCCTTGTTGGGAAGCTGGATATG	AX-94383624	BA00013285	No BS code		Other	7A	18.15			AG	AG	AG	AG	AG	AG	AG	AG	AG	AG	AG	AG	AG	AG	AG	AG	AG	AG	AG	AG	AG	AG	AG	AG	AG	AG	AG	AG	AG	AG	AG
AX-94383631_62_Co-dominant_pos-61_v1	62	Co-dominant	pos-61	TCTTACCGGCGTCCGGCCCTCTCTCTGTTCCCTGTCCGTCTCGATCCCCAAATCCGTCGCTCCGCGCGCGTCAGTCCAGTCTCCGATCCCCCTCCGCTCCGCTGGTACTGGACTGGCGTG	AX-94383631	BA00013337	No BS code		PolyHighResolution	1B	54.09			CT	CT	CT	CC	CC	CT	CT	CT	CT	CT	CT	CT	CT	CT	CT	CT	CT	CT	CT	CT	CT	CT	CT	CT	CT	CT	CT	TT	CT	CT	CC
AX-94383645_161_Co-dominant_pos-61_v1	161	Co-dominant	pos-61	TCCATTAGATCGCTTGATTTCAACCTATGCGACCATGAGGTCAAATCAGCGACGATGTTTTGCAGTGTCAGCCGGCTGCCTTTCAGTTTAATAGCACCATATTTAATCAGCGACGATGTT	AX-94383645	BA00013419	BS00024263		Other	1D	65.54			CC	CC	TT	CT	TT	CC	CT	CC	CC	CC	CC	CT	CC	CT	CC	CT	CC	CC	CC	CC	CC	CC	CC	CC	CC	CC	CC	CT	TT	CC	CC
AX-94383670_271_Dominant_pos-61_v1	271	Dominant	pos-61	GTGACAACATATTGGCACTGTGTTGACAAACTTAATTTCAACTCCTGGGCAAGTTGCTTGCGTATGCTTTCCTGAATATTGAGTTGTATAACCTTGAGAGCAAAAAACTGGCCAGTCCAT	AX-94383670	BA00013537	No BS code		NoMinorHom	6B	70.23			CC	CC	CC	CC	CC	CC	CC	CC	CC	CC	CC	CC	CC	CC	CC	CC	CC	CC	CC	CC	CC	CC	CC	AC	CC	CC	CC	AC	CC	CC	CC
AX-94383675_455_Co-dominant_pos-61_v1	455	Co-dominant	pos-61	AGAATTAGCCAAGAGCCTAAAGGCCGCATTTCCATGAAACATGCATTTTTATCTTTTGTGTGGGAAATCGCATGAATACCATATATATTTGTTTTAGTTCCGTTTTACAGTGTAGCATTA	AX-94383675	BA00013577	No BS code		PolyHighResolution	1D	146.49			GT	GT	GT	GT	GG	GT	GT	GT	GT	GT	GG	GT	GT	GT	GG	GT	GT	GT	GT	GT	GT	GT	GT	GT	GT	GT	GT	GT	GT	GT	GG
AX-94383738_176_Co-dominant_pos-61_v1	176	Co-dominant	pos-61	GGCTGCAACGGTACATAAAGTTGTAAGGGCATGTCCTGGTACGGGAAGTGATTGATTCTATTCCTCTCTTGTTGAAGGGCCCATCCCTGCTGATGGGCTGTCCGCAAAATACTCCGGATG	AX-94383738	BA00013919	BS00022683	BS00022683	Other	5A	81.39			CT	CT	CT	CT	CT	CT	CT	CT	CT	CT	CT	CT	CT	CT	CT	CT	CT	CT	CT	CT	TT	CT	CT	CT	CT	CT	CT	CC	CT	CT	CT
AX-94383753_198_Dominant_pos-61_v1	198	Dominant	pos-61	GAGTAGGGACGGTCATTAGGCTAGCGGCGGAGGGATGAAGCAGTGAGGCCCGAGTTCTAGGTGGTGCACACATTGCGGACTCTAGACTCTTTTTTGTTGATTGGGTTTTGGTTCAGATAG	AX-94383753	BA00014023	No BS code		NoMinorHom	7B	77.15			GG	GG	GG	GG	GG	GG	GG	GG	GG	GG	GG	GG	GG	GG	GG	GG	GG	GG	GG	GG	GG	GG	GG	GG	GG	GG	GG	GG	GG	GG	GG
AX-94383804_180_Co-dominant_pos-61_v1	180	Co-dominant	pos-61	TCTCTGCTGCTTATTCTCGATGCTTCCAGATTGGGACCCGGAGCTTCTGGCAGATGCTATTTCCATTTCTCGTGACCCTCGATTCGTCGTCACGACGAGTTCTTAGCCAAGATCGGATCT	AX-94383804	BA00014303	BS00067809		PolyHighResolution	7A	146.37			CC	CT	CT	CT	CT	CT	CT	CC	CT	CT	TT	CC	CC	CT	CT	TT	CC	CT	CT	CC	TT	CT	CC	CC	CC	CT	CC	TT	CT	CT	TT
AX-94383860_349_Partially_pos-61_v1	349	Partially	pos-61	CCACCTCCTGATGCCCGGCGTGGACCGCATCGCCTATGTGCACTCGCTCAAGGAGGAGGCCATCCCCATCCCGGACAACTCGGCAATCACAAAGGACAACGTCTCGATACAGATCGGAGG	AX-94383860	BA00014634	No BS code		Other	4B	74.46			AC	CC	AC	AC	CC	AC	CC	CC	AC	CC	AC	CC	AC	CC	CC	AC	AC	AC	AC	AC	AC	AC	AC	CC	AC	AC	AC	AC	AC	AC	CC
AX-94383985_443_Co-dominant_pos-61_v1	443	Co-dominant	pos-61	GACGGTAGAGCTGGCCGCAGGTGTTGGTCTGCTGGAGATTTCAATCGGCAAGTTCTGATCTGAATAATACATTATGAGTTTCTGGCTCTGAGCCTCTAAAAATCGGGGTAAGAGTACTTG	AX-94383985	BA00015271	BS00014270		PolyHighResolution	3B	150.64			CC	CT	CC	CC	CC	CC	CC	CC	CC	CC	CC	CC	CC	CC	CC	CC	CC	CC	CC	CT	CC	CT	CC	CT	CC	CC	CT	CC	CC	CC	CC
AX-94384008_258_Co-dominant_pos-61_v1	258	Co-dominant	pos-61	ACCGACGAACATGAGCAGGTCACAAATTCGGTCACTTAGATTTTCTGGATTATTTGAGTGTATGCCTTGTATTAGAGAGTTCAAGCTTCTCCGTGTTCTAAATCTCAATCTATCCGGCCA	AX-94384008	BA00015360	No BS code		Other	7A	17.35			TT	CC	TT	TT	CT	TT	CC	TT	TT	CT	TT	CC	TT	CC	TT	TT	CC	TT	CC	CC	CT	CC	CT	CC	CC	TT	CC	CC	TT	TT	TT
AX-94384028_238_Co-dominant_pos-61_v1	238	Co-dominant	pos-61	GCGGTTGGGCGAGCGGTGGAGGAGGTGTGTTCGGCACTAAACAAGCACGCTGACGTGGTGGCGGAGCTCTTCGGCCGCGTCTCCACCGAGCTCTGCGGCGGGTTCGGCCCGCCGTCGACT	AX-94384028	BA00015476	No BS code		NoMinorHom	4D	64.85	Failed Probe		NN	NN	NN	NN	NN	NN	NN	NN	NN	NN	NN	NN	NN	NN	NN	NN	NN	NN	NN	NN	NN	NN	NN	NN	NN	NN	NN	NN	NN	NN	NN
AX-94384118_160_Co-dominant_pos-61_v1	160	Co-dominant	pos-61	GACATTGATGGAGAGTTCGCGTCAACTAAGGAGAAGCTACAATCTTCAGAAGTGGAGATCGACAGTCTCCAAAGGAGGCTCGAAGATGCCGCAATTTTGTCCGAAGAGCACTCTAGGTTG	AX-94384118	BA00015995	BS00022516	BS00022516	Other	3A	26.01	Cross Platform Set		AA	AG	AA	AG	AG	AG	AG	AA	AG	AA	AG	AG	AA	AG	AG	AA	AA	AG	AA	AG	AG	AA	AG	AA	AG	AG	AG	AA	AG	AA	AG
AX-94384220_402_Co-dominant_pos-61_v1	402	Co-dominant	pos-61	AGGTTATGGCGATGGAGGTTATGAGAACAATGGTGGCGCGTATGGTGGAGGATACGGTAGTTCTGGACACGGTGGAGGTTATGGGCGTGGTTACGGCGGTGGAGGCTATGGGCCTGGATA	AX-94384220	BA00016541	BS00022077	BS00022077	OTV	7D	63.59	Cross Platform Set		TT	TT	TT	TT	CT	TT	TT	TT	TT	TT	TT	TT	TT	TT	TT	TT	TT	TT	TT	TT	TT	TT	TT	TT	TT	TT	TT	TT	TT	TT	TT
AX-94384226_68_Co-dominant_pos-61_v1	68	Co-dominant	pos-61	CCTGCAACTGTTCGGTTCAAGATCTAAGGGACGTTACGGTGTTATCTCAGTCCACCCAGAGGACGATGTGATATTCATAACCGTAGAATCTAAATCTACATTATCGGGGGACCGATTACA	AX-94384226	BA00016583	No BS code		PolyHighResolution	3B	166.94	Cross Platform Set		AA	AG	AA	AA	AA	AA	AG	AA	AA	AA	AA	AG	AA	AA	AA	AA	AG	AG	AA	AG	AA	AG	AG	AA	AG	AA	AG	AA	AA	AA	AA
AX-94384239_134_Partially_pos-61_v1	134	Partially	pos-61	CAACCAACAAGGTTAGTGCCTGGATTGTTTGAAAGCATGTCCTTCTTGAGACGTCTAACAGCTTCTAGCAAGCACTGAAGCACGTACTCACACCAATTGAACTGTGATATTGTTTCGGTG	AX-94384239	BA00016634	BS00072187		PolyHighResolution	7A	151.29			GG	AG	GG	GG	AG	GG	AG	GG	AG	AG	AG	AG	GG	GG	GG	GG	GG	GG	AG	AG	AG	AG	GG	AG	AG	GG	GG	AG	GG	AG	GG
AX-94384244_247_Co-dominant_pos-61_v1	247	Co-dominant	pos-61	GCCTCGCTCGTCGGCAACAACACCAGATGAGGGAATCTCAAGGATCTGGGTTCTCAAGGATCTTGGTGAACTCCTCCCGCTGGGGGAACCTGCCTACTGCATGTCTGCATCGAGGAGGAA	AX-94384244	BA00016651	No BS code		NoMinorHom	5D	98.53			TT	TT	TT	TT	NN	NN	TT	NN	TT	NN	TT	TT	TT	TT	TT	TT	TT	NN	NN	TT	NN	NN	NN	NN	TT	NN	TT	NN	TT	TT	TT
AX-94384279_1543_Dominant_pos-61_v1	1543	Dominant	pos-61	AGTCACAGAGAGATACAAATAACAGAATTCAGACACAGATGTACAAAAGAGTCAACACTGTTGACACCATTTTGTTTGCCCACATTAATTTTCGCCACTCGACATGTAAATTGCCCTTTC	AX-94384279	BA00016792	No BS code		Other	2B	73.66			CT	CT	CT	TT	TT	CT	CT	CT	CT	CT	TT	CT	CT	CT	TT	CT	CT	CT	CT	CT	CT	CT	CT	CT	CT	CT	CT	CT	CT	CT	TT
AX-94384331_348_Co-dominant_pos-61_v1	348	Co-dominant	pos-61	AATTGATGATGTATGGGCTACGCAAACATGGGATATCGTTAGCCGTGCTTTGCCGGGTGTTAATCTTTGCAGCGGCATACTTATAACTACAGAAATCAATGATGTAGCTCTGAAATGTTG	AX-94384331	BA00017055	No BS code		OTV	5A	126.51	Cross Platform Set		TT	CT	TT	CT	CT	CT	TT	TT	CT	TT	TT	TT	TT	TT	TT	TT	TT	TT	TT	TT	TT	TT	CT	TT	TT	CT	TT	TT	TT	TT	CT
AX-94384437_248_Partially_pos-61_v1	248	Partially	pos-61	TTTTACCTTTTTTCTTGTCATTGTCCTGCTATAACGGATAGCGCTCCCTGTTGGCGCCGCTGCCGGCGGGGTGCCCTTGTGTTGGAGGGTGTATGCTCCCAGCGCCGGGGTGCCCCTGCT	AX-94384437	BA00017569	No BS code	BA00017569	CallRateBelowThreshold	7D	2.41			CG	TT	CC	CC	CT	CT	CT	CT	CT	CC	TT	CT	CT	CT	CT	CT	CT	CT	CT	CT	CT	CT	CT	CT	TT	CT	CT	CC	CC	CT	CT
AX-94384454_285_Partially_pos-61_v1	285	Partially	pos-61	AAAACTGCACCGAAAATATGACAGTCAACCGTGAGTTGGGTTGCTTGGTTACCTTCCGGCTTTGAGAGTTTTGTTTCTTCTTAGGCTGGCAACGTGAACATCAAGCGTTGCTGAATATGT	AX-94384454	BA00017637	BS00084314		Other	6B	70.23		Tri-allelic	CG	CG	CG	CGT	CG	CG	TT	CG	CG	CG	CG	CC	CG	CG	CG	CG	CG	CG	CT	CG	CG	CT	CG	CG	CG	CG	CG	CT	CG	CG	CG
AX-94384470_164_Partially_pos-61_v1	164	Partially	pos-61	CCAAAGCCTCTGCTTAATGGAATGTGGGGATATCTCTCCATATGTTCCCGGATGCCTACAGAACCTCACATCCCTCGTCTCACTTGAAATTGGTGGATGCAATGGTATAACATCCATTCC	AX-94384470	BA00017732	BS00058912		Other	2B	169.3			AG	AG	AG	AG	AG	AG	GG	AG	AG	AG	AG	GG	AG	GG	GG	GG	GG	AG	AG	AG	AG	AG	AG	AG	AG	AG	GG	AG	AG	AG	AG
AX-94384519_225_Dominant_pos-61_v1	225	Dominant	pos-61	CCTTGCATCCATCTATAATTCCAGTACCAGGTAGTCTGCGTCGGTCTTGATCCAGTGGCCGCTCTTGTCGCCGTTGAGCTCCTCACCTACGTCGTCAACAGGGGAGGCGCTGAAGGAGCG	AX-94384519	BA00018032	No BS code		Other	6D	5.01			AG	AG	AG	AG	AG	AG	AG	AG	AG	AG	AG	AG	AG	AG	AG	AG	AG	AG	AG	AG	AG	AG	AG	AG	AG	AG	AG	AG	AG	AG	AG
AX-94384624_921_Co-dominant_pos-61_v1	921	Co-dominant	pos-61	TGCAGCAGCAAACAGGTCAAAGAAAGGCAGAGACAAGGCAGAGGAAAATGTGGGCAAAACGTCCAAGAAAGGCCAGAAGGCTGCTCCGAAGGAAGGGGGGAAGACGGCACAGAAGACATC	AX-94384624	BA00018646	No BS code		Other	2D	11.77			AG	AG	AG	AG	AG	AG	AG	AG	AG	AG	AG	AG	AG	AG	AG	AG	AG	AG	AG	AG	AG	AG	AG	AG	AG	AG	AG	AG	AG	AG	AG
AX-94384640_239_Co-dominant_pos-61_v1	239	Co-dominant	pos-61	AGACGATCGAAGGGTCAATCAAGAGGGAGGAATCCAGCCAAAGAGCTAACAGACAGACAGGCATCACTAGACAGAATAATCTGGAGAAAGCATATGGCGAGACGGAAGGGAAACGGGCAT	AX-94384640	BA00018759	BS00076197		PolyHighResolution	7A	144.7		Tri-allelic	AA	CG	GG	GG	ACG	CG	CG	AC	GG	CG	CG	AA	AC	CG	GG	GG	GG	CG	CG	AC	CG	CG	CG	CG	AA	CG	AC	CG	GG	CG	CG
AX-94384708_61_Dominant_pos-61_v1	61	Dominant	pos-61	GGATGTCCTTTCACATAGAAATTGGTATCCCTCTCAAAGCTGCTTGCTTACAAAGGAATTGCGTCAGAAACTCATCGCTCGTGCAATCTGCAGCTACTCAAAAGGAACTAGTAGAACAAA	AX-94384708	BA00019113	No BS code		OTV	4D	109.97	Cross Platform Set		GG	GG	GG	GG	GG	GG	GG	GG	GG	GG	GG	GG	GG	GG	GG	GG	GG	GG	GG	GG	GG	GG	GG	GG	GG	GG	GG	GG	GG	GG	GG
AX-94384726_526_Co-dominant_pos-61_v1	526	Co-dominant	pos-61	CACCTACAAGCAAGCCAGACTCAAGAAAGGGAAAGGCTGTCATGAAAGCAGAGCCAACGGGAGAAATCAATCCTGATTGTGTCAATGCATCCAATCCGTATCATAAATGTGGAGAATATT	AX-94384726	BA00019221	No BS code		Other	7A	144.7	Cross Platform Set		GG	AG	GG	AG	GG	AG	AG	GG	AG	GG	GG	GG	GG	GG	GG	GG	GG	GG	AG	GG	GG	AG	AG	AG	GG	AG	GG	GG	GG	AG	AG
AX-94384805_1249_Partially_pos-61_v1	1249	Partially	pos-61	GCTCACTCTTGGCCTAGGTATTGTTGGAGCTATACTCTCGGAGCTTCCAATTACTCCAAGTAGGCTTCTTGACACGTTGAATCGGCCATCGCCCATAAGAGATTTTTCTTGGAATGACAG	AX-94384805	BA00019619	No BS code		NoMinorHom	3B	153.04			CT	CT	CT	CT	CT	CT	CT	CT	CT	CT	CT	CT	CT	CT	CT	CT	CT	CT	CT	CT	CT	CT	CT	CT	CT	CT	CT	CT	CT	CT	CT
AX-94384924_47_Dominant_pos-47_v1	47	Dominant	pos-47	GCGGAATGGCGCACAGCAACTGGGAAGCGGACTAAAGCCATGGCACTAGTGGTAGCTCTTCGATGGAGCGCCTCCTGCCATGAAGGCACAACCAGCGGCTCCCCACGATACACAACACCG	AX-94384924	BA00020375	No BS code		NoMinorHom	5B	76.89			CC	CC	CC	CC	NN	CC	CT	CC	CC	CT	CC	CT	CC	CC	CC	CT	CC	CC	CC	CC	CC	CC	NN	CC	CC	CC	CC	CC	CC	CC	CC
AX-94384986_1680_Co-dominant_pos-61_v1	1680	Co-dominant	pos-61	CCTTGGCCTCGATTTGTTCAACGACAACAGCGATATTTTTGACATAACTTCCTGGTCTGCGCAACCCCAACCAGAGCAAGGGTTCAATTTTTTCGGAAATGATGTTCTACTTGGTTCTCA	AX-94384986	BA00020693	BS00037615		Other	3D	234.87	Cross Platform Set		AG	AG	AG	AG	AG	AG	GG	AG	AG	AG	AG	AG	AG	GG	AG	AG	GG	GG	AG	AG	AG	GG	GG	GG	GG	AG	AG	AG	AG	AG	AG
AX-94385019_42_Co-dominant_pos-42_v1	42	Co-dominant	pos-42	ATGCTTGTTGAAATATCCAGAAGAAGATAAGGAGGGAGGCCTTCATGGTCAAGGAGGAGAAAACATCAGAGGGGGAGAAGTCAGATGAGGTTGAGAACAAAGCCAATGATGATGGTGGTG	AX-94385019	BA00020880	No BS code		OTV	7D	2.41			NN	CG	NN	NN	NN	CG	CG	GG	CG	NN	NN	GG	GG	CG	GG	GG	CG	GG	CG	GG	CG	GG	CT	CG	GG	CG	CG	NN	NN	GG	GG
AX-94385063_894_Co-dominant_pos-61_v1	894	Co-dominant	pos-61	TCTGAAGGAGATAAGCAAGGACGAGATCTCTGATGCTCTGGAGAGGATCATTGCTGGGCCTGAGAAGAAGAATGCAGTTGTTTCAGAACAGAAGAGGAAGCTTGTGGCTTACCATGAGGC	AX-94385063	BA00021105	No BS code		PolyHighResolution	7B	8.41			CT	CT	TT	CT	CT	CT	CT	TT	CT	CT	TT	CT	CT	TT	TT	TT	TT	CT	TT	TT	CT	TT	CT	CT	CT	CT	CT	CT	CT	CT	CT
AX-94385138_61_Co-dominant_pos-61_v1	61	Co-dominant	pos-61	GGAAGAAGCACCTGTGCAATCTTGATCGGTCGTGTGACTGTCTAGCTAGGGAGTTAATTTGGTTTTGCAGTGATGGCGAAGGGTGCTGGCTACGGGCTTGGGTTCGCGTGCTTCGCTCTT	AX-94385138	BA00021624	BS00026474		PolyHighResolution	6B	70.23			AG	AG	AG	GG	GG	AG	GG	AG	GG	AG	GG	GG	AG	GG	GG	GG	AG	AG	GG	GG	GG	AG	GG	GG	AG	AG	GG	GG	GG	AG	GG
AX-94385199_169_Dominant_pos-61_v1	169	Dominant	pos-61	GATGGACGCGATGCGGAAGCAGCTGGACGTGCTGATGGGGGCCAACCGCAACGGCGACGTGCGGGAGGTCAACCGCAAGTACTTCGACCGCGACGTCTGCCGCCTCTTCCTCGCCGGCCT	AX-94385199	BA00021934	No BS code		NoMinorHom	5D	1.72			CG	CG	NN	NN	NN	CG	CG	CG	CC	CG	CG	NN	NN	NN	CG	CG	CC	NN	CC	CG	CG	CC	CC	NN	CG	CC	NN	CC	CG	CG	NN
AX-94385307_149_Dominant_pos-61_v1	149	Dominant	pos-61	AGGGTAGCCGACGCTCAGGTGCTAACAACCTCGACAGATAGGACTCAATTCTTTGTTTAGGTGCATTGTTAACTACACGAGGGCGCTTGCATTTTGGTTAGCACAGATGCTGACTGACTG	AX-94385307	BA00022484	No BS code		PolyHighResolution	1A	53.27			GT	GG	GG	GT	GT	GT	AG	GT	GG	GG	GG	GT	GT	GT	GT	AG	GT	GT	GT	GG	GG	GT	AG	GT	GT	GG	GT	GT	GT	GT	GT
AX-94385316_518_Dominant_pos-61_v1	518	Dominant	pos-61	GGCTATGTTGCTCGGAAAAGGTGCATGCAAGAGATTGTTTGTGATTGTGCGGTAGGTGATGGCAAAGTGCATTATGTTTGATGCCATAATGTTTGATGGACTGTTTGAGCCTAACTTCCT	AX-94385316	BA00022531	BS00024560		CallRateBelowThreshold	6B	70.23			CC	CC	CC	CC	CC	CC	CC	CC	CC	CC	CC	CG	CC	CC	CC	CC	CC	CC	CC	CG	CC	CC	CG	CG	CC	CC	CC	CG	CC	CC	CC
AX-94385320_912_Dominant_pos-61_v1	912	Dominant	pos-61	CACGGCGATGGCGGACGGGTGGGAGGGCCAAGGCATTAAATGGAGGGACTTCTTGATGGATGACGCCGTGCAGAAGAGGTTGGCAGATGATTTCGTCACCGATTTCAAGAAGTTCGTGAG	AX-94385320	BA00022544	No BS code		Other	2A	42.04			CT	CT	CC	CT	CT	CT	CT	CT	CC	CT	CC	CT	CT	CC	CC	CC	CC	CC	CT	CC	CT	CT	CT	CC	CC	CT	CC	CC	CT	CT	CC
AX-94385333_685_Co-dominant_pos-61_v1	685	Co-dominant	pos-61	CGACTGACAATAAGTATTTTGGACTTCCTGCCTCGCAATGGGCCCATATTTGAAATTGATTAAGTGGTTCGGAGCAATGCAGCTGTGGTTGAAGCAACCACGAGCATCCTGGCACACAGG	AX-94385333	BA00022602	BS00097115		Other	7A	149.72			GT	GT	GG	GT	GT	GG	GG	GT	GT	GG	GG	GG	GT	GG	GG	GT	GG	GG	GG	GG	GG	GT	GG	GG	GG	GG	GG	GT	GT	GG	GG
AX-94385349_136_Dominant_pos-61_v1	136	Dominant	pos-61	GGTAGGTAGGATCCATCGCCATCTCTTCTCTAATACAACATCGCAGTACAATGACCAATACTATGATCAATCGATATGCAGGGTTCCATTCCTAACACGACAGCCACAGCAGCAGCAATC	AX-94385349	BA00022686	No BS code		PolyHighResolution	6B	137.19			AC	AC	AC	AC	AC	AC	AC	AC	AC	AC	AC	AC	AC	AC	AC	AC	AC	AC	AC	AC	AC	AC	AC	AC	AC	AC	AC	AC	AC	AC	AC
AX-94385392_606_Co-dominant_pos-61_v1	606	Co-dominant	pos-61	TGGTAGTGGGTGTGAGATGTGGAACCCATCCACTTCAACTATGTTGCAGGTCCTGGTCTCTATTCAAGCCTTGGTGCTGAATGCTAAACCTTATTTCAATGAACCTGGTCATTCGATGTA	AX-94385392	BA00022945	BS00054508		PolyHighResolution	3B	153.04			CT	CC	CC	CC	CC	CC	CT	CC	CC	CT	CC	CT	CT	CC	CC	CC	CC	CC	CT	CT	CT	CC	CT	CC	CT	CC	CT	CT	CT	CC	CC
AX-94385394_192_Partially_pos-61_v1	192	Partially	pos-61	CAGTTCCAGATTGGTCAATGAAGTCATATGTCTCGATACCCACAAGAACAACTCTACCTCGCGTCCTTCCATGTCCAATACACTAAGCTTTTGGTGATTTAGCTGTAGTTGTCAACTGTG	AX-94385394	BA00022951	No BS code		Other	7B	8.41			GG	AG	AG	AG	AG	AG	AG	AG	AG	AG	AG	AG	AG	AG	AG	AG	AG	AG	AG	AG	AG	AG	AG	AG	GG	AG	AG	AG	GG	AG	AG
AX-94385449_208_Dominant_pos-61_v1	208	Dominant	pos-61	CTCCCGGTAATTAGGACCATCTATGATCTGATCGTTAGAGATTGTTTCAGCTAGTGGTTCGCAAGCAACCGGAACTTTCGCCTCTTTCACCTCATCGCCGATGGAGTCAAGGAACATGGC	AX-94385449	BA00023306	BS00071381		CallRateBelowThreshold	1A	53.27			GG	GG	AG	GG	AG	GG	GG	GG	GG	GG	GG	AG	GG	GG	NN	GG	GG	GG	GG	GG	GG	AG	GG	GG	AG	AG	GG	GG	AG	AG	AG
AX-94385510_275_Dominant_pos-61_v1	275	Dominant	pos-61	CATATGCAAACATCGGAGAAGTGCGCTATTGATCAGTTGGCAGCTCGAAGCAACCAATGCGGTAAACATCATTGTGGACAACCAGTTGAGAATTATGAACAGTCAAAGATATGCAGTGAT	AX-94385510	BA00023677	No BS code		NoMinorHom	3D	122.18	Cross Platform Set		AG	AG	AG	AG	AG	AG	AG	AG	AG	AG	AG	AG	AG	AG	AG	AG	AG	AG	AG	AG	AG	AG	AG	AG	AG	AG	AG	AG	AG	AG	AG
AX-94385518_222_Co-dominant_pos-61_v1	222	Co-dominant	pos-61	GCCGCCTGCAAAAGGCATGATAACATAATAGGTCTATTTACCATTGGAGCTCCTGGCATGTGAAGATGCCATGTTGTTGACCCAAGAAAGAGACTATCATAGAGTGGTGATTGAGACCTA	AX-94385518	BA00023741	BS00066872		PolyHighResolution	6A	18.34	Cross Platform Set		CC	CC	CC	CT	CC	CC	CT	CC	CC	CC	CC	CT	CT	CT	CC	CT	CT	CT	CC	CC	CC	CC	CC	CC	CC	CT	CC	CC	CT	CC	CT
AX-94385532_704_Dominant_pos-61_v1	704	Dominant	pos-61	TGTCGCCTACAACTGCACCTATGTGCTGGGAATGCTGCTCGGGATGCAGATCCGCTTCGTTGGCTTCCAGCATGTTCAGTCTGGGGAACACATGGCCGCCATGGGAGTCTTCTTCCTGTT	AX-94385532	BA00023828	No BS code		NoMinorHom	2A	178.96	Cross Platform Set		CT	CT	CT	CT	CT	CT	CC	CT	CT	CT	CT	CT	CT	CT	CT	CC	CT	CT	CT	CT	CT	CT	CT	CT	CT	CT	CT	CT	CT	CT	CT
AX-94385658_1406_Co-dominant_pos-61_v1	1406	Co-dominant	pos-61	GTGGCAGACATCATTCTGAAGTGCCTTCATAGGGATCCATCCGAAAGGCCTACGATGAGGTCCGTCGTGGAGTCTCTAGCAAGCGTCCAGGACATAAAGGTCCCCTGCCGGTATCCTCTT	AX-94385658	BA00024517	BS00011525		Other	3B	153.04			GG	GG	GG	GG	GT	GG	GT	GG	GG	GT	GG	GT	GT	GG	GG	GG	GT	GT	GT	GT	GG	GG	GT	GG	GT	GG	GT	GT	GT	GG	GG
AX-94385728_350_Co-dominant_pos-61_v1	350	Co-dominant	pos-61	TCCTCCTCCCGCGCCTCACCATGGCGGAGTGCGACATGTCAACGGCTATATGGTACCGGCTGGGACACGCACCATCGTCAACGCGTGGGCTCTCTGCAGAGACACCGAGTCCTGGGGTGA	AX-94385728	BA00024907	No BS code		PolyHighResolution	5B	139.61		Tri-allelic	CC	CC	CT	NN	CC	CC	CC	CC	CT	AC	ACT	CC	CC	CC	CT	NN	CC	CC	CC	CC	CC	CC	CC	CC	CC	CC	AC	CC	CC	CC	CT
AX-94385742_412_Partially_pos-61_v1	412	Partially	pos-61	CGAGCCCTACACCGGTTGATGATCTCTTGGACGGCAGAGACTGTTCAGTTCATGCTTTTTTAGTGTGCCTTCTGGTTTCCTTTCTAGTGTATTTTCCACTAAGCTTTTTCCTCGCTGGTT	AX-94385742	BA00024985	No BS code		Other	2B	146.92	Cross Platform Set		GG	GT	GT	GG	GT	GG	GG	GG	GG	GG	GT	GT	GG	GG	GG	GT	GG	GG	GG	GT	GG	GT	GT	GT	GG	GG	GT	GG	GG	GG	GG
AX-94385743_81_Dominant_pos-61_v1	81	Dominant	pos-61	GGGAATATTGATTTATTTACAATAGCATTAAGACATATGTCACGTGCAGCGCACCGCAAAGTGTGCAGAGACCGAGGCTGGGTCTAATCGCTGTCGAAATTAGGCAGGCTCTGGCTTAGT	AX-94385743	BA00024990	BS00075228		NoMinorHom	6B	70.23			AA	AA	AA	AG	AA	AA	GG	AA	AA	AA	AA	GG	AA	AA	AA	AG	AA	AA	AA	AG	AA	AA	AA	AA	AA	AA	AA	AG	AA	AA	AA
AX-94385810_323_Co-dominant_pos-61_v1	323	Co-dominant	pos-61	GACAAAAAAGAGAGACTGTTTGCAGACTACCATAGCCATCCATGTAGAATAGGCAGAGCTTGGCCATAACCTATAACAGATTCGTTACTGCCTGCGACCGAGATCTGTATTAGTAGCTCT	AX-94385810	BA00025398	No BS code		OTV	6D	160.52	Cross Platform Set		CC	CC	CC	CC	CC	CC	CC	CC	CC	CC	CC	CC	CC	CC	CC	CC	CC	CC	CC	CC	CC	CC	CC	CC	CC	CC	CC	CC	CC	CC	CC
AX-94385823_155_Partially_pos-61_v1	155	Partially	pos-61	CTCCTCGATGAGGCCATAGAACTCATCCACTTCCTCAGTGACATGATCAAGGTTGACGTCGGACATGCACTCGACCTCCCCAAGCTCAGAGATCATCCCCTTGGCGACATTGTGATCAAG	AX-94385823	BA00025491	No BS code		CallRateBelowThreshold	5A	219.07			AG	GG	AG	AG	GG	AG	GG	AG	AG	AG	AG	GG	AG	AG	GG	AG	GG	AG	GG	AG	AG	AG	AG	AG	GG	GG	GG	AG	GG	GG	GG
AX-94385875_169_Co-dominant_pos-61_v1	169	Co-dominant	pos-61	GTGGTAGAAACACATTCATCATATGTATGGCCAATTCTAACCTTTAATGGAGGTGCTCTTGTTGTGTTCACAAGCATGGTCATTACTCATATTTGTGAGTTGCAACCAAGATGCAAAAGT	AX-94385875	BA00025842	BS00067313		PolyHighResolution	6A	18.24	Cross Platform Set		GG	GG	GG	CG	GG	GG	GG	GG	GG	GG	GG	CG	CG	CG	GG	CG	CG	CG	GG	GG	CG	GG	GG	GG	GG	CG	GG	GG	GG	GG	CG
AX-94385898_176_Partially_pos-61_v1	176	Partially	pos-61	GTCACTGAAACTGACAAATGCTAAATGCAAGACGTGTGTTAATAATACAAGGAATCAGTGTCATAATGTGCAAGGAAAGAACAGAACCGAATTGTATGTAAGCTACTATGATTTTTTCAA	AX-94385898	BA00026000	No BS code		PolyHighResolution	6A	153.64	Cross Platform Set		CT	CT	CT	CT	CT	TT	CT	CT	CT	CT	CT	TT	CT	CT	CT	CT	CT	TT	CT	TT	CT	TT	CT	CT	CT	TT	CT	TT	CT	CT	CT
AX-94385904_196_Dominant_pos-61_v1	196	Dominant	pos-61	CCGGAGGGTGAATCGGGCGTCTGCCAAGGGCTTTCTGGACTTGTCCTTCCGTGAGCTGCCTGATGAGGATTTCAAGCTTGGCCGGCCGCGGATGGACTGCACCCTGCTCAAGAATGATCA	AX-94385904	BA00026051	No BS code		Other	4B	28.42			CT	CC	TT	CT	CT	TT	CT	CT	CT	CT	CT	CT	TT	TT	TT	CT	CC	TT	CT	TT	TT	TT	TT	CC	CC	TT	CT	TT	TT	TT	CT
AX-94385981_54_Co-dominant_pos-54_v1	54	Co-dominant	pos-54	GGTGATGGCTGCATCGACGTCGAGGAGTTCGGCCTACTATATCGCTCCATCCTTGATGAAGGCGATGGGCCTAACGGTGGCAACATGGGCGACGAGGAGGAGGAGATGAGGGAGGCGTTC	AX-94385981	BA00026452	BS00029488		PolyHighResolution	4A	52.02			CC	CC	CC	CC	CC	CC	CT	CC	CC	CC	CT	CC	CC	CC	CC	CC	CC	CT	CC	CT	CC	CT	CC	CC	CC	CC	CT	CC	CC	CC	CC
AX-94386020_315_Partially_pos-61_v1	315	Partially	pos-61	GTGCCAAAGTGGTCAGGGCCAGAACCCCGCAAACTGCGGCTGCGCCTATTCGTACAATGGGAAGATGGTCTTCAGAGCGCCGTCCTTCAAGGATGTGTCGAGCACCGCTAACTTTCAGCA	AX-94386020	BA00026673	BS00081979		PolyHighResolution	1A	57.26			CC	CG	CG	CC	CC	CC	CC	CC	CG	CC	CC	CG	CC	CC	CC	CC	CC	CC	CC	CC	CC	CG	CC	CC	CC	CC	CC	CC	CC	CC	CC
AX-94386025_213_Partially_pos-61_v1	213	Partially	pos-61	CGGGAACTCGCTGGTCCATCTTTATTCCAGGTTTGCAAGAATGGATGACGCGTGGGCAGTTGCGACAACAATGGCCTGTGCAGGGACAACCTCACATACACAAGCCTTGCAAAGGGGCTG	AX-94386025	BA00026692	No BS code		PolyHighResolution	5D	3.34			TT	CC	CT	NN	CC	CT	CT	CT	CC	CT	CT	CC	CT	CT	CC	CC	CC	TT	CC	CT	CT	CC	CC	CC	CC	CC	CT	CT	CT	CT	CC
AX-94386142_131_Dominant_pos-61_v1	131	Dominant	pos-61	GCGGCTGAGAGCCGATCTCTGTGTCAGGGCACTCTTCCGGCACAACAGCGGGCCAGGCTCGGCCTTGCGACTCTCGGGGATTTATGTTCCCTTGACGGTGTGGTGCCTTTGATCGTCGAG	AX-94386142	BA00027337	No BS code		PolyHighResolution	2B	162.12			AG	GG	AG	AG	GG	AG	AG	AG	AG	AG	GG	AG	AG	AG	AG	AG	AG	AG	AG	GG	AG	GG	GG	GG	AG	AG	AG	AG	AG	AG	AG
AX-94386176_360_Dominant_pos-61_v1	360	Dominant	pos-61	ACAACATAGTGGTAGCTTAGTAGATAAAACAGCACAATCATACTTTCAAAACAACAACCATGTTAATCAAGTATCCAGAGATCCAGTCAATTGAATCTTAAATTATCCAGATGTTTCTCT	AX-94386176	BA00027501	No BS code		Other	6B	55.05			GT	GT	GT	GT	GT	GT	GT	GT	GT	GT	GT	GT	GT	GT	GT	GT	GT	GT	GT	GT	GT	GT	GT	GT	GT	GT	GT	GT	GT	GT	GT
AX-94386178_78_Partially_pos-61_v1	78	Partially	pos-61	AGCAGGAAATAAATAACGCACAACTGCTCAACGGCGAGGAACAACTGCAAAGGCGATGCCGCCCAGGTCCACGCAAGGCTGAACCCGGTGGTGTCCAAGTGGTGCCGGGTAGCAGCGAGC	AX-94386178	BA00027516	BS00024619	BS00024619	PolyHighResolution	7A	144.7			GG	AA	AA	AA	AA	AA	AA	GG	AA	GG	AA	GG	GG	AA	AA	AA	GG	AA	AA	NN	AA	AA	GG	GG	GG	AA	GG	AA	AA	AA	AA
AX-94386201_353_Partially_pos-61_v1	353	Partially	pos-61	CAGTTACCAATACTCATAGCCCGTTCTTGGTTTATGTAAATCTGAAACTGAAAGGCACTTTCCCTCTACAAGCATCGGCATAGTCTTCAGCAAGGTGGGGTGCAGCTTCCTTGTGAGGAC	AX-94386201	BA00027668	No BS code		PolyHighResolution	6A	48.11			CC	CC	CC	CC	CC	CT	CC	CC	CC	CC	CC	CC	CC	CC	CC	CT	CC	CC	CC	CC	CC	CT	CC	CC	CC	CC	CT	CC	CC	CC	CC
AX-94386267_230_Co-dominant_pos-61_v1	230	Co-dominant	pos-61	ACGCAGAAGTTCAGGTTCGAAATGGGGAAACCTCACAAGACCATATCCAAGGCTCTTTTTTCCCCCTCTGCGTCAGAAAATCAGGGCTTCCCTTCCCATGGGAAACCAGGAGCCCTCACG	AX-94386267	BA00027968	No BS code		Other	7A	161.95			TT	TT	CC	CC	TT	CC	CC	TT	CC	CC	TT	CC	CC	CC	TT	CC	TT	CC	CC	CC	CC	CC	CC	CC	CC	CC	TT	CC	TT	CC	CC
AX-94386275_1487_Co-dominant_pos-61_v1	1487	Co-dominant	pos-61	AGCCATGGCCTTGACTATGTGATGTGATGTACTACTAGTCTACTACTACCCGTACGTGTCTGTGCCCGTAGCGTGCAGAGATGTTCAGTTCTGTATGCTGAGGTTGCCAAACTTGGAGGT	AX-94386275	BA00028008	No BS code		Other	2B	162.12		Tri-allelic	GT	CT	GT	CGT	CT	CT	CT	CT	CG	CG	CT	CT	CT	CT	CT	CGT	CT	CT	TT	CGT	CC	TT	TT	TT	CT	CGT	CT	CT	CC	CT	CGT
AX-94386305_350_Co-dominant_pos-61_v1	350	Co-dominant	pos-61	GTCGACGCTATCCTCCATGTCGTATGACAGCTCGCGCACCTCCTTGGTCAGGCACTTGCTTGTCATAGCACGGTCTTCCGCTCTCCCTGGGTGGTCGTGCTCCTGCAGAATGGCCATTAT	AX-94386305	BA00028181	BS00110875		Other	5A	125.63			CC	CC	CC	CC	CC	CT	CC	CC	CT	CC	CC	CC	CC	CC	CC	CC	CC	CC	CC	CC	CC	CC	CC	CC	CC	CT	CC	CC	CC	CC	CT
AX-94386306_17_Partially_pos-17_v1	17	Partially	pos-17	ACCATAGTGGACCCTCTCAAGCGCAAGCGAATTCCCGCTGCTGCTAGACCATACAAGAGCTTCATGCAGGCTACCTTCTTTCCAGCAAATGTTAACCGTCAACCCACCTCGGGCCCTCAA	AX-94386306	BA00028190	BS00020575	BS00020575	PolyHighResolution	4B	48.91			GT	GG	GT	GG	GG	GG	GT	GT	GG	GG	GG	GG	GG	GT	GG	GT	GG	GG	GG	GG	GG	GT	GG	GT	GT	GG	GG	GG	GG	GG	GG
AX-94386310_114_Co-dominant_pos-61_v1	114	Co-dominant	pos-61	CGATGCTGCTGGAGGAAAACTAAAGTGGGTGTAAGCTAGAGGGAGTGACAGCGATGTTGTCTGCGTTTTCTTGTCTTCTTTGTACTAATGTTGTTGGTGTTTTTTCAACAACGGGACTCT	AX-94386310	BA00028200	BS00041274		PolyHighResolution	6B	70.23			CC	CC	CC	AA	AA	CC	TT	CC	AA	CC	AA	AA	CC	AA	AA	CC	CC	CC	AA	CC	AA	AA	CC	AA	CC	CC	AA	AA	CC	CC	AA
AX-94386337_390_Dominant_pos-61_v1	390	Dominant	pos-61	TTGGCGATGGCGGAGTTACTGGTGTAACAGGGGTGGGAGGCTTTGCAGGTGGGGTTGGCGGCGTAACCGGTGTCGGCGATGGCGGCGTCGCAGGGCACTGGAAGTCGTTGGGCACTGTCT	AX-94386337	BA00028364	BS00088831		Other	2B	158.99			NN	NN	NN	NN	NN	NN	NN	NN	NN	NN	NN	NN	NN	NN	NN	NN	NN	NN	NN	NN	NN	NN	NN	NN	NN	NN	NN	NN	GG	NN	NN
AX-94386368_1022_Co-dominant_pos-61_v1	1022	Co-dominant	pos-61	TTTGTGCAAAGGTACGCAGCTGTCAGAAAGCAACACAAAATGCTGGTTGTCAATGTCTTGTAGAGCATTCGCCAACAACCTCCTCTCAGCATCAACCATAGAAATCTGACCCCACTGTAC	AX-94386368	BA00028534	No BS code		PolyHighResolution	2B	162.12	Cross Platform Set		CT	CT	CT	CT	TT	CT	CT	CT	CT	CT	TT	CT	CT	CT	CT	CT	CT	CT	CT	TT	CT	CT	TT	CT	CT	CT	CT	CT	CT	CT	CT
AX-94386374_194_Dominant_pos-61_v1	194	Dominant	pos-61	TTGATCGTTACCTTCCCAGAAGAGCTCAACGGTGTATGCTTACCACCAGAAGTCATTGCCTTTCATATTTCCTCCCTGATTGATGTGTAAACTCAGAGCTGTAATGGAGAAATGAACACT	AX-94386374	BA00028563	BS00014870		Other	2A	63.76			AA	AA	AT	AT	AT	AT	AA	AA	AT	AT	AT	AT	AT	AT	AT	AT	AA	AT	AA	AT	AT	AT	AT	AA	AA	AT	AA	AT	AT	AT	AT
AX-94386429_63_Co-dominant_pos-61_v1	63	Co-dominant	pos-61	TAGATTCATATTGCCATAATTAAAGAATCTTCCTGTTCCGACTAAACCAGACTTAGCTATTGACTCAGGATCATACCACAGACTCATAAGCTCTACTGAAAAGGTTATCAGAAAGGTACC	AX-94386429	BA00028881	No BS code		PolyHighResolution	7A	146.37			TT	CT	CT	CT	CT	CT	CT	TT	CT	CT	CT	TT	TT	CT	CT	CT	CT	CT	CT	TT	CT	CT	TT	TT	TT	CT	TT	CT	CT	CT	CT
AX-94386458_85_Co-dominant_pos-61_v1	85	Co-dominant	pos-61	AATTATTGGGAAGTATCCTGGGATTAAGTAAGCGGTGTTGCGCGAGTCCATGAGTAGTACCACTGTAAATCGGACAAAAAGATCCCCAAATTGTAGAACGGAATACTAGCCCATATCTAC	AX-94386458	BA00029041	BS00063182		Other	1A	8.62			CC	AA	CT	CT	CC	CC	CC	CC	CC	CC	CT	CC	CT	CC	CT	CC	CC	CC	AT	CC	AT	CT	CT	AA	CC	CC	CC	AA	CC	CC	CC
AX-94386463_84_Dominant_pos-61_v1	84	Dominant	pos-61	TTCCTCCCACAGCGATGGGCCTATCCACCGCTTCCACGCCACCATCTCCGCGCACAAGGCGACCTCCAGCTGGCTGCAAATCCTATCCAACCAGCGCATCAACGACAGCCTCGTGCTCAA	AX-94386463	BA00029059	BS00049563		NoMinorHom	2B	120.5			CG	CG	CG	CG	CG	CG	CG	CG	CG	CG	CG	CG	CG	CG	CG	CG	CG	GG	CC	CG	CG	CG	CG	CG	CG	CG	CG	CG	CG	CG	CG
AX-94386524_116_Partially_pos-61_v1	116	Partially	pos-61	CAGGCATAGCGTGAGGAGATGAAATCACGCCACAGACCGGCGTGCTCCATTAGATCGCTTTATTTCAACCTATGCGACCATGAGGTCAAATCAGCGACGATGTTTCGCAGTGTCAGCCGG	AX-94386524	BA00029407	BS00024262	BS00024262	Other	1D	65.54			GG	GG	TT	TT	TT	GG	TT	GG	GG	GG	GG	TT	GG	TT	GG	TT	GG	GG	GG	GG	GG	GG	GG	GG	GG	GG	GG	TT	TT	GG	GG
AX-94386613_257_Partially_pos-61_v1	257	Partially	pos-61	GAAAAATGCTGATTGTTGAGGTCTTGAGGAAAGGGAGCAGCCTTGCAAGTAGTGTATTCTGTAGGTGCACACCTCGGGTTAATTAATTCCTGTCCATTATTGTCGACTTATCGATTTTGT	AX-94386613	BA00029904	BS00033660		CallRateBelowThreshold	3B	153.04			GG	AG	GG	GG	AG	GG	AG	GG	GG	GG	GG	GG	GG	GG	GG	GG	GG	AG	GG	GG	GG	AG	AG	AG	GG	GG	GG	GG	GG	GG	GG
AX-94386659_237_Co-dominant_pos-61_v1	237	Co-dominant	pos-61	CGAGGCGTCCTGTGAGTTGAACGATGTGTAGATGGTGGAATCGCCGGTGGGATCGGATTCTTAGCCGGCCGTGTGACCCTACTCAACTTACGATCGAGTAGCTCATAGAAATCTCATAGT	AX-94386659	BA00030222	BS00021692	BS00021692	PolyHighResolution	7A	81.75			GG	NN	NN	NN	NN	TT	TT	NN	GG	GG	GT	GG	NN	NN	NN	NN	GT	NN	NN	NN	NN	NN	NN	NN	NN	GG	NN	NN	GT	GG	NN
AX-94386704_748_Dominant_pos-61_v1	748	Dominant	pos-61	GGTAGTGCCACCTCAATTGCCCACCTCAGGTTCGTCAGCTGATCAACAGGGAGCTTCTTCGTTCTCCCTTCAGTATGTTCAGCGCATGCTCGAGGAATCTCTAGGATCGGTTCACAAGTC	AX-94386704	BA00030448	No BS code		NoMinorHom	5D	95.2			AG	AG	AG	AG	AG	AG	AG	AG	AG	AG	AG	AG	AG	AG	AG	AG	AG	AG	AG	AG	AG	AG	AG	AG	AG	AG	AG	AG	AG	AG	AG
AX-94386839_265_Co-dominant_pos-61_v1	265	Co-dominant	pos-61	CACTATCAGAGGTGCCCCTACGCTGGTCAAAAGCTAATATTAGTTTCCGAATATCCTTTCTTTTGCTCATTTCGAGCTGTTGTACATCATTTGGTTGCAGATAGGACATGCCTTCCAGAT	AX-94386839	BA00031277	BS00066339		Other	7B	126.57	Cross Platform Set		TT	CT	TT	TT	TT	CT	TT	TT	TT	TT	TT	TT	CT	TT	TT	TT	TT	CT	TT	TT	CT	CT	TT	TT	TT	TT	TT	TT	TT	TT	TT
AX-94386855_120_Co-dominant_pos-61_v1	120	Co-dominant	pos-61	CCATCTCCGCCGTTGACGCCGTGGCCAGCGGCATTGGACACCCAGAAAACAGTTTCACACTCAGAGCTCAGCTCGAGCTGTGTGTGCCACCCTGTTCCTTTTGTGCAGATTGTCTCGCGT	AX-94386855	BA00031374	BS00069989		Other	4B	48.91		Tri-allelic	CT	CT	CC	TT	TT	TT	ACT	CT	TT	TT	TT	TT	CC	CC	TT	TT	TT	CT	CC	TT	TT	CT	TT	CT	CT	TT	TT	TT	TT	CT	TT
AX-94386873_64_Dominant_pos-61_v1	64	Dominant	pos-61	CGCGTCCGCTAATGAGGTAATATGGGGGTCCCTTCTCAGTGCATGCCGACTGCACAAGAATGTGGAGTATGCAGAAATTGCAGTGAACGAGCTCAGTAAGCTGCAGCCCTCCAATTCAGG	AX-94386873	BA00031480	BS00048569		NoMinorHom	5A	81.39	Cross Platform Set		CC	CC	CT	CC	CC	CC	CC	CC	CC	CC	CC	CC	CC	CC	CC	CC	CC	CC	CC	CC	CC	CT	CC	CT	CC	CC	CC	CC	CC	CC	CC
AX-94386915_65_Co-dominant_pos-61_v1	65	Co-dominant	pos-61	CTGTCTATCACGCTGTATGTTGTTGTATATGGGATATAAATACGACTGCATTTTTCTGTAGACGTCGCATGCTAATGATATTGTAGTATGGTACAATTTCCCATCTCGTGGTCGTAACTC	AX-94386915	BA00031718	BS00033262	BS00033262	NoMinorHom	1A	53.27	Cross Platform Set		AA	AA	AG	AA	AG	AA	AA	AA	AA	AA	AA	AG	AA	AA	AA	AA	AA	AA	AA	AA	AA	AG	AA	AA	AA	AA	AA	AA	AA	AA	AG
AX-94387053_53_Co-dominant_pos-53_v1	53	Co-dominant	pos-53	GGTCAGTGAGTGATCAGCCGGAACATTTGACCGGTGCAGCCAACGTCCACACGCGCGCATTTCAGTCACCCCTCCAGGTCGTGGTCGAGCAGTGATGCGACTGGACCGGATAAGGAAGAT	AX-94387053	BA00032645	BS00070456	BS00070456	PolyHighResolution	3B	102.66			AA	AA	AG	AG	AA	AG	AA	AA	AA	AG	AA	AG	AA	AG	AA	AG	AG	AA	AG	AG	AG	AA	AG	AA	AA	AG	AG	AG	AG	AA	AA
AX-94387082_402_Dominant_pos-61_v1	402	Dominant	pos-61	TCCTTCACTTAGATTACAATACTTGAATAAGTTCAGATGCTTCGACATCGGAAAGGTGTGGCTACTCCCAGATGTGCCCACTCCCATTATCTGGTCCATCGAATTGTTGAGAGATTCGTG	AX-94387082	BA00032792	BS00109545		NoMinorHom	6B	70.23			GG	CG	CG	CG	CG	GG	CG	GG	CG	CG	CG	CC	GG	CG	CG	CG	CG	GG	CG	CG	CC	CG	CG	CG	GG	GG	CG	CG	CG	GG	CG
AX-94387135_67_Co-dominant_pos-61_v1	67	Co-dominant	pos-61	TTTCCCGTGCAAATAAACTATTGTGACCGTGCGGCGATTGATGCGGCTTATAATTGCATGTTCGTCCCATTTTGGATAGAAAATGTGAAAAATTCCTGCTACCCTGCAAGTTACAAATAG	AX-94387135	BA00033148	BS00071788	BS00071788	OTV	1B	54.09			TT	TT	TT	CC	CC	TT	TT	TT	TT	TT	TT	TT	TT	TT	TT	TT	TT	TT	TT	TT	TT	TT	TT	TT	TT	TT	TT	TT	TT	TT	CC
AX-94387177_1194_Co-dominant_pos-61_v1	1194	Co-dominant	pos-61	TGCCTAACATCCAATTTATTTGTACCATCACGGCTTACCCTTGAAGCTTGTGTTTGAGATGTTCATTCAAATGTTCAAATAGGAGAAGTTGGTTAGCTGGTGTGCATGAACTTTAGATTA	AX-94387177	BA00033366	BS00053299	BS00053299	PolyHighResolution	2B	158.99			CG	CC	CG	CC	GG	CC	CC	CG	CG	CG	GG	CG	CG	CG	CG	CC	CG	CG	CG	CG	CG	CG	GG	CG	CG	CG	CG	CG	CC	CG	CG
AX-94387229_158_Dominant_pos-61_v1	158	Dominant	pos-61	TCTCCGACGTCACTCGCTCACCCCCTCACTCCACTACATGTACACGCATGACACCCCGCCTCGCCAAGCGCGCACGCACGCCATTCCACCACTTCCATCCTCCCACCGCCCACCGCTTCC	AX-94387229	BA00033672	No BS code		NoMinorHom	3A	25.21	Cross Platform Set		CT	CC	CT	CC	CT	CT	CT	CT	CT	CT	CT	CT	CT	CC	CT	CT	CT	CC	CT	CT	CC	CC	CT	CT	CT	CT	CT	CT	CC	CT	CT
AX-94387236_100_Co-dominant_pos-61_v1	100	Co-dominant	pos-61	GGTACACAAGTAAGTGCTCAGTGTTGCAGCCTCAAAGACAGGACTGAAAAGGGGAGGGAAGAAACCATCATCGTTAGGCATTCTCTAACTTACAAAGGATGCCGGTGCAAGCCAGCGCCG	AX-94387236	BA00033722	BS00066245	BS00066245	OTV	6B	39.38			CC	CC	CC	CC	CC	CC	CC	CC	CC	CC	CC	GG	CC	CC	CC	CC	CC	CC	GG	CC	GG	CC	CC	CC	CC	CC	CC	GG	CC	CC	CC
AX-94387281_117_Co-dominant_pos-61_v1	117	Co-dominant	pos-61	CGCACGTATACGAGCGCGGGAAGCCATTTGTAACCAGTCAAAGTATGTACGATCCATGCATCTACGTGTTTGTACGGGTGTACCGTGTACGAGCGAGCTCTGTGCCAAAGGAACTGAGGT	AX-94387281	BA00033951	BS00035416		NoMinorHom	7A	122.9			GT	TT	TT	TT	TT	TT	TT	GT	TT	TT	TT	GT	GT	TT	TT	TT	TT	TT	TT	TT	TT	TT	TT	TT	GT	TT	GT	TT	TT	TT	TT
AX-94387284_479_Co-dominant_pos-61_v1	479	Co-dominant	pos-61	GGCCTGAAGCATTTGCATGTGAACTGTAACCCTCCTATCATAAACCGTGACGTGAAGTGTGCGAATATTTTGCTTGGTGAGGAATATCATCCAAAGCTGGCCGACTTTGGCTTGGCAAAG	AX-94387284	BA00033959	No BS code		Other	4A	0	Cross Platform Set		GG	AG	GG	GG	GG	GG	GG	GG	GG	GG	GG	GG	GG	GG	GG	GG	GG	GG	GG	GG	GG	AG	GG	GG	GG	GG	GG	GG	GG	GG	GG
AX-94387396_28_Dominant_pos-28_v1	28	Dominant	pos-28	CTTGAATACCAGCTGGCGATGCCAGAGTTTCATTAGGAGATGATGGATGGCCATCAGGACTCCGAGATTGACCCGGCACAAACTCCGCTGCATGAGGATTCATCACTTTAGGGGATGTGG	AX-94387396	BA00034558	BS00010993	BS00010993	OTV	6B	78.58			GG	GG	GG	GG	AG	GG	GG	GG	AG	GG	GG	GG	GG	GG	AG	GG	AG	GG	GG	GG	GG	GG	GG	GG	GG	GG	GG	GG	GG	GG	AG
AX-94387422_433_Dominant_pos-61_v1	433	Dominant	pos-61	ATGGCTGGACCTCCGCCTCAACAGTAGGGCGGAAGTTGCGGAGAAGGTCAAATACGATTCTAATGGCAAGAAGGGCATTGTCCTCATTGTCCTGTGTCAGCACGCGGAGAGAGAGCTTGA	AX-94387422	BA00034724	No BS code		Other	2D	69.85			GT	GT	GT	GT	GT	GT	GT	GT	GT	GT	GT	GT	GT	GT	GT	GT	GT	GT	GT	GT	GT	GT	GT	GT	GT	GT	GT	GT	GT	GT	GT
AX-94387440_295_Dominant_pos-61_v1	295	Dominant	pos-61	CACGCACGTGGTCTACGACCTGGAGAGCAATAAGCTGGTCTTCGTGCCCGCTCGCTGCGATAAGCTGTGACTCAACGTGCACGTACGTGTGCATTCGTCAACGCATGCATGTACTGGTTA	AX-94387440	BA00034866	BS00082219		NoMinorHom	5A	177.1	Cross Platform Set		CT	CT	CC	CT	CT	CT	CT	CT	CT	CT	CC	CT	CT	CT	CT	CC	CT	CT	CT	CT	CT	CT	CT	CT	CT	CT	CT	CT	CT	CT	CT
AX-94387495_761_Co-dominant_pos-61_v1	761	Co-dominant	pos-61	GCAAAGGATCAGCACTTCCTTTCACCTTGGCAGATGAAGGTGTAGCATTAACGGGCACCCGGGAATCTATCTTTTGCATGATCTTTGCTGAGGTTGGGGCATCTATCTTTGGTGTGATCT	AX-94387495	BA00035113	No BS code		PolyHighResolution	4A	0	Cross Platform Set		GG	GG	GG	GG	GG	GG	AG	GG	GG	GG	GG	GG	GG	GG	GG	GG	GG	GG	GG	GG	GG	GG	GG	GG	GG	GG	GG	GG	GG	GG	GG
AX-94387510_89_Co-dominant_pos-61_v1	89	Co-dominant	pos-61	ACTATTTTGTAGGTTTACTGTATATTTTGCTCCTTCCGAAGGAAACTATATTTTATATTCTGAACATACCATGCCCGTGCAAACCACTTTGCACAAGCGATTAGTGAAGAAACTATTAAT	AX-94387510	BA00035198	BS00042889		Other	3A	25.21			CT	CT	CC	CT	CT	CT	CC	CT	CT	CC	CT	CT	CT	CC	CT	CT	CT	CT	CT	CT	CT	CT	CT	CT	CT	CC	CT	CC	CT	CT	CT
AX-94387523_602_Partially_pos-61_v1	602	Partially	pos-61	AATTATGGTGCATCAGCTCATTCAGATTATGGAATGATAACTCTTCTAGCAACAGATGGCCCTCCTGGCTTGCAGATATGCAGGGAGAAGGATAGGCATCCCCAGCTCTGGGAAGATGTT	AX-94387523	BA00035254	BS00011128	BS00011128	PolyHighResolution	1A	53.27	Cross Platform Set		AC	AC	AA	AC	AC	AC	AA	AC	AC	AC	AC	AC	AC	AA	AC	AA	AC	AC	AC	AC	AC	AC	AA	AC	AC	AC	AC	AC	AC	AC	AC
AX-94387533_347_Co-dominant_pos-61_v1	347	Co-dominant	pos-61	CAAACTCTCCAACCTTAAAGTCATTGATTTGTCTAACAATGACTTATGTGGGACGATCCCTGTCGATGGTCCATTCTCAAGCTTCCCTCTTAGAAGCTTCGAGAACAACAGCAGACTGAA	AX-94387533	BA00035285	BS00000273		PolyHighResolution	7A	149.72			CC	CC	CT	CT	CC	CT	CT	CC	CT	CT	CC	CC	CC	CT	CT	CT	CC	CT	CT	CC	CT	CC	CT	CC	CC	CT	CC	CC	CC	CC	CT
AX-94387538_67_Co-dominant_pos-61_v1	67	Co-dominant	pos-61	TTCAGCCTGCCATTGGGTGCTGCCGAGACCTTCTTCTGTGCCCGGTCATGACGCCACGCCTGCAAATTCGCCAGGCGCCCACGAGCACCGTGTCGGCCCTGGTCCACTGCTTCTGCATCT	AX-94387538	BA00035308	No BS code		PolyHighResolution	5A	89.24			TT	TT	TT	TT	TT	TT	TT	TT	TT	TT	TT	TT	TT	TT	TT	CT	TT	TT	CT	TT	NN	TT	TT	TT	TT	TT	TT	NN	TT	TT	TT
AX-94387545_108_Dominant_pos-61_v1	108	Dominant	pos-61	CAGGAACGACAAATTTAGTTCAAATCAACACTACAACCTCACTACTTATCCTCGCTACTCTTCTCTCAAAGCATTGGATCCACTGCTGCTGCTTAATATCCAGGGTGTGTGCTTCCCTAC	AX-94387545	BA00035371	No BS code		Other	1D	41.5			CT	CT	CT	CT	CT	CT	TT	CT	CT	CT	CT	TT	CT	CT	CT	CT	CT	CT	CT	CT	TT	TT	CT	CT	TT	CT	CT	CT	CT	CT	CT
AX-94387560_69_Dominant_pos-61_v1	69	Dominant	pos-61	CCTGCAGCTTTGAAGACGAGGGTCTCATGTATGGTCTGTTCGTCCAATTTTCCTCTCAAATGTAGCTTCTGCAGATTCGGTGGAAGGGCATTCAACCGGAGAACCTCATTCTCATCACTT	AX-94387560	BA00035448	No BS code		PolyHighResolution	1D	29.73			CT	CT	TT	TT	TT	CT	TT	CT	CT	CT	TT	TT	CT	TT	TT	TT	CT	CT	TT	CT	CT	TT	TT	CT	CT	TT	TT	TT	CT	TT	TT
AX-94387611_381_Co-dominant_pos-61_v1	381	Co-dominant	pos-61	CCAAAATACGGTGGTACAACAGTACATCTGCCACTAAGGCAGGCTCACGGCGACGGTAAATCCGCTCCCACAGTACACGCTGAGCGAAGCAGAAGAACGTGAGCCCTCGTCGCCTAGATT	AX-94387611	BA00035681	No BS code		CallRateBelowThreshold	3A	25.21			CT	CT	CT	CT	CC	CT	CT	CT	CC	CT	CT	CT	CT	CT	CT	CT	CT	CT	CT	CT	CT	CT	CT	CT	CT	CT	CT	CT	CT	CT	CC
AX-94387675_148_Dominant_pos-61_v1	148	Dominant	pos-61	CATTGTGAAGAGAACTTTGGAATCCAATACGGTAGTTGCTGGCGGTGGTGCTGTAGAAGCTGCATTATCTGTGTACCTGGAGAATCTTGCTACAACTCTTGGATCCAGGGAACAGCTGGC	AX-94387675	BA00036085	No BS code		NoMinorHom	4A	52.02			CT	CT	CT	CT	TT	TT	CT	CT	TT	TT	CT	TT	CT	TT	TT	CT	TT	TT	CT	CT	CT	CT	TT	CT	TT	CT	CT	TT	CT	CT	TT
AX-94387680_118_Co-dominant_pos-61_v1	118	Co-dominant	pos-61	ACCTTCTTCCCCTCTGCATGTTTTAGCAACAGCTTGAAACCGTGTAGTGACTATTATTCTTCTGTGTTGCTTACTTGGAGGAAGTGACTTCCTTATCTGGTCCCACGTTGCTGCAGACCA	AX-94387680	BA00036128	BS00029207		PolyHighResolution	2D	6.68			TT	TT	GG	GT	GG	GT	TT	TT	GG	TT	GG	TT	TT	TT	GG	TT	TT	TT	GT	GG	TT	GT	GG	TT	TT	TT	TT	GT	TT	TT	GG
AX-94387694_375_Co-dominant_pos-61_v1	375	Co-dominant	pos-61	GTCCCGAACCTTCGATAGGCGTTGTCTGAATGCGGGATTAATTAGAGTCCGTGATTAGAACTACTACTACCGAGCACGGACTAGCGAGTCCATCTCCTCTGTATAGCTAGGTGTGATATA	AX-94387694	BA00036204	No BS code		Other	6D	5.01			NN	NN	AA	NN	AA	NN	CC	AA	AA	AA	AA	NN	AA	AA	AA	AA	AA	AA	NN	AA	AA	AA	AA	AA	AA	AA	AA	AA	NN	AA	AA
AX-94387708_282_Co-dominant_pos-61_v1	282	Co-dominant	pos-61	CGCATAGTCACTTTTATACCTCCCAGGGGCCATATGAGTCATCGTTAATTTGCTGCCATCGTGTATTTTCGTTTCGTCTGTCATGTAGCTTAAGAACATATACCTCCCAGGGGCCATGCC	AX-94387708	BA00036267	BS00077990	BS00077990	PolyHighResolution	5A	80.69	Cross Platform Set		GG	AA	GG	GG	AA	GG	GG	GG	AA	GG	GG	GG	GG	AA	AA	GG	AA	GG	GG	GG	GG	GG	GG	GG	GG	GG	GG	GG	GG	GG	AA
AX-94387711_189_Dominant_pos-61_v1	189	Dominant	pos-61	AGAGTTATCATGTCGAGGTTGTCACTTTCGTGCGTGATTTTAATTATTACTAACCTCTGTTGAGGCTTGAACTGCCCCTGTTACTTATCAGTTTAGCACTTTGTTCTGCAGTCAACCATT	AX-94387711	BA00036281	BS00067112		NoMinorHom	3A	25.21		Tri-allelic	CG	GG	CG	CG	CG	CG	CG	CG	CG	CG	CG	CG	CG	GT	CG	CG	CG	CG	CG	CG	GT	CGT	CG	CG	CG	CG	CG	CG	CGT	CG	CG
AX-94387787_261_Co-dominant_pos-61_v1	261	Co-dominant	pos-61	AACCCGGCGAATAGACCGGATACAAAACATATAATCAGTAGACTTGATGAAAGAGAAATTGTGGACATATGTATCAAAAACTAGCATGATTACTTCACAGAAGGAAAGATCTCTCCCGGG	AX-94387787	BA00036734	No BS code		Other	1B	6.65			AA	NN	NN	AA	AA	AA	AA	AA	NN	AA	AA	NN	AA	AA	AA	NN	NN	NN	NN	AA	NN	AA	NN	NN	NN	NN	NN	NN	AA	AA	AA
AX-94387822_228_Partially_pos-61_v1	228	Partially	pos-61	CCCATTCCTAGGCGGCGACGATGACGAGCTGGCCAGTGCAATCTCCGTGGACGACAACCGTGTTGGCCTGCTGTACAAGCACGTGTTCCCGCCCATATTGGCTCCTCACATCTCCTTCAT	AX-94387822	BA00036948	BS00023204	BS00023204	NoMinorHom	4B	9.65	Cross Platform Set		CC	CT	CC	CC	CT	CC	CC	CC	CC	CC	CC	CC	CC	CC	CC	CC	CC	CC	CC	CC	CC	CC	CT	CT	CC	CC	CC	CC	CC	CC	CT
AX-94387975_80_Co-dominant_pos-61_v1	80	Co-dominant	pos-61	TCGCCGCCGCAACGCCGCCACCCATCTCCTTTAGCTTCAACTTCGCCAACTCACCCTCATGCGACACAAAATACCTCAATTTCTCGCGTGACGCGGCCGTGAACGGCAGCTTGGTCAACC	AX-94387975	BA00037759	No BS code		PolyHighResolution	6A	46.55	Cross Platform Set		AG	GG	AG	AG	GG	AG	AG	AG	AG	GG	GG	AG	GG	AG	GG	GG	AG	AG	GG	GG	AG	GG	GG	AG	AG	AG	AG	GG	AG	AG	GG
AX-94387981_431_Co-dominant_pos-61_v1	431	Co-dominant	pos-61	CCAGGGCCCGAGGTCGGGACTGCTGTTGTCTACGTAATAGAGCCTCTTCTCTGGCAGATCTCCCTGTCTCCACTTGTTCTTCACCATGCCAGCCCAACAAGATGGGACCGTTGCAAGGTG	AX-94387981	BA00037785	BS00022377	BS00022377	PolyHighResolution	2A	78.05	Cross Platform Set		TT	TT	TT	CC	TT	CC	CC	TT	CC	CC	CC	CC	TT	CC	CC	TT	CC	TT	CC	CC	CC	TT	CC	TT	CC	TT	CC	CC	TT	TT	TT
AX-94388092_248_Co-dominant_pos-61_v1	248	Co-dominant	pos-61	TAGCCCGGCTTTCTTCTGCCAGGTGCCAAGAACTGCTCCAAGGTCTTCTCCCATTACCCTTCTGTGGTCCTCGTATGTCAGCTCCCATGCCAGTGGGTCGCCCTCGCCGCTGCTCCTGGC	AX-94388092	BA00038294	BS00046772	BS00046772	PolyHighResolution	5A	81.39	Cross Platform Set		TT	TT	TT	CC	TT	CC	CC	CC	TT	CC	CC	CC	CC	TT	TT	CC	TT	CC	CC	CC	CC	CC	TT	CC	TT	CC	CC	CC	CC	CC	TT
AX-94388110_693_Partially_pos-61_v1	693	Partially	pos-61	TGTAGCCAGTAAATAGATCGAGCACACCTCGTACCTAGAATATGAAACGCAACCCAAACCTCGCGTACAGGCACTCCAGCGCATATGTCACGGGTCTAAAGTGAACTTGAATCGAATTGT	AX-94388110	BA00038393	BS00030581		PolyHighResolution	3B	153.04			CT	CC	CC	CC	TT	CC	TT	CC	CC	TT	CC	TT	TT	CC	CC	CC	TT	CC	TT	CT	TT	CC	TT	CC	TT	CC	TT	TT	TT	CC	CC
AX-94388280_267_Co-dominant_pos-61_v1	267	Co-dominant	pos-61	CCTCGGTCCTCGGAATGGCTCACGGCCTTTTCGGCCCATATATTTACCCGTCGGTGATAGTCTCGCTGCACTGGACGAGGACTCCTCGGAGCTTCTCCGTCAACAGGAATGGGGATGGTC	AX-94388280	BA00039382	BS00105994		PolyHighResolution	3B	153.04	Cross Platform Set		TT	GG	GG	GG	GG	GG	TT	GG	GG	TT	GG	TT	TT	GG	GG	GG	GG	GG	TT	TT	TT	GG	TT	GG	TT	GG	TT	TT	TT	GG	GG
AX-94388284_334_Co-dominant_pos-61_v1	334	Co-dominant	pos-61	TATGCTGGCTCAATTCTCATTGTTTGCTCAAACTCTTCATTGAACAGGAAAACCACCAGATACAACAGCTTCGAAAAAGGTACGTGTAATATAGTTAGCCATTTTATTCTATGTGTGAGA	AX-94388284	BA00039396	BS00070928		Other	6B	56.62			CC	CT	CC	CC	CC	CC	CC	CC	CC	CC	CC	CT	CC	CC	CC	CT	CC	CC	CT	CC	CC	CC	CC	CC	CC	CC	CC	CT	CC	CC	CC
AX-94388285_174_Dominant_pos-61_v1	174	Dominant	pos-61	GACGGCGGTGGCGGTGGCGGCCTGCCCCGAAACAGATCCCTGTGTCGCTTCAATCGGCGGTGGTAACGGCGATCCTCTGGCAATCAGGTTCTGCTGCCACACTTTAACCAGATGGGGCCA	AX-94388285	BA00039399	No BS code		Other	4A	68.99			CC	CT	CT	NN	NN	CT	NN	CT	CT	CT	TT	TT	CT	CT	NN	CT	TT	CT	NN	TT	NN	NN	CT	NN	NN	CT	TT	TT	NN	NN	NN
AX-94388294_485_Co-dominant_pos-61_v1	485	Co-dominant	pos-61	TCTCTTCCCTGTCGTCGTCGTCGTGACAGGGAGCGGGTGTGGCGTACATCTCGTACTTACGTCAGGTTCTCGAGACTCTGGAATGAGAAGGGTATACTAACAGGTGTTAGGTTTTTGTGG	AX-94388294	BA00039441	No BS code		PolyHighResolution	4B	48.91	Cross Platform Set		AG	AA	AG	AG	AG	AG	AG	AG	AG	AG	AG	AG	AG	AG	AG	AG	AG	AG	AG	AG	AG	AG	AG	AG	AG	AG	AG	AG	AG	AG	AG
AX-94388408_133_Co-dominant_pos-61_v1	133	Co-dominant	pos-61	TGATAAACTGGACATGAAAAATACACCAAGCGCACCATACAAAGGTTTTCGAGCCCAAACTCAGGCTGGAAGGTATGAGGTCAGATCCTAGGTTGTCGCGGAAGTCTCAGCCACCACATT	AX-94388408	BA00039989	BS00038688		PolyHighResolution	1B	54.09			TT	TT	TT	TT	CT	CT	TT	TT	CT	CT	TT	TT	CT	TT	TT	TT	TT	CT	TT	TT	CT	TT	CT	TT	TT	TT	TT	TT	CT	TT	CT
AX-94388422_60_Partially_pos-60_v1	60	Partially	pos-60	GCCGCGCCTCTCTCTTGCTACGACTCTCTTCCCCTGCTGCCGTTGCGTACTGCTGGGTGTTTTTTTCGTCCGTGCTCTGCTTCCCGCTGCCTCTCTCTCGCGCCGTCCCGGGGTGGGAAG	AX-94388422	BA00040041	BS00024522		PolyHighResolution	5A	81.39			GG	TT	GG	GG	GG	GG	GG	GG	GG	GG	GG	GG	GG	NN	GG	GT	GG	NN	GG	GG	GG	TT	GG	TT	GG	GG	GG	GT	GG	GG	NN
AX-94388553_147_Co-dominant_pos-61_v1	147	Co-dominant	pos-61	ACTACAGGCACATACCAACTCGACTATCTGTCCAGTCCCAATAGTGATGTCACTACAACGCGTGCTGCGTGCCCACAAGAAATGAGCCTAGCCCACTTGATTGGGGGAGTGGATGTACAA	AX-94388553	BA00040791	No BS code		OTV	4A	67.43	Cross Platform Set		AC	CC	AC	AC	AC	AC	AC	AC	AC	AC	AC	AC	AC	AC	AC	AC	AC	AC	AC	AC	AC	CC	AC	AC	AC	AC	AC	AC	AC	AC	AC
AX-94388625_338_Dominant_pos-61_v1	338	Dominant	pos-61	CCATGCTACGGAGCTGGTGATCAAGCTTATGGACAGCGACTCGGGCACATCGGACGACTTTGTTGGTGAAGCAACGATTCCTTTGGAAGCAGTTTATACCGAAGGGAGCATTCCACCAAC	AX-94388625	BA00041223	BS00058087		Other	6B	70.23			CT	CT	CC	CC	CC	CT	CC	CT	CC	CC	CC	CC	CT	CC	CC	CC	CC	CT	CC	CC	CC	CC	CC	CC	CT	CT	CC	CC	CC	CT	CC
AX-94388715_302_Dominant_pos-61_v1	302	Dominant	pos-61	CTGGAGGGTGACCAGCATTCAGATCGAACTGGGGCGCTCGGGGGCGCTGAAGGCCATGGTGTGCGACATGTTCAGGCCCCTGGCGCGCAACATCTCGGATATCCGATCCCTTCGCACCGT	AX-94388715	BA00041812	No BS code		Other	5A	97.82		Tri-allelic	GT	GT	TT	GT	GT	AGT	AT	AGT	GT	GT	GT	GT	GT	GT	AT	GT	GT	GT	TT	GT	GT	GT	GT	AT	AT	TT	GT	GT	GT	GT	AT
AX-94388934_247_Dominant_pos-61_v1	247	Dominant	pos-61	AGGAGACTGGGAGGGAGAGGAAGGCGGCGGGGCCGCCGCCGTGGGCGCCGACCAAGTCCATGGTGTTCCGGTCCTACGCTGCTGCGGTGGTGGGCGACCGGGCGGAGGCGCCGTCCGCCC	AX-94388934	BA00043071	No BS code		Other	2B	120.5			NN	NN	NN	NN	NN	NN	NN	NN	CT	NN	NN	NN	NN	NN	NN	NN	NN	NN	NN	NN	NN	NN	NN	NN	NN	NN	NN	NN	NN	NN	NN
AX-94388936_210_Co-dominant_pos-61_v1	210	Co-dominant	pos-61	GAGAGTTTTACTTCAGTGTTGTTCAGCTTGACAGCATCCCTTGGCTCCATAAAGTAGGTCGCACCAGAGCCACTTGAACTCAGAACAATTCCACCAGGCACCAAATGTTTGTGCGAAGCT	AX-94388936	BA00043076	BS00068691		Other	2A	183.65			GG	GG	GG	GG	AG	GG	AG	GG	GG	GG	GG	GG	GG	GG	AG	GG	GG	GG	AG	GG	GG	GG	GG	GG	GG	GG	GG	AG	GG	GG	AG
AX-94388976_142_Co-dominant_pos-61_v1	142	Co-dominant	pos-61	TAGGCCAGGGGTGTTTCTTTGGGCTATAACCAATGCGATGTCTCCATCTACTAGGTAGTTGTTTTCTTCCAATGGCTACATGTACTTATATAGTTTGTTAACTTCTTCTCGGCTTCTTTT	AX-94388976	BA00043278	BS00070120	BS00070120	NoMinorHom	6B	70.23			AG	AA	AA	AG	AA	AG	AA	AG	AG	AG	AA	GG	AG	AG	AG	AA	AG	AG	GG	AA	AG	GG	AA	GG	AG	AG	AA	GG	AG	AG	AG
AX-94388980_200_Partially_pos-61_v1	200	Partially	pos-61	TGCATTAGCAACAAGAGTCGGACTAACTTTTCAAGAGAGTGTAAGGATAGGATTGCTGCTTTCTCAAGGAGGGGAGTTTGGGTTCGTGGTATTTTCTTTGGCAAACAGGCTTGGCGTCCT	AX-94388980	BA00043295	BS00013379		PolyHighResolution	5A	72.49			AT	TT	TT	TT	TT	TT	AT	TT	TT	AT	TT	AT	TT	TT	TT	AT	TT	TT	TT	AT	TT	AT	TT	AT	AT	AT	AT	TT	TT	AT	TT
AX-94389039_291_Co-dominant_pos-61_v1	291	Co-dominant	pos-61	CCAGAGTACACAAAGGGAAAGAATCGATGCTGTCGTTAATCCGTTGGTAAGGCGAGGCTGTGCTTGTCGGCGGAGGGGGACGGCAAGCTGAGGCTCCTCGTCAGCTCGGGCTCGGGCTCC	AX-94389039	BA00043605	No BS code		Other	1B	51.63			NN	NN	NN	NN	NN	GG	GT	NN	GG	NN	NN	GG	NN	NN	NN	NN	NN	GG	NN	NN	NN	NN	GG	GG	NN	NN	NN	NN	NN	NN	NN
AX-94389041_527_Co-dominant_pos-61_v1	527	Co-dominant	pos-61	CTACCATCTTCTGGCTTTCCTTGGCCATGCTCTCATATTCTCTCTGGGTGTTCTCTTTCTCTGGTCTAATGCCTCATCATTCATTAACAAGTCTCCCCCAAGGATTCCCGAGGTGATCAT	AX-94389041	BA00043618	No BS code		Other	3A	25.21			CC	CC	CC	CC	CC	CC	AC	CC	CC	CC	CC	AC	CC	CC	CC	CC	CC	CC	CC	AC	CC	CC	CC	CC	AC	CC	AC	CC	CC	CC	CC
AX-94389133_41_Co-dominant_pos-41_v1	41	Co-dominant	pos-41	GCAGCCGCTTGTACGTGTATCTCTTGCTAGATCTCTCTTATACGCCAACGATAATGGCCGCAGCAGCTGCAGGCTTAGTTTGGGCGACCTTGCTCATGTGTGCTGCGCTCGGCGCCGGGG	AX-94389133	BA00044100	No BS code		PolyHighResolution	7B	126.57			TT	TT	TT	TT	CC	CC	CC	TT	CC	CC	CC	CC	CC	TT	CC	CC	TT	CC	TT	CT	CC	TT	CC	CC	TT	TT	TT	TT	TT	TT	CC
AX-94389173_90_Dominant_pos-61_v1	90	Dominant	pos-61	GAGGGGTGCTGGGATGCGGGCACATTACACTGGAAACAGCCGGGCTTCTTCTAGGCGAACGGTCCCTCTGCAGGTTCTACTAGCCAAGAACAAGACCAGCATGAAGGTCAACCCAAAGAG	AX-94389173	BA00044329	No BS code		NoMinorHom	7B	126.57		Tri-allelic	CG	CC	ACG	CG	CG	CG	CG	CG	ACG	ACG	CG	CG	CG	ACG	ACG	CG	CG	CG	CG	CG	ACG	AC	CG	ACG	CG	ACG	CG	CG	CG	CG	CG
AX-94389212_203_Dominant_pos-61_v1	203	Dominant	pos-61	GGCGCTGGTGGGGTTGTACCAGGAGGGCTCCATGCTCTCCTTCGAGGGCGAGAAGTTCCAGGGAGCCGCCGCCATCGCCACCAAGCTCACCTCCCTCCCCTTCACCAAGTGCGCCCACAC	AX-94389212	BA00044555	BS00000435	BS00000435	Other	5A	106.12	Failed Probe		NN	NN	NN	NN	NN	NN	NN	NN	NN	NN	NN	NN	NN	NN	NN	NN	NN	NN	NN	NN	NN	NN	NN	NN	NN	NN	NN	NN	NN	NN	NN
AX-94389260_832_Co-dominant_pos-61_v1	832	Co-dominant	pos-61	TGTGCTTGTTATTGGAACATGTTTCTGCAATGGAGGTGTCCGACTGCATGCGCCATCCTCTACCCTGTGATTTCACGATGTGGTGATCTACAATGCTCTGTGATCCAGGTTGTGCGATGG	AX-94389260	BA00044817	No BS code		PolyHighResolution	2B	152.59	Cross Platform Set		TT	TT	TT	TT	TT	TT	CC	TT	TT	TT	TT	TT	TT	TT	TT	TT	TT	TT	TT	TT	TT	CC	TT	TT	TT	TT	TT	TT	TT	TT	TT
AX-94389261_983_Co-dominant_pos-61_v1	983	Co-dominant	pos-61	CGTTCTGGTTGTAATGAAATCAATGTGTGTGTAGTCTATGCCCTTCTGCATGTGACAGACTTCAATGTCGTATTGTATCCCTTCTGCATGTATCAGACTTAGTCGTATTTACAAATGCAT	AX-94389261	BA00044820	BS00023091	BS00023091	PolyHighResolution	3B	153.04			GG	TT	TT	TT	TT	TT	GG	TT	TT	GG	TT	GG	GG	TT	TT	TT	TT	TT	GG	GT	GG	TT	GG	TT	GG	TT	GG	GG	GG	TT	TT
AX-94389315_182_Partially_pos-61_v1	182	Partially	pos-61	GCAGTGGACACCAGCCAGTTGCTTCCGCAATCACTCTCGGGGGAAGAAAATTCAGTCTTAGGCACATTCGAGCAGCAACCTCAAGCCCATGGCAAAGTAAGTCCTGTATCTGTTGAATCG	AX-94389315	BA00045070	No BS code		Other	3A	6.31			AA	AA	AA	AA	AA	AA	AA	AA	AA	AA	AA	AA	AA	NN	NN	AA	AA	NN	AA	AA	AA	AA	AA	AA	AA	AA	AA	AA	AA	AA	AA
AX-94389356_94_Partially_pos-61_v1	94	Partially	pos-61	TAATAATTCTGTAGACTATAGTGTTACGGCTGCGAGGGCAGCACATGCGAGGCGGAAGTTTGGGAGTAGTGGAGCTTTTGTTGCTATCGCCCTGGGTTTTGTTCTTCTTGCATGGTTTGT	AX-94389356	BA00045300	BS00011978		Other	2D	162.19			CC	CC	CC	CT	CT	CT	CT	CC	CC	CC	CC	CT	CC	CC	CT	CC	CC	CC	CT	CT	CT	CC	CT	CC	CC	CT	CT	CC	CC	CC	CT
AX-94389361_37_Co-dominant_pos-37_v1	37	Co-dominant	pos-37	ACAACAAGCCGCTGTTGACGAATCATCAGGTCAGCCCGAGCATGCGTGAGCTGGCACTCTGGTCAAGCCGGTGAAATCAATTGGGTGAAATACAGACAGTGAGAACATTGCCTTCTGCAG	AX-94389361	BA00045328	No BS code		Other	4A	0			CC	CC	CC	CC	CC	CC	AA	CC	CC	CC	CC	CC	CC	CC	CC	CC	CC	CC	CC	CC	CC	CC	CC	CC	CC	CC	CC	CC	CC	CC	CC
AX-94389450_207_Co-dominant_pos-61_v1	207	Co-dominant	pos-61	AGGACTTTTGGGATGGTGAAATCTGAAGCATGTGAACTTCTCCGGAGCGAACAAACCGAATGAGCCAGCCAAAGACACTCCATGCTTACTAAATAAAGTTAATTGTCATGGAGATAATTT	AX-94389450	BA00045852	No BS code		NoMinorHom	1A	53.27			TT	NN	TT	TT	TT	TT	TT	TT	TT	TT	TT	NN	TT	TT	TT	TT	TT	TT	TT	TT	TT	TT	TT	TT	TT	TT	TT	NN	TT	TT	TT
AX-94389504_221_Co-dominant_pos-61_v1	221	Co-dominant	pos-61	AAAAAAGATGTTAAAGAGTTGAATGTACAATTAATAAGGTCATGTCGAAAGCTAAGACCCTTAGGCTCATCTCTACTTCTATGCACATAAAGATGAAAGGACAGTACTTCGGACAGAGGG	AX-94389504	BA00046120	BS00022259	BS00022259	OTV	3A	26.01			AA	TT	AA	TT	AT	TT	AT	AA	AT	AA	TT	TT	AA	AA	TT	AA	AA	TT	AA	TT	TT	AA	AT	AT	TT	AA	TT	AA	TT	AA	AA
AX-94389559_199_Co-dominant_pos-61_v1	199	Co-dominant	pos-61	GAGCGTGCGTGCCACTGTAATAAGTTGTACTGCGTAGTTCCACTTTCACCACGCACCTACGGTACGTACGTAGTAATGTACTTCTCTATCCGTGCTGTAATCTACAGTGTACTATACGCT	AX-94389559	BA00046393	No BS code		PolyHighResolution	5A	56.82	Cross Platform Set		AA	GG	AA	AA	AA	AA	GG	AA	AA	AA	AA	AA	AA	AA	AA	GG	AA	AA	AA	AA	AA	GG	AA	GG	AA	AA	AA	AA	AA	AA	AA
AX-94389563_217_Dominant_pos-61_v1	217	Dominant	pos-61	ATTATATAATGTTGAAAGCCTTGGGTTTGGTGGAAAGCTTCACATAAATGATGGGGATTCTTGGATCAATTGTTCTGCTGGTGTCTCTGTCTCATCCCTGTGGTGCAACCTTGGTCTTAC	AX-94389563	BA00046434	No BS code		Other	1A	177.33			AT	AT	AT	AT	TT	AT	AT	AT	AT	AT	TT	AT	AT	AT	TT	AT	AT	AT	AT	AT	AT	AA	AT	AT	AT	AT	AT	AT	AT	AT	TT
AX-94389614_172_Dominant_pos-61_v1	172	Dominant	pos-61	TGGCTTATTGGTGGAACTAGTGCTCACCTAGCTGCTGTGATGCAAGGTCTACTGAAAGTTGTTGCAGGGATTGAGATCTCATTCACACTCACATCAAAGCAGGTGGGTGACTGATATCGA	AX-94389614	BA00046704	BS00057906		NoMinorHom	1B	51.63	Cross Platform Set		AG	AG	AG	GG	GG	AG	GG	AG	AG	AG	AG	AG	AG	AG	AG	AG	AG	AG	AG	AG	AG	AG	AG	AG	AG	AG	AG	AG	AG	AG	GG
AX-94389673_286_Dominant_pos-61_v1	286	Dominant	pos-61	GTCTCGATCCTCTGCGCTCTCGCTATCCTCGAAACCGGCCGCAGAGCACACGGAATCCACGCGGGCGCGGGGCCTCTCTAATCCAAATCCCAACATGTCACCATCACGCATGTGGACAGT	AX-94389673	BA00047052	No BS code		NoMinorHom	7A	196.16			AA	AG	AT	AT	AG	AG	AG	AT	AG	AT	AG	AA	AT	AT	GG	AT	AT	AT	GG	AG	AA	AG	AG	AG	AG	AT	AG	AT	AT	AA	AG
AX-94389713_198_Co-dominant_pos-61_v1	198	Co-dominant	pos-61	TCTCCTGTCGATGCTCGGCAAGAGCCGGGTCACCAAGTTCATCCTTCAGGAAATACTCAGTGTCACCGTCGGCGATTTCGTCAAGAAGGAGAACCTCAAGGTGAACCCTGAGATCGCGAC	AX-94389713	BA00047227	No BS code		NoMinorHom	3A	54.8	Cross Platform Set		CT	CC	CT	CT	CT	CT	CT	CT	CT	CT	CT	CT	CT	CT	CT	CT	CT	CT	CT	CT	CT	CC	CT	CT	CT	CT	CT	CT	CT	CT	CT
AX-94389775_190_Dominant_pos-61_v1	190	Dominant	pos-61	GTCAGCATTCTAATGCAAGTCATCGTCGATCCAAAGATGAGGTTTACAAGCATTTGGGTCGGATCAGCAGGTAATGTGAACCAGCTGCCGTTTTGCATGACTCTCCATTCTTTGAGCAGT	AX-94389775	BA00047552	No BS code		Other	6D	91.57			GG	GG	GG	GG	GG	GG	GG	GG	GG	GG	GG	GG	GG	GG	GG	GG	GG	GG	GG	GG	GG	GG	GG	GG	GG	GG	GG	GG	GG	GG	GG
AX-94389822_559_Co-dominant_pos-61_v1	559	Co-dominant	pos-61	AGACCTGACGATGGGCAAAAGCATCCAGACTCGGTACAACAGGGTGCCATCTGAAGTTAGTTTGTCGACGCTTAAGACTCCGGTGGCTTTCTGGATGTAAAAACCGTGGTAATGTTTGGT	AX-94389822	BA00047796	BS00059111	BS00059111	PolyHighResolution	2A	63.76			TT	TT	TT	TT	AA	TT	TT	TT	TT	AA	TT	TT	TT	TT	TT	TT	TT	TT	TT	TT	TT	TT	AA	TT	TT	TT	TT	AA	TT	TT	TT
AX-94389848_232_Co-dominant_pos-61_v1	232	Co-dominant	pos-61	TATATTCACAGTTTGCTGTGCGATTCCCTGAAATTTTAATAGGCGCAGAATACACTTCCTCACGTCTACTAGATTTTAGAGTGCTTTGCCTGGGTGAACTCCTTGCGCAGGACTCTCCTC	AX-94389848	BA00047922	BS00006054		Other	5B	76.89			AG	AC	AA	AA	AC	AG	AG	AA	AC	AA	AG	AG	AA	AA	AA	AA	AA	AG	AA	AG	AA	AG	AC	AA	AG	AA	AA	AA	AG	AA	AC
AX-94389884_136_Partially_pos-61_v1	136	Partially	pos-61	TTTTTTGTTGCCTTTTAGCAAAACCAGTTTTACTAGATATTTTATGAATAACCAGTTTACGGAAAAACATGTTTTGATACCCCACGCATCCCATGACCATCTCTCTCTTTCTCAAACTAG	AX-94389884	BA00048154	BS00047746		PolyHighResolution	2B	162.12			AG	AG	AG	AG	AG	AG	AG	GG	GG	GG	AG	AG	GG	GG	AG	GG	AG	GG	GG	AG	AG	AG	AG	AG	AG	AG	GG	AG	AG	GG	AG
AX-94389988_736_Partially_pos-61_v1	736	Partially	pos-61	TGCTGGAACTCTTTATGATGCAGTACCTAAGAGTCTTGATGTTAACAACAATAACATGAGTACACAGACTGACACTCTTCTGTTGGACTTCCCAAATCAGCCACTATGGACAAATGTTAA	AX-94389988	BA00048788	No BS code		Other	3A	25.21	Cross Platform Set		CT	CT	CT	CT	CT	CT	CT	CT	CT	CT	CT	TT	CT	CT	CT	CT	CT	CT	CT	TT	CT	CT	CT	CT	TT	CT	TT	CT	CT	CT	CT
AX-94389994_372_Co-dominant_pos-61_v1	372	Co-dominant	pos-61	TAGAAGCTAGCAAAGATGAAGTTGAGAAGGTTAAGAAGGCAATGGAGGGTCTGGCCTCTGTCTTGCACGAGATGTCAGCTGAATCCAGAGAGGCGCAGGAGAAATACCTCATCAAACAGG	AX-94389994	BA00048809	BS00033891		PolyHighResolution	2B	162.12	Cross Platform Set		CC	CC	CC	CC	CT	CC	CT	CC	CC	CC	CT	CC	CC	CC	CC	CC	CC	CC	CC	CT	CC	CC	CT	CC	CC	CC	CC	CC	CC	CC	CC
AX-94390031_192_Dominant_pos-61_v1	192	Dominant	pos-61	TCTGTTGGACCATTGATGACCATCATGTCAAGTCTGTGTGTAATGGTTGACCAACACAGTTATCTTCAGAACTAATCTAGTGAATGCGAGATCAGTTTGGCTATAGTTACTAATGATCTA	AX-94390031	BA00048974	BS00065856	BS00065856	NoMinorHom	7D	70.94			AA	AT	AA	AA	AT	AA	AT	AA	AA	AA	AA	AA	AA	AA	AA	AA	AT	AA	AA	AA	AA	AT	AA	AA	AA	AA	AA	AA	AA	AA	AA
AX-94390091_188_Dominant_pos-61_v1	188	Dominant	pos-61	GGCGACAAGGTGGACAACATGCTCATGAACATGGAAGTGGTGATGAAGCAGCGGCACCACGACGAGGAGGCAATATAAGCCATCAGGTCGTTCAGGCACCTCCACTCCAGGCAGGCCCAG	AX-94390091	BA00049354	No BS code		NoMinorHom	7B	198.73			AG	NN	NN	AG	AA	AG	NN	AG	NN	NN	NN	NN	AA	AA	NN	GG	NN	NN	NN	NN	NN	AG	NN	NN	NN	NN	AG	NN	NN	NN	NN
AX-94390161_158_Co-dominant_pos-61_v1	158	Co-dominant	pos-61	CTGATGCTTCTAGAGTTGGTGTACGTTGCGTAGAGAGAGGTGAGGATCTCACTCCAGTATGTTGTAAGTCTGGAGTAGGACAATACGTTGGGCCTTTCATTAATGGATGTTGTTTCTGCA	AX-94390161	BA00049826	No BS code		CallRateBelowThreshold	3B	150.64	Cross Platform Set		CG	CC	CG	CG	CG	CG	CC	CG	CG	CG	CG	CG	CG	CG	CG	CG	CG	CG	CG	CC	CG	CC	CG	CC	CG	CG	CC	CG	CC	CG	CG
AX-94390261_97_Co-dominant_pos-61_v1	97	Co-dominant	pos-61	TGGGAAATTTGCTTGCTAGGCTTACATACACTGTGATACGCAGTTGGTGATCTAGAAGTGTATAGAATCTTGTCGGCCTTTCGTGCAGTGTTGCTCATATACCTCTGGGAGAGGTGTCCT	AX-94390261	BA00050347	BS00082104	BS00082104	Other	6A	120.07			CC	TT	CT	CT	TT	TT	TT	CT	CC	CC	CC	CC	TT	CC	CT	CT	CC	TT	TT	CT	TT	TT	TT	TT	CC	CT	CC	CC	CC	CC	TT
AX-94390276_285_Co-dominant_pos-61_v1	285	Co-dominant	pos-61	TGATTTCTACCACATAATAAGCACTGTCATCCATCCTTCAAAGTCCTGGTTGTTAATTCTGCATCATGTGTGTGGTAATCTGGATTCAGCAAACTCTGAATCCTTTCCTGATAATCTCAG	AX-94390276	BA00050436	BS00048755		NoMinorHom	6A	83.38			GT	GG	GG	GT	GG	GG	GG	GG	AG	GG	GG	GT	GT	GG	GG	GG	GG	GG	GT	GG	GG	GG	GG	GG	GG	GG	GG	GG	GT	GG	GG
AX-94390300_1089_Co-dominant_pos-61_v1	1089	Co-dominant	pos-61	AATTTCTGCCTTCTGCATTATTTCAGTGTTAAAGATGATGATTGCATGCCGCATTTGCTTTGATTGCTTACTTTCTCTGTCAAGTATGATAAGAATGGAGACATCTGGACCTGCCGAATT	AX-94390300	BA00050571	No BS code		Other	3B	153.04			TT	CC	CC	CC	CC	CC	TT	CC	CC	TT	CC	TT	TT	CC	CC	CC	CC	CC	TT	TT	TT	CC	TT	CC	TT	CC	TT	TT	TT	CC	CC
AX-94390305_107_Dominant_pos-61_v1	107	Dominant	pos-61	ATTCTTTGGGACAGGAAATAGAGTGACATGCCCAAATCAAATGTCAAAGAATTCTTGGCATACGATATCACAACAATACATACTCTTTCCAAACATGATCTCTACTCTATCCAGGCTGTA	AX-94390305	BA00050608	No BS code		NoMinorHom	3D	216.48			AT	AA	AT	AT	AT	AT	AT	AT	AT	AT	AT	AA	AT	AT	AT	AT	AT	AT	AT	AT	AT	AT	AT	AT	AT	AT	AT	AT	AT	AT	AT
AX-94390315_419_Dominant_pos-61_v1	419	Dominant	pos-61	AGGTCCTCGTGGTACTACCTGTCGAGGAAGAGCCGTGCATGCAGGCGCATGGTGAGGTCGTTCAACCGGCAAAAACGCCGGCTCCTCGTCGGGAAGTTCATCCTCACCCACCATGTACTG	AX-94390315	BA00050657	No BS code		Other	4A	52.02			AA	AT	AA	AA	AA	AA	AT	AA	AA	AA	AA	AA	NN	AA	AA	AA	AA	AA	AA	AA	AA	AA	AT	NN	AA	AA	AT	NN	NN	AA	AA
AX-94390404_384_Co-dominant_pos-61_v1	384	Co-dominant	pos-61	TTTGCTTTTTCATCGATACAAACTGCTGCTGTAGAACCACACAGCTACCCCTGCATATACTGCTGGAGATCTTCTGGGATTTTTGTGCTCGTCCTAGGTTTTGTGAACGCCTGTTGGCCT	AX-94390404	BA00051106	No BS code		OTV	5B	51.31			NN	CC	NN	NN	CC	NN	CC	NN	NN	NN	CC	NN	NN	NN	CC	TT	NN	NN	NN	CC	NN	NN	NN	TT	NN	NN	NN	NN	NN	NN	CC
AX-94390406_140_Co-dominant_pos-61_v1	140	Co-dominant	pos-61	CTATGGTTCCTAGCCTGCTTAGTGCATCCAGATACACATTTTTTACCAGTTAATCAAGTTCTCTGTTCTCAAGTTATCTAATGAGTTCAAAAAAGTTTCTCTAATTTGATACTGCAACCA	AX-94390406	BA00051116	BS00078228	BS00078228	NoMinorHom	1B	53.29	Cross Platform Set		AT	CT	AT	CT	CT	AT	AT	AT	AT	AT	AT	AT	AT	AT	AT	AT	AT	AT	AT	AT	AT	AT	AT	AT	AT	AT	AT	AT	AT	AT	CT
AX-94390457_321_Dominant_pos-61_v1	321	Dominant	pos-61	AGCTGTCATTCAGAAAATGTGTGTTTCTTTCTGAATGATACGTAGCTATTCAAATCTATCTTTGTGTTTGGCTGTTTCTCCGGGCGTCCCTTGATAACTGCTGGATGCTTCAGCCTTCAG	AX-94390457	BA00051432	BS00022437	BS00022437	Other	6B	165.19			GG	GG	GG	GG	GT	GG	GT	GG	GG	GG	GT	GG	GG	GG	GG	GG	GG	GG	GG	GG	GG	GT	GT	GG	GG	GG	GG	GG	GG	GG	GT
AX-94390476_94_Partially_pos-61_v1	94	Partially	pos-61	AGCTCGCAAGGATTTATGTCTTTTGTTTCAGCTTCTATCGGTTATTTGGCAGAGAGACCTGGCTAGAACATTTAGCAATCATCACCATAAGATGATGAAGTTGTTTAATACCCATGATAA	AX-94390476	BA00051595	BS00072631		Other	1D	65.54	Cross Platform Set		GG	GG	AA	AA	AA	GG	GG	GG	GG	GG	GG	AA	GG	AA	GG	AA	GG	GG	GG	GG	GG	GG	GG	GG	GG	GG	GG	AA	AA	GG	GG
AX-94390497_71_Dominant_pos-61_v1	71	Dominant	pos-61	ACCTCATCCTGTCCCACGCATTTAGATCTGATGTTGTTGATTACTTTGTGCAAGTCTGGGGTTAGCAGTTCTCAAGTTAGGGAAAGTATGTACGTTTGCTTTTGATGTTGTAGGCCACAA	AX-94390497	BA00051732	No BS code		NoMinorHom	1B	54.09			AA	AA	AA	AA	AA	AA	AA	AA	AA	AA	AA	AA	AA	AA	AA	AA	AA	AA	AA	AA	AA	AA	AA	AA	AA	AA	AA	AA	AA	AA	AA
AX-94390560_172_Co-dominant_pos-61_v1	172	Co-dominant	pos-61	TGGAGGCGAGGGAGATAGGGGGGTCAACTGGGCGGCGCCGCATAGCACTGTACGAGGTGGTTAGAAGAGGGCGGCGCGGCAGGGTAAATCCCCTTTCACTGCGGAGCAGTCCACGGTGCC	AX-94390560	BA00052088	No BS code		NoMinorHom	5B	99.76	Failed Probe		NN	NN	NN	NN	NN	NN	NN	NN	NN	NN	NN	NN	NN	NN	NN	NN	NN	NN	NN	NN	NN	NN	NN	NN	NN	NN	NN	NN	NN	NN	NN
AX-94390591_903_Co-dominant_pos-61_v1	903	Co-dominant	pos-61	CTTGGAATTGCAGGGGAGATCAAGTAAAAGCTTTGCTTCTTGGAACTGTGAAAATATGGATAGTGATTTTAGATCTACTTGGGACAGATTCACCAGTAATTCATCAAGAATATGTGAAGG	AX-94390591	BA00052245	No BS code		PolyHighResolution	5A	135.4			CC	CT	CC	CT	CT	CT	CC	CC	CT	CC	CC	CC	CC	CC	CC	CC	CC	CC	CT	CC	CC	CT	CT	CT	CC	CT	CC	CC	CC	CC	CT
AX-94390671_234_Co-dominant_pos-61_v1	234	Co-dominant	pos-61	GCAGCTGATGCGGCCATGCGACTTGTGTTACTGCTGCTTGTATGGCAACAATAAGGGAGTGTGCTATGCAACTGATGTGGACTGCAGGCTGGCTTGCCCTCCGCCTAAATTCACCCTACC	AX-94390671	BA00052704	BS00028367		Other	1B	51.63			GG	GG	GG	CG	GG	GG	GG	GG	GG	GG	GG	GG	GG	GG	GG	GG	GG	GG	GG	GG	GG	GG	GG	GG	GG	GG	GG	GG	GG	GG	GG
AX-94390683_238_Co-dominant_pos-61_v1	238	Co-dominant	pos-61	GCTGAAGGTTGAATGCTACAGTTGGTCGACTTTCTTGGGCCTGGAGCATCTAGATGAACTGAAGGAAGTATTGCTTAAGGGTCCCAGGGACGAAGAACTGATGTCTGAAATCAACACAAA	AX-94390683	BA00052766	No BS code		Other	2B	3.12			CC	NN	GG	GG	NN	GG	GG	CC	GG	GG	NN	GG	GG	CC	NN	CC	CC	CC	CG	NN	NN	GG	CC	GG	NN	CC	NN	GG	NN	CC	NN
AX-94390706_104_Dominant_pos-61_v1	104	Dominant	pos-61	GAGTTGGGGGACAGCAGATTTTGTGTAGTGCTGCGAGTGAAATAAACTACTGTACACTGTTAAGGCAAAGACAGAAGTTACAAATGTGTTGCCCTTTTCCATTTCATTCTTTTGGAGGGG	AX-94390706	BA00052864	BS00044298		NoMinorHom	6B	70.23	Cross Platform Set		AA	AT	AT	AT	AT	AA	AT	AA	AT	AT	AT	AT	AA	AT	AT	AA	AT	AA	AT	AA	AT	AA	AA	AT	AA	AA	AT	AT	AA	AA	AT
AX-94390732_363_Dominant_pos-61_v1	363	Dominant	pos-61	TCGCCGGCATTCACGACCAAGATCCGCACCTCCTTCACCGCCTTCATGGCACGCCCTGTCGGATGCTACATCGCGTACAACCGCACCCTGGCCGGTGATCTCCTCCCGGAGATGGCCTTC	AX-94390732	BA00052974	BS00077895		Other	6B	22.1			GG	GG	GG	GG	AG	GG	GG	GG	AG	GG	AG	GG	GG	GG	AG	GG	GG	GG	GG	GG	GG	GG	GG	GG	GG	GG	GG	GG	GG	GG	AG
AX-94390873_616_Dominant_pos-61_v1	616	Dominant	pos-61	AAGAATTGTCAAGGTAAAGAGAAAGAAATAGGCTACTCTGTTCAAAGTTGATTGAGGCTCGGAACTTGCAGTCAAATTGGCCTGTGGACCAGTCTACATTGCAAATTGATATGGCTTCCA	AX-94390873	BA00053823	No BS code		PolyHighResolution	5D	95.2			AG	AG	AG	AG	AG	AG	AG	AG	AG	AG	AG	AG	AG	AG	AG	AG	GG	AG	AG	AG	AG	AG	AG	AG	AG	AG	AG	AG	AG	AG	AG
AX-94390887_192_Co-dominant_pos-61_v1	192	Co-dominant	pos-61	ACCATTTTTTCTTCAAATGAAGGGTCTGTTGATACACAGTTTCACACCTACCTGCTTGTCTTGCAGCAACCAGGTCTGGTTTTGTATGATCTGTATAAAGTTGTACCATCATCCAGTTAT	AX-94390887	BA00053888	BS00009387	BS00009387	PolyHighResolution	4A	52.02		Tri-allelic	GT	GT	GG	GG	GT	GG	CGT	GG	GG	GG	CGT	GG	GG	GG	GG	GT	GT	CGT	GT	CG	GG	GT	GG	GT	CGT	GG	GT	GG	GG	GG	GG
AX-94390939_883_Co-dominant_pos-61_v1	883	Co-dominant	pos-61	GCTTCCAACGCTGCCACAGTCTCTTACGTATTTTTGGCTCCTGAAGTGCGACGATGGGTTTATGGAGTCTTGTCAAACAGTTGGACATCCAAACTGGAAAAAGATTCAACATATCTGCAG	AX-94390939	BA00054156	BS00046600		PolyHighResolution	2B	169.3	Cross Platform Set		CC	CT	CT	CC	CC	CC	CT	CC	CC	CC	CC	CC	CC	CC	CC	CC	CC	CC	CC	CT	CC	CT	CC	CC	CT	CC	CT	CC	CT	CC	CC
AX-94390992_417_Partially_pos-61_v1	417	Partially	pos-61	AGTGAGCCTCTGCATCAGTGCACGACAGTGGCAAGCGTTAAGCAGTTACAGAGGAAGAACTGGGAAGGAACTGAAGTGTCTAATTTGTACAACTCTGAAATGCTAAAAGTACCTACTGGA	AX-94390992	BA00054519	BS00098489		PolyHighResolution	2B	148.58			CT	CC	CT	CT	CC	CT	CT	CT	CT	CT	CC	CC	CT	CT	CT	CC	CT	CT	CT	CC	CT	CC	CC	CC	CT	CT	CT	CT	CT	CT	CT
AX-94391066_392_Co-dominant_pos-61_v1	392	Co-dominant	pos-61	GATCTTCATAGCTCATTCAGAAAACGAACTGTTGGCATATGATTTGGATCGTCATGAAAGTCCAGTTGTATATCACCTTGACCATAAGTACCAGATATTTATGCAATTTTGCCCATATGT	AX-94391066	BA00054884	BS00023027	BS00023027	PolyHighResolution	7A	169.38			CC	CC	TT	TT	CT	TT	CC	CT	TT	TT	CT	TT	CT	CC	CT	TT	CC	CC	TT	CC	CC	CC	TT	CC	TT	CC	CC	TT	TT	TT	CC
AX-94391074_78_Partially_pos-61_v1	78	Partially	pos-61	AGGCGCCGAAGCATGCCGACAATGACCATCAGGCGCCAAAACTAGGCTATTTACTTGCAGGAATAAGGGCATAAAATTAACAAAGGGTTGAGATGTTACTAACCAAAAGAGCAAAAGCAA	AX-94391074	BA00054919	BS00072842		PolyHighResolution	4A	68.99			GG	GG	AG	AG	GG	AG	AG	GG	GG	GG	GG	AG	GG	AG	GG	GG	GG	AG	GG	AG	AG	GG	AG	AG	GG	AG	AG	AG	AG	AG	GG
AX-94391080_796_Partially_pos-61_v1	796	Partially	pos-61	GCTAAAGGTACTCAACACTTTATTTGAAAGCTATGGATGTCGTGCGGATGGGCCATGCAAGTGCAGAATCATTCAAGGATGTGTTTGCTGGTCTGGATGCTTTTTAGTGAGTGGCGCACC	AX-94391080	BA00054946	BS00011655	BS00011655	Other	7B	126.57			GG	AG	GG	GG	AG	AA	GG	GG	AA	AA	GG	AA	AG	GG	GG	AA	AG	AG	AG	GG	AG	GG	AG	AG	AG	AG	AG	AA	AG	GG	AG
AX-94391163_292_Co-dominant_pos-61_v1	292	Co-dominant	pos-61	ACCCTACCATATTCAAATCCCACCCCTAATACTTAATCTTGCCTAATCTCCTGCAACCCAGACTTGGACGCTGCTGGTACTCTTGACCCCACATGTCGTTTCATAAGTTACAACACGTTT	AX-94391163	BA00055451	No BS code		Other	2A	188.34			AA	NN	AA	NN	NN	NN	AA	AA	AA	AA	NN	AA	NN	AA	NN	AA	AA	NN	AA	NN	NN	NN	NN	AA	AA	NN	AA	AA	NN	NN	NN
AX-94391187_37_Co-dominant_pos-37_v1	37	Co-dominant	pos-37	ATCTCTTCTCTCAGCGCGACAAGCAAGCACCGCGATTACCACCGCAGCGAGCGAATCGAGTCGCATTGCACGCAGCGAGCGAACCCACCCACTGTTCAATCCAGCTTCTTCCCGCCCAAC	AX-94391187	BA00055594	No BS code		OTV	2D	11.77	Cross Platform Set		TT	TT	CC	CC	TT	TT	TT	TT	TT	TT	TT	TT	TT	TT	TT	CC	TT	TT	CC	TT	TT	TT	TT	TT	TT	CC	TT	TT	CC	CC	TT
AX-94391332_435_Dominant_pos-61_v1	435	Dominant	pos-61	ATTAGCTTCAGGTAGGTTCGTGTCTCCATAACTCAGTAGGATTCCCAGAAGAAGAGTGGTGCATATAATTACAGGTGAAGAGGAAAGAAGGAACGCAAAGAATCCCGGGGCAGATCTGTA	AX-94391332	BA00056447	No BS code		NoMinorHom	3B	153.04			AG	AG	AG	AG	AG	AG	AG	AG	AG	AG	AG	AA	AG	AG	AG	AG	AG	AG	AG	AG	AG	AG	AG	AG	AG	AG	AG	AG	AG	AG	AG
AX-94391368_294_Co-dominant_pos-61_v1	294	Co-dominant	pos-61	TCTGAGCCCGAATCTGATTGCTATATATGCGGTGCTAGTTAGTAGTGACTCGAGCAGTTAGCTACAGGAAGGAGCTAGCTAGATATTACACACTTGTTAGTTGTAGATATTCTTTTGGTT	AX-94391368	BA00056620	No BS code		Other	4B	48.91			GG	GG	GG	GG	GG	GG	GG	GG	GG	GG	GG	GG	GG	AG	GG	GG	GG	GG	GG	GG	GG	GG	GG	GG	GG	GG	GG	GG	GG	AG	GG
AX-94391390_66_Dominant_pos-61_v1	66	Dominant	pos-61	TTCGAAAATGGAAATAGAAATATATATGGTTAATGTGGATGCAACAAAAGAGTTTTTTCTTAGAACAGAAGACCTGACATGGAGAAAGCAAGGTTCAGGAACACAATACAATGGCATGCA	AX-94391390	BA00056742	No BS code		NoMinorHom	3B	160.88			AT	AT	AT	AT	AT	AT	AT	AT	AT	AT	AT	AT	AT	AT	AT	AT	AT	AT	TT	AT	AT	AT	AT	AT	AT	AT	AT	TT	AT	AT	AT
AX-94391473_354_Co-dominant_pos-61_v1	354	Co-dominant	pos-61	AAGATCCCCTTCGATGCCGTCACACAAATCCCCTGCATGCGTTTCACGGACGCCAACTTCTGGCGCCCTGGTTTCCCGTACATGGTCATGCCGGAGGACACACTGCAGATCGTCTCCGTC	AX-94391473	BA00057227	BS00012266		NoMinorHom	3D	208.14	Cross Platform Set		AT	AT	AT	AT	AT	AT	AT	AT	AT	AT	AT	AT	AT	AT	AT	AT	AT	AT	AT	AT	AT	AT	AT	AT	AT	AT	AT	AT	AT	AT	AT
AX-94391493_471_Co-dominant_pos-61_v1	471	Co-dominant	pos-61	CTGGGACGTCGTCGCCGCCGTCGACAAGTACTACAAGTTCGATTCGTCTTGACTTTGCCGTGTTCGCGGTGACTAATTCGCCTCCTGATTTAGATTGGTGACTGTGTTAGCCTCATTCTC	AX-94391493	BA00057351	BS00060318		PolyHighResolution	6B	70.23	Cross Platform Set		GT	GT	GT	GG	GG	GT	GG	GT	GG	GT	GG	GG	GT	GG	GG	GT	GT	GT	GG	GT	GG	GG	GT	GG	GT	GT	GG	GG	GT	GT	GG
AX-94391518_727_Dominant_pos-61_v1	727	Dominant	pos-61	TTGGAAAAAAGGAAACCTGCAAATGGCATGCCTATGTTAGGACTTAGCAAAAGTTATGGATAGGAAATGGTGTTTCCATGTTGCGGTTTTTTGTGGAATTTTTCGACATGCGGCGGTCTT	AX-94391518	BA00057456	No BS code		NoMinorHom	7D	0	Cross Platform Set		GG	GG	GG	GG	GG	GG	GG	GG	GG	GG	GG	GG	GG	GG	GG	GG	GG	GG	GG	GG	GG	GG	GG	GG	GG	GG	GG	GG	GG	GG	GG
AX-94391667_149_Co-dominant_pos-61_v1	149	Co-dominant	pos-61	AAAATGGAAGTGAGAAGAGGCCGAGTGGAAAGATCAATTTCAACATGGATGCAAAGCGTGCTGCTTTGACACTCACCTTGCAAGAAACTTTGAAGGGGTTTATGACCCAAAATGAGGTGT	AX-94391667	BA00058251	No BS code		NoMinorHom	5A	158.76	Cross Platform Set		AC	AA	AC	AC	AA	AA	AA	AA	AC	AC	AA	AA	AA	AA	AA	AA	AA	AA	AA	AA	AC	AA	AA	AC	AC	AA	AA	AC	AC	AA	AA
AX-94391725_943_Co-dominant_pos-61_v1	943	Co-dominant	pos-61	TTGGGAACTGATATTTTTCTTAATTCTTATCGGATGGGACTTGCCAGAGTTTAAGGTGAATAATACGAAGCTGTTTCATGGAATAATGCTACTTATGTCGATCCGTTAAATGAATAAACT	AX-94391725	BA00058547	No BS code		PolyHighResolution	2A	63.76			GT	GG	GG	GG	GT	GG	GG	GT	GG	GT	GG	GT	GT	GT	GG	GG	GG	GG	GT	GG	GG	GG	GT	GT	GT	GT	GT	GT	GT	GT	GG
AX-94391750_372_Co-dominant_pos-61_v1	372	Co-dominant	pos-61	GGCATTTCCATTTCTTGATAATTTATTTGCAAGTTTAAATTTAAGCATTTTCAAATAAGGGAGCGTACTCTCTTTCTCAAGTAAAGTGTCAGAACCGTGGACAAAAGTCTATCGCTCCAC	AX-94391750	BA00058655	No BS code		Other	2B	77.8			GG	GG	GG	GG	GG	AG	GG	GG	GG	GG	GG	GG	GG	GG	GG	GG	GG	AG	GG	AG	GG	GG	GG	GG	GG	GG	GG	AG	GG	GG	GG
AX-94391754_120_Co-dominant_pos-61_v1	120	Co-dominant	pos-61	CGCCCCCCTCTGCTCTGTTAGCCCCGTGCTGCCATCCATTGCGGGGCTGCGATCCTGCGCTGGTGCTGGCACCTGGTAATCAGCAGGAGCACCGCCGTCCGGCGCATCGGATTAGGGTGT	AX-94391754	BA00058675	No BS code		OTV	4A	0			CC	CC	CC	CC	CC	CC	CT	CC	CC	CC	CC	CC	CC	CC	CC	CC	CC	CC	CC	CC	CC	CC	CC	CC	CC	CC	CC	CC	CC	CC	CC
AX-94391776_111_Partially_pos-61_v1	111	Partially	pos-61	ATCCTAGAGTCACCTTAGAAGGTCAACCTACGGAAGATCAATCTACGATAGCCCAACCCATGGAAGATCAACTACGGCCGGAAGCTGCCTAAGCATCTTGCTGGCAGCTGTAGGCATGAA	AX-94391776	BA00058789	BS00022234	BS00022234	OTV	2D	1.67			TT	TT	TT	TT	TT	TT	TT	TT	TT	TT	TT	CC	TT	CC	TT	CC	TT	TT	CC	TT	TT	CC	TT	TT	CC	CC	CC	CT	CC	CC	TT
AX-94391786_132_Co-dominant_pos-61_v1	132	Co-dominant	pos-61	TTCGTTCTCTGCAACATTACCTCCTGATGCCGTGGTGTCACCCGGTAGATGGGATCAACTGCCAATTGGCGGAGCAAGTTGCACTGTTGGAATTGATTCCGATGGGCAGTGGGTAAACTT	AX-94391786	BA00058842	No BS code		Other	2B	157.46			AA	GG	AA	AG	AG	AG	GG	AA	AG	AG	AG	AG	AG	AG	AG	AA	AA	AG	AA	AA	GG	AA	AA	AG	AA	AG	AA	AA	AG	AA	AG
AX-94391831_807_Co-dominant_pos-61_v1	807	Co-dominant	pos-61	CACGGCAGGTAGACAATCTGGCTTCAGAAATTCATCAAAGCTCAATAATTGAGTGCAACCTGTAATATCTATCTTAGCAAGGGATGAGAATCCTTGAACGCCACCGCTGCTCCCGCTGCT	AX-94391831	BA00059087	No BS code		Other	5D	51.72			NN	TT	TT	TT	TT	TT	TT	NN	TT	TT	TT	TT	NN	NN	TT	NN	TT	NN	TT	TT	TT	TT	TT	TT	NN	TT	TT	CT	TT	TT	TT
AX-94391865_311_Partially_pos-61_v1	311	Partially	pos-61	GGACATGAGCCTGCTGCTACTGCTAAGGGAGTTCACAAGCAAGATGTGCAGAAGTGAAGGGGTTGAAGAAGAGATGCATCTTGTTTTGACGGAGAAGAAACAGATATCAGTTCTTTTCCA	AX-94391865	BA00059318	No BS code		NoMinorHom	1D	146.49			AG	AG	AG	AG	GG	AG	AG	AG	AG	AG	GG	AG	AG	AG	GG	AG	AG	AG	AG	AG	AG	AG	AG	AG	AA	AG	AG	AG	AG	AG	GG
AX-94391879_34_Dominant_pos-34_v1	34	Dominant	pos-34	TGCAGATAGGGATAAAGAACCATCACAAACCAATTTTGCAGAATCACAAGGGACCAATGATTATGATGGATCACCCTCACCTAATATAAATGTTGCTGATTTTCCCATTGAAGAAGAAGG	AX-94391879	BA00059390	BS00067171		Other	1A	177.33			AA	AA	AA	AA	AA	AA	AT	AA	AA	AT	AA	AT	AT	AA	AA	AA	AA	AT	AA	AT	AA	AT	AA	AT	AA	AA	AT	AT	AT	AA	AA
AX-94391933_171_Co-dominant_pos-61_v1	171	Co-dominant	pos-61	TACAGCCAACTGGTGTATCATTATTTATTGCAACAGACGGAGGGAGAGAACAAAGACTTGTTACCAGAGAGCACAAAAATCAACGGAGCAAACTAAGACCATTCACCTACTGGGCAAATG	AX-94391933	BA00059712	BS00108497	BS00108497	PolyHighResolution	1B	53.29	Cross Platform Set		CC	CC	CC	CT	CT	CC	CC	CC	CC	CC	CC	CC	CC	CC	CC	CC	CC	CC	CC	CC	CC	CC	CC	CC	CC	CC	CC	CC	CC	CC	CT
AX-94391944_238_Co-dominant_pos-61_v1	238	Co-dominant	pos-61	CATAACACAATAGTTGAGATATGTCTGATATCGGGCTTGTTGTCGGCATGTACAGTTTCAGTTTACTACATGGTGAGAAGCACAAATAGGCATGCCTTAGGGATGTAGGCATGACCGTCG	AX-94391944	BA00059765	BS00074431		PolyHighResolution	6A	83.38			AA	AA	AA	AA	GG	AA	GG	GG	AA	AA	GG	AA	GG	AA	GG	AA	AA	GG	AA	GG	AA	GG	GG	AA	AA	AA	AA	AA	AA	AA	GG
AX-94391948_84_Co-dominant_pos-61_v1	84	Co-dominant	pos-61	AAAGAAGCAAAGGGATCTTGAAACTTAATGTCATGTCTTGTCAAAGAAAATCACTACAAAGTATCAAGTTCAAAGCTCATACCCATTTGCAACAGAATTGACCAAATGATTCAACTCCTG	AX-94391948	BA00059788	BS00064158		Other	2B	120.5	Cross Platform Set		AG	AA	AG	AG	AA	AG	AA	AG	AG	AG	AA	AG	AG	AG	AG	AG	AG	AG	AG	AG	AG	AA	AG	AA	AG	AG	AG	AG	AG	AG	AG
AX-94391981_563_Co-dominant_pos-61_v1	563	Co-dominant	pos-61	GAAGACTAGCGACAGCGATGATGGCCCCTCGGACTCTAGTGACATTAGGGATTTGAGCTTTCCTGCGTGGAGGAGTCGGTCAAGAAGCAGCGAGGAGGGTCTCTCATTGCACAAACGGAG	AX-94391981	BA00059979	No BS code		PolyHighResolution	5A	157.2			GG	GG	GG	GG	GG	GG	GG	GG	GG	GG	NN	GG	GG	GG	GG	GG	GG	GG	GG	GG	GG	GG	GG	GG	GG	GG	GG	GG	GG	GG	GG
AX-94392024_1043_Co-dominant_pos-61_v1	1043	Co-dominant	pos-61	CGAACTCGTACGCCAAGGAGGAAGACCTGAAGAACCTGTGCACACCATAGGAGCCGAGTCGCAGCCATTTCTTCCTTTTCTCTCGCTCTTTTTCTTGTTACATAACTTTTGAAAATTAGA	AX-94392024	BA00060244	BS00052795		Other	5B	77.7	Cross Platform Set		AG	GG	AG	AG	GG	AG	GG	AG	GG	AG	AG	AG	AG	AG	AG	AG	AG	AG	AG	AG	AG	GG	GG	GG	AG	AG	AG	AG	AG	AG	GG
AX-94392070_286_Partially_pos-61_v1	286	Partially	pos-61	TTGAAACCGATAACTGTTGTTTGCGTTCAAATTAAACAATTTCTCCTCATAATTCCTACTGCTAGTCGAAGTTTATCAGCCCAATGGTTTCCCTCTGTCAAGTAATCATGGCATGAATTA	AX-94392070	BA00060538	No BS code		CallRateBelowThreshold	1D	65.54			CG	CG	CG	CG	CC	CG	CG	CG	CG	CG	CG	CG	CG	CG	CG	CG	CG	CG	CG	CG	CG	CG	CG	CG	CG	CG	CG	CG	CG	CG	CG
AX-94392216_425_Partially_pos-61_v1	425	Partially	pos-61	CAGGGTGGTTCTAATGAGGAAATGATGCTTGCTTCAGAAATAGTTTCCATTTGTACCTAATCTGTGTAGTTGGTAAAGTTGCATTTTGGATGTTCTGTTGGTATAGCTTACAGAAGAAAG	AX-94392216	BA00061370	BS00030954		CallRateBelowThreshold	1A	28.52			GG	GT	GT	GG	GT	GG	GT	GG	GT	GT	GG	GT	GG	GT	GG	GT	GG	GG	GG	GG	GG	GT	GT	GT	GG	GG	GG	GT	GG	GT	GT
AX-94392219_1042_Co-dominant_pos-61_v1	1042	Co-dominant	pos-61	CAAGCCAACTTTGTTCCTGCGCACGGACTCCAGGCTTTCCCATGTCAAGAAGCTCTGTGTTCTGGGATCAACCTCCGTGCCACGCAATGCTCTTCCCATTCAATTGGCACGCCTGCAACA	AX-94392219	BA00061383	No BS code		PolyHighResolution	2B	178.15			CT	CT	CT	CT	CT	CT	CT	CT	CT	CT	CT	CT	CT	CT	CT	CT	CT	CT	TT	CT	CT	CT	CT	CT	CT	CT	CT	CT	CT	CT	CT
AX-94392254_315_Dominant_pos-61_v1	315	Dominant	pos-61	TGGAGGTCAGTCGCTGCCGTCGAGCGCATCGTCGGCTACTCCACCAATAAGCTCGCCTGGTTCCCTGTTCTGGAGGTGCTCCGCTTCCTCTCCTGCTTCTATGGTCGCCGTGGTGGTGGA	AX-94392254	BA00061545	No BS code		Other	3B	142.74			TT	TT	TT	TT	TT	TT	TT	TT	CT	TT	TT	TT	TT	TT	TT	TT	TT	TT	CT	TT	TT	TT	TT	TT	TT	TT	TT	TT	TT	TT	TT
AX-94392392_225_Dominant_pos-61_v1	225	Dominant	pos-61	GCGCCGGCAGCCGCCCAAGGTCAAGGCCTTCCTCGCCGTGGTCACCGGCATGGCCGCGCTTGTCTTCATCCGCTTCATCGTCCACGACCACGACAACCTCTTCGTCGCCGCCGAGGCCGT	AX-94392392	BA00062303	BS00043253		NoMinorHom	5B	77.7			CC	CC	CC	CC	CC	CC	CC	CC	CC	CC	CC	CC	CC	CC	CC	CC	CC	CC	CC	CC	CC	CC	CC	CC	CC	CC	CC	CC	CC	CC	CC
AX-94392436_116_Co-dominant_pos-61_v1	116	Co-dominant	pos-61	ATTGAGTGAAGATGTGACCAAGGATGGCCAAGAGGACAGGGAACTACTGCAGCATGGAAGGTGAGGATGAAGACACTCAGGAGTGTGCTTGCTTGCTAGTACTATATACTATACTTTGAA	AX-94392436	BA00062518	No BS code		PolyHighResolution	4A	0	Cross Platform Set		AA	AG	AA	AA	AA	AA	AG	AA	AA	AA	AA	AA	AA	AA	AA	AA	AA	AA	AA	AA	AA	AG	AA	AA	AA	AA	AA	AA	AA	AA	AA
AX-94392440_284_Co-dominant_pos-61_v1	284	Co-dominant	pos-61	ACTTCATATGAGCTTCCAGATGGGCAGTAAGTTATCAATATTATGTAGACACATACTTGTTTACAGCTAGATAGTTCTATTTTATACCAAGTAGATTAAGAATATGGGTTAGTAGCTACT	AX-94392440	BA00062552	No BS code		Other	6B	70.23			TT	TT	TT	GT	GT	TT	TT	TT	GT	TT	GT	GT	TT	GT	GT	TT	TT	TT	GT	TT	GT	TT	TT	GT	TT	TT	GT	GT	TT	TT	GT
AX-94392468_449_Dominant_pos-61_v1	449	Dominant	pos-61	TAAAGCAATTGCTGTGAGGTATTTGCTTGACAAAGGTGCTAATCTGAATAAGCAAGACAGTGTAGGCTTTTCTCCTCTGCACTATGCTACAAAGAAAGGAAACGATGGGCTGGTACGACT	AX-94392468	BA00062697	No BS code		OTV	4B	48.91			CT	CT	CT	CT	CT	CT	CT	CT	CT	CT	CT	CT	CT	CT	CT	CT	CT	CT	CT	CT	CT	CT	CT	CT	CT	CT	CT	CT	CT	CT	CT
AX-94392530_257_Partially_pos-61_v1	257	Partially	pos-61	CTCTGACTTAATTGCTTATCCATACAGGGGGGAAAAGATTATTAGTAAGCTATGCACCTCTAGTACAGTAATACTCGAATGATGAGTTGGTATCTTGCCTATTGCTTGGATGAATCTAAC	AX-94392530	BA00063049	BS00067533		PolyHighResolution	4B	48.91			CC	CC	TT	TT	TT	TT	CC	CC	TT	TT	TT	TT	TT	CC	TT	TT	TT	TT	TT	TT	TT	CC	TT	CC	CC	TT	CT	TT	TT	CC	TT
AX-94392543_172_Partially_pos-61_v1	172	Partially	pos-61	ACCATACACATATTTACTTCCTTTCTAGGGCGGAACAATGGAAGGCACAATTCCAAATTTTCAAGTACAGCTCTTCAAGAACAGGATCTCTGAAGGAACAACAATTTACAAGCTTGGCGC	AX-94392543	BA00063162	No BS code		CallRateBelowThreshold	7B	8.41		Tri-allelic	CT	AC	AC	AC	ACT	AC	CT	AC	CT	CT	AC	CC	AC	AC	AC	CC	AC	AC	AC	AC	AC	AC	CT	AC	CT	CT	AC	CT	AC	CT	CT
AX-94392631_143_Co-dominant_pos-61_v1	143	Co-dominant	pos-61	AAGTCACTTGTACGTTTAGATGTATACAAGAATGCTAAAATTGTGTGTAGGCCAAAACAGTGGGAAGGCTGGGAATTGAACAAGTGGGAGGCGTGGGAGCGTGGGCTCTCTGAGAATGAA	AX-94392631	BA00063624	BS00059144		Other	5B	76.89			CT	CT	CT	CT	CT	CT	CT	CT	CT	CT	CT	CC	CT	CT	CT	CC	CT	CT	CT	CT	CT	CT	CT	CT	CT	CT	CT	CC	CT	CT	CT
AX-94392637_275_Co-dominant_pos-61_v1	275	Co-dominant	pos-61	TGCCTCTTCATTGTCTGTGCTGGGGTCCTTCTCAATCTACCAAGGGAGTGCATATGCATCGAGGGAACTTGTACCAGTCTATCAGGGGAGTGCTTACGGCTTCCGAGAGCTTGTACCTGC	AX-94392637	BA00063679	No BS code		CallRateBelowThreshold	5B	99.76			NN	AA	NN	NN	NN	NN	AA	NN	AA	NN	NN	NN	NN	NN	NN	NN	NN	NN	NN	NN	NN	AA	AA	AA	NN	NN	NN	NN	NN	NN	AA
AX-94392668_123_Co-dominant_pos-61_v1	123	Co-dominant	pos-61	CGAATCTGGCGGCGCAGTCGCCGGATGCGAAGAAACTCGAATGCTTCTACCTCCACTGGGTTGACATGTAAGATAAGTTATGCCCCCCTCATCTGCACTCTCCTACCTATGATGTTTCAG	AX-94392668	BA00063857	No BS code		Other	4A	67.43			CT	TT	CT	CT	CT	CT	TT	CT	CT	CT	CT	CT	CT	CT	CT	CT	CT	CT	CT	CT	CT	TT	CT	CT	CT	CT	CT	CT	CT	CT	CT
AX-94392749_173_Co-dominant_pos-61_v1	173	Co-dominant	pos-61	CGGTGCTAAAATAAAAAAGGTGCTTTTCGATTCAGCAGTCCATACAACAGCTGAAAACACGCCAAGACGAGATGAAGTAAAGACAACTAAGAAAGAGGTACCCCCTTCGTTAACTCCTTG	AX-94392749	BA00064289	BS00010735	BS00010735	Other	1B	54.09			GG	AA	GG	AA	AA	AA	AA	GG	AA	AA	AA	AA	AA	GG	AA	AA	GG	AA	GG	AA	AA	AA	AA	GG	GG	AA	GG	GG	AA	AA	AA
AX-94392760_77_Partially_pos-61_v1	77	Partially	pos-61	CACATCTGCAAGTGCATTACTACTGTTGAATACTACAACCTGCAAATCTGAAATGCACACGAGCCTTTGATGGAAATCAATCTTTAATTGCTGGTTCTTCTCTGTATCTATATTATTGCA	AX-94392760	BA00064323	BS00058269		Other	1D	65.54	Cross Platform Set		CT	CT	GT	GT	CT	CT	GT	CT	CT	CT	CT	GT	CT	GT	CT	GT	CT	CT	CT	CT	CT	CT	CT	CT	CT	CT	CT	GT	GT	CT	CT
AX-94392767_377_Partially_pos-61_v1	377	Partially	pos-61	TGCACATGTTTTTAATGTTTCAGACGTAGTATATAGCAGATAGTTTGCTCTGTGCCACTTTCCTTTTCCATCTCTTCTTACAGCCAATATATATGTTTCTTGTGCCTATGGTTGGTGAGC	AX-94392767	BA00064370	BS00046697		OTV	2B	163.68			CT	CT	CT	TT	CT	TT	TT	CT	TT	TT	CT	TT	CT	CT	CT	TT	CT	CT	CT	CT	CT	CT	CT	CT	CT	CT	CT	TT	CT	CT	CT
AX-94392788_56_Co-dominant_pos-56_v1	56	Co-dominant	pos-56	GGTTGTTGTGTAATCTACTGTGTTGTGTTGAAAAATGTTTAAGCCACTACATGCATCAGCATTATGTACTATTTGACTTTAGTAATCAAGTCATACGACATACTATGCCTGAACTGTAAT	AX-94392788	BA00064531	No BS code		NoMinorHom	7B	164.95			CT	CT	CT	CT	CT	CT	CT	CT	CT	CT	CT	CT	CT	CT	CT	CT	CT	CT	CT	CT	CT	TT	CT	CT	CT	CT	CT	CT	CT	CT	CT
AX-94392836_578_Partially_pos-61_v1	578	Partially	pos-61	TCCAAAGATTGATGCGAAGCCGAAGGTCTGACCGGATTGGCATGTGCTCCAGCAATGGTGTGTATAACACGAACACGAGATATCCTGATGATGCACATATTTGGTTGATTTTACTACAAC	AX-94392836	BA00064806	BS00048316		PolyHighResolution	5B	143.54			TT	CC	CC	TT	TT	TT	CC	CT	TT	TT	TT	TT	TT	TT	TT	TT	TT	CC	TT	CT	CC	CC	TT	CC	CC	TT	CC	TT	TT	TT	TT
AX-94392899_198_Dominant_pos-61_v1	198	Dominant	pos-61	GCGAGGCACGGGTTTCTCGTTTACTGATTCAGGCCATGCGGAAGAAGGCGCTGCACCGTAGACATTTTGCACCCATGATGCAATGCGTTGCACGTTTGTTACTTATAGGTGCGAATTGAA	AX-94392899	BA00065145	BS00023003	BS00023003	Other	7A	223.55			GG	GG	NN	GG	AA	NN	AA	GG	GG	GG	NN	GG	NN	GG	GG	GG	AA	NN	GG	NN	GG	GG	GG	GG	GG	GG	GG	GG	GG	GG	GG
AX-94392900_400_Partially_pos-61_v1	400	Partially	pos-61	TCACAAGAAATGTGCAGAAGGATCCTATGGTGCCAACTCCCGATTTCCATGAACCATCTATGCGGTGTTACGACCGCCCTACAAGAAGATACTATTGGTGTTGGTGTCAGTGTCAGACTC	AX-94392900	BA00065146	No BS code		PolyHighResolution	3A	54.8	Cross Platform Set		CC	CT	CC	CC	CT	CT	CT	CT	CT	CC	CC	CT	CT	CC	CC	CT	CT	CC	CT	CT	CT	CT	CT	CT	CT	CC	CT	CC	CT	CT	CT
AX-94392904_578_Co-dominant_pos-61_v1	578	Co-dominant	pos-61	TATTTTTACCGTGTAAGAGTAGGGTCGGCATCTATCTATCTATAGAATAAGGCCTCCAGTTGCAATCTGATGGTTGTATCATCTCCACACTGGAGCATGTACTTGTATCCCCGTGGCGCA	AX-94392904	BA00065174	BS00023210	BS00023210	NoMinorHom	3D	122.18			TT	TT	TT	TT	TT	TT	TT	TT	CT	CT	CT	TT	TT	TT	CT	TT	TT	TT	TT	CT	TT	TT	TT	TT	TT	TT	TT	CT	TT	TT	TT
AX-94392907_80_Co-dominant_pos-61_v1	80	Co-dominant	pos-61	CATCTCCATCACAAAGCTCAAGAAATAACAGTATATTGCTAGCTCAAATGAAGTAAGCTGGTCCGAATTTGGATCTGAAGAGAGTATGATTCATGGACTTGTTAGGAACATGAAGTATTG	AX-94392907	BA00065184	BS00029400		Other	3A	60.45	Cross Platform Set		AA	AG	AG	AG	AG	AG	AG	AG	AA	AA	AG	AG	AG	AG	AG	AG	AA	AG	AG	AG	AG	AG	AG	AG	AG	AG	AG	AA	AG	AG	AA
AX-94392971_695_Co-dominant_pos-61_v1	695	Co-dominant	pos-61	CCTGAGGATCCAGGCCGCGATAAGGATACAATGAACACCAGAGAGAAGCGTTCTGTGGCCTCATCAACCGAGAAACCTGAGCGTGATACGAGAAGTACAGTGAAGACTAGAGGAAAAAGT	AX-94392971	BA00065566	BS00046348		PolyHighResolution	3D	234.87			GG	GG	GG	GG	GG	GG	GT	GG	GG	GG	GG	GG	GG	GT	GG	GG	GT	GT	NN	NN	NN	GT	GT	NN	GG	GG	GG	GG	GG	GG	NN
AX-94393003_311_Dominant_pos-61_v1	311	Dominant	pos-61	CCTGGCCTTCAACTGCACGTTCCTGCTGTTCGGGTCGGTGATCCAGCTCATCGGCTGCGCTAGCAACATCTACTACGTGAACGACCCCTGGACAAGCGGACGTGGACCTACATCTTCGGC	AX-94393003	BA00065741	No BS code	BA00065741	PolyHighResolution	1A	52.45			CC	CT	CT	CT	CT	CT	CT	CT	CT	CT	CT	CT	CT	CT	CT	CC	CT	CT	CC	CC	CT	CT	CC	CT	CC	CC	CT	CC	CT	CT	CT
AX-94393038_362_Co-dominant_pos-61_v1	362	Co-dominant	pos-61	AACAGCATCCTGGACTACCCAGATCCAAACACGCACACCTTCTCGGAGGCATTTTGGAAAGCTGGTGTTATGCCGAATTTCCCGAAAATTTGCATCACCTTGTCCAAGAAATTTCCTGAG	AX-94393038	BA00065977	No BS code		NoMinorHom	7B	136.6	Cross Platform Set		AG	AG	AG	AG	AG	AG	AG	AG	AG	AG	AG	AG	AG	AG	AG	GG	AG	AG	AG	AG	AG	AG	AG	AG	AG	AG	AG	AG	AG	AG	AG
AX-94393074_109_Co-dominant_pos-61_v1	109	Co-dominant	pos-61	AAATTAGTACAAAAAATACAACCATAAACTATAATAAAGCATTCTGACTTTGTGCTACTGGAACCATAACTAAAATTGTAGTTGCATGCAAAGAACCACACGAGCAAAGAGCTTCCACCA	AX-94393074	BA00066170	No BS code		NoMinorHom	5B	138.05			AA	AA	AA	AA	AA	AA	AA	AA	AA	AA	AA	AA	AA	AA	AA	AA	AA	AA	AA	AA	AA	AA	AA	AA	AA	AA	AA	AA	AA	AA	AA
AX-94393211_184_Co-dominant_pos-61_v1	184	Co-dominant	pos-61	CTGCAACCTCCACCCATCCCACCACATTCAAGTCGAAGAAGCTCCTCGATCTCCATCACTGCAACCAGCCACTTGAGCTCTGAATCTTTGAAGCTCAGCCAGTTCGCCGCGACCACCGAG	AX-94393211	BA00066936	No BS code		NoMinorHom	3B	92.43			AG	AG	AG	AG	AG	AG	AG	AG	AG	AG	AG	AG	AA	AG	AG	AG	AG	AA	AG	AA	AG	AG	AG	AG	AG	AG	AA	AG	AG	AG	AG
AX-94393278_442_Co-dominant_pos-61_v1	442	Co-dominant	pos-61	TCCATTTCTTCAGTTCTGTATATATAGTCGTAGAACTATGTAACTTGGTCTAAGTACGTATGTACAGAAGGAGAGGAGGGCCTTCTACTCAGACCGGCCGGCCACTTCTTCAGACTGATG	AX-94393278	BA00067309	No BS code		NoMinorHom	4A	52.02			GT	GG	GT	GT	GG	GT	GG	GT	GT	GT	GG	GT	GT	GT	GT	GT	GT	GG	GT	GG	GT	GG	GT	GG	GG	GT	GG	GT	GT	GT	GT
AX-94393306_95_Partially_pos-61_v1	95	Partially	pos-61	GACTTGCAGCAGACGCTCAACCGGCCGGCGAGGCGAAATCGCAACGCGCAACAGCTCACCTAACAACCGGTCGAGGCCATGGCGGCGGCGCAGAAGCCGGCGAAGCGGCTCGGTGGCATG	AX-94393306	BA00067447	No BS code		PolyHighResolution	7B	79.55			CT	CC	CC	CC	NN	CC	CT	CT	CT	CC	CC	CC	CC	CC	CC	CT	CC	CC	CC	CC	CC	CT	NN	NN	CT	CC	CT	CC	NN	NN	CC
AX-94393315_380_Co-dominant_pos-61_v1	380	Co-dominant	pos-61	GCAGCAATTTGTGAGAGCCTTGCCTCAGTGCCAGCACATTTTCCACGTGCGATGCATCGATGACTGGCTTCAGAGGAACGCCTCCTGCCCACTGTGCAGGGCTGGTGTTCACATAGACCA	AX-94393315	BA00067509	BS00012843		OTV	3A	54.8	Cross Platform Set		CT	CT	CC	CT	CC	CC	CT	CT	CC	CT	CC	CT	CT	CC	CC	CT	CT	CC	CC	CT	CC	CT	CC	CC	CT	CC	CT	CT	CT	CT	CC
AX-94393326_154_Co-dominant_pos-61_v1	154	Co-dominant	pos-61	GAAGCGTGAGCGTCGTGATGCCAAGAAAAACAAGGAGCACTCGAAGAAGCAAAAGGTGGCTGAAAACTAGAGAAGGCTAATATCTGTAACCGGTCAGTTTAAGGACTTTCGGTCGATAGG	AX-94393326	BA00067570	BS00002208	BS00002208	CallRateBelowThreshold	7B	126.57	Cross Platform Set		CT	CC	CT	CT	CC	CT	CT	CT	CC	CT	CT	CT	CT	CT	CT	CT	CT	CT	CT	CT	CT	CC	CC	CT	CT	CT	CT	CT	CT	CT	CC
AX-94393350_320_Co-dominant_pos-61_v1	320	Co-dominant	pos-61	GGTGGTCACCAGCAGTACATGATCGGCACCACACACCACGGGCTCAGGGGTGTCTTGGACTGTTTTGAGGAGTTGCAGTGTTTTCCAGGGATCTATGATTGGAAGCCAGCAAATATTTAA	AX-94393350	BA00067713	BS00080416		PolyHighResolution	5A	137.8			TT	TT	TT	AA	AA	TT	TT	TT	AA	TT	TT	TT	TT	TT	TT	TT	TT	TT	TT	NN	TT	TT	AA	TT	TT	TT	TT	TT	TT	TT	AA
AX-94393365_798_Co-dominant_pos-61_v1	798	Co-dominant	pos-61	TTGGATAGTCAATGCGGCGAATCGGCACATTCCTCTGCAATCAATGTTGAATGCATGACATGAAGGGCTGGGGAAGGAAGGGAGAAGAACACTGCAGCCATCCTCGATGGAGACCGAATG	AX-94393365	BA00067767	No BS code		Other	7D	2.41			CT	CT	CT	CT	TT	CT	CT	CT	CT	CT	TT	CT	CC	CT	CT	CT	CT	CT	CT	CT	CT	CT	CT	CT	CT	CT	CT	CT	CT	CT	CT
AX-94393403_204_Co-dominant_pos-61_v1	204	Co-dominant	pos-61	GCAACGGGAGCCCTCTTCACACGCCACTTTGCGTTGGTTGGAGCTTCGCGCTGGACAGGCTAGCTCCGATGTTGAATATCTTGTCGTTGCATGCCTTGCCGCCGATCGGACCCAAGTCAC	AX-94393403	BA00067979	BS00110470		Other	2D	65.89			CC	CT	CT	TT	CC	TT	CT	CC	TT	TT	CC	CT	TT	CT	CC	TT	CC	TT	TT	TT	TT	CT	CC	NN	TT	TT	TT	TT	CC	NN	NN
AX-94393416_262_Partially_pos-61_v1	262	Partially	pos-61	CGCGGCGGCGGAGGCGTTGGCGGAGAGCACGTCCAGCTGCCGGAGCGAGGCGTCCTGGAGGTAGAAGCGCGGGTGCGTGGGGCGGAGGACGAGGTAGACGATGAGGGCGATGACGGCCAC	AX-94393416	BA00068033	BS00047001		PolyHighResolution	4B	48.91			NN	NN	NN	NN	NN	GG	GG	AG	AG	NN	NN	NN	NN	NN	GG	NN	NN	GG	GG	GG	NN	NN	NN	NN	AG	NN	NN	GG	AG	NN	NN
AX-94393430_269_Dominant_pos-61_v1	269	Dominant	pos-61	GGCCGGCATCGTCCCCGTCGTGTACAGGAGGGTGTCGTGCCAGAAGCGCGACGGCATCCGGTTCGGCATCTCCGGGAGGGACTACTTCGAGCTGGTGGTGGTCACCAACGTCGGCGGCAG	AX-94393430	BA00068103	No BS code		NoMinorHom	5D	3.34	Failed Probe		NN	NN	NN	NN	NN	NN	NN	NN	NN	NN	NN	NN	NN	NN	NN	NN	NN	NN	NN	NN	NN	NN	NN	NN	NN	NN	NN	NN	NN	NN	NN
AX-94393474_318_Partially_pos-61_v1	318	Partially	pos-61	GTTACAGGGGCATGGACAACAAAGTCAACAACGGAAAGAGAGAGATCGATATGTTCTGGACATATTCTTCACTGTTGGCCAAATCTGGTATCCCTTCTCCCCAGGCATCAATGTCATTGA	AX-94393474	BA00068353	BS00022323	BS00022323	Other	1D	10.01			AC	AA	AC	AC	CC	CC	AC	CC	CC	AC	AC	AC	AC	CC	CC	AC	AC	CC	AC	AC	CC	AC	AC	AC	AC	CC	AC	AC	AC	CC	CC
AX-94393483_102_Co-dominant_pos-61_v1	102	Co-dominant	pos-61	AGCTATAGCTTGTAGCCTTGAGCTAGCCCTGCTTGCCGATCGATTCCATCTTCAGGTCAGTTGAGGATGGGCATCCTGGACGCGGTGTCGGACATGTGCGCGTGCCCGACGGTGCGCACG	AX-94393483	BA00068384	No BS code		PolyHighResolution	6A	28.63	Failed Probe		NN	NN	NN	NN	NN	NN	NN	NN	NN	NN	NN	NN	NN	NN	NN	NN	NN	NN	NN	NN	NN	NN	NN	NN	NN	NN	NN	NN	NN	NN	NN
AX-94393522_254_Co-dominant_pos-61_v1	254	Co-dominant	pos-61	GGAGGCCGGCACCGACTACGAGCTCGTCGACGTCGACTTCCAGGCCAAGGAGCACAAGAGGCCCGACCACCTTGCCAGAAACCCGTTCGGGCAAATCCCCGCGTTCCAGGACGGTGATCT	AX-94393522	BA00068648	BS00100257		NoMinorHom	2A	14.57			NN	NN	NN	NN	NN	NN	NN	NN	CC	NN	NN	CC	NN	NN	NN	NN	NN	NN	CC	NN	NN	NN	NN	NN	NN	NN	NN	NN	NN	NN	NN
AX-94393587_418_Co-dominant_pos-61_v1	418	Co-dominant	pos-61	AGATTATCATATCCTATTTAACAGAGGGAGGGTTTCTCTTCCGACCTGGAATAGTGCTATGTTGTCCTCAAAGCTGAATAAATCATCTCCAGGAAATGGGAAATCTGGTTTTGCTATATT	AX-94393587	BA00068962	BS00093680		Other	1B	172.34	Cross Platform Set		CG	CG	CG	GG	CG	GG	CG	CG	CG	CG	CG	GG	GG	CG	CG	GG	GG	CG	GG	GG	CG	GG	GG	CG	CG	GG	CG	GG	CG	GG	CG
AX-94393655_243_Co-dominant_pos-61_v1	243	Co-dominant	pos-61	TGCAAACAATGATTAAACAAAACCTGTGCTAATGTAGTATCAACTATCTTATCTCGATTGGGTGGCTCACCTCTCGAGGATCCATCGGATGGTAGGGAACCTCGTTGATAATGCTCACAG	AX-94393655	BA00069344	No BS code		NoMinorHom	1A	53.27	Cross Platform Set		AG	AG	GG	AG	AG	AG	AG	AG	AG	AG	AG	AG	AG	GG	AG	AG	AG	AG	AG	AG	AG	AG	AG	AG	AG	AG	AG	AG	GG	AG	AG
AX-94393797_1000_Co-dominant_pos-61_v1	1000	Co-dominant	pos-61	TTTCGCCTTCGCCATGGAGGGCCCCAAGGTGTGGGCTGCAGGCTGGCAGAATGCAGTCGCTGAGATCGGTCCCAACTTCGTCTGGTGGGTGGCGGCGCAGAGCGTGTTCTACCACCTGTA	AX-94393797	BA00070050	BS00042951		PolyHighResolution	2A	63.76			CC	CC	CC	CC	CT	CC	CC	CC	CC	CT	CC	CC	CC	CC	CC	CC	CC	CC	CC	CC	CC	CC	CT	CC	CC	CC	CC	CT	CC	CC	CC
AX-94393816_32_Co-dominant_pos-32_v1	32	Co-dominant	pos-32	ATGGACAGAGGACAATGGTTGGTATATCGCAGAGCATCGAGAGAGCCATAACCACTCGCTTTCGCCAAATTTCGGTGAGACAATTCACTGGTCATCCCACAAGCACTTTGATGTGTACAG	AX-94393816	BA00070136	BS00061417		Other	6B	70.23			GG	GG	GG	AG	AG	GG	GG	GG	AG	GG	AG	AG	GG	AA	AG	AG	GG	GG	AG	AG	AG	GG	AG	AG	GG	GG	AG	AG	AG	GG	AG
AX-94393888_1301_Partially_pos-61_v1	1301	Partially	pos-61	GAGAGTATACTTCAGCCGAACCCGTCGTGGCCTAGCAATATAAGTAAATATCTTGGTGACTTTGATGAAGGCGGCTATGCACACGCTGAGCAGCCACCAGTGATGGGATGGACTGTTGGA	AX-94393888	BA00070545	BS00103234		PolyHighResolution	5B	139.61			CC	CT	CT	CC	CT	CC	CT	CC	CT	CC	CT	CC	CC	CC	CC	CC	CC	CC	CC	CC	CC	CC	CC	CC	CC	CC	CC	CT	CT	CC	CT
AX-94393895_32_Co-dominant_pos-32_v1	32	Co-dominant	pos-32	CATGGATAAGAGTCGAGTAGAACAGCAAACGTAAAATGGCGGACACTTTCTGCAAAATTCCCAGTGTCCTGCGTGCAACCCTGATAACCAAATCTTCCACCGTCTACTTGACGGGAAGTA	AX-94393895	BA00070571	No BS code		PolyHighResolution	2B	197.15	Cross Platform Set		CC	CT	CC	CC	CT	CC	CC	CC	CT	CC	CC	CC	CC	CC	CT	CC	CC	CC	CC	CC	CC	CC	CC	CC	CT	CC	CT	CC	CC	CC	CT
AX-94394016_223_Co-dominant_pos-61_v1	223	Co-dominant	pos-61	CCTGCGAGGAGCCCAGTTGAATATGTTGAATAGATGTATTACATTTTCATGTTCTTCCACTGTTAATTCTTCTAACTTCAAGACGTATTTTCAAGAAACATCCAAGCGAAATACCACTAT	AX-94394016	BA00071257	No BS code		Other	2B	162.12			CT	CT	CC	CC	CT	CC	CT	CT	CC	CC	CT	CC	CT	CT	CT	CC	CT	CT	CT	CT	CT	CT	CT	CT	CT	CT	CT	CC	CT	CT	CT
AX-94394030_325_Dominant_pos-61_v1	325	Dominant	pos-61	CGAAAGGACATTGATGTAACTTGGTTTTATCATGGATCTTCTTTGTTGGTGGTATTTCAGTTGTTCCGGTCCATTGTACTATCGTTAATCAATCAATATAGCTAGCCCATTGTTCTAACG	AX-94394030	BA00071324	BS00078603		Other	5D	3.34		Tri-allelic	CT	ACT	CT	CT	CT	ACT	AT	AT	CT	ACT	CT	CT	TT	ACT	CT	CT	CT	CT	CT	TT	TT	CT	CT	ACT	CT	CT	TT	ACT	CT	CT	CT
AX-94394039_530_Co-dominant_pos-61_v1	530	Co-dominant	pos-61	CCTCAACTGTTTCATGTTGGTATTTACTTCTATAGAATATCATTGGGGTGGGTCAAGGCATTGCCTGCAGAATATTTTAGTGGTTCCCCTTCCCTCATAGGTCATTGATGGATCCCACCG	AX-94394039	BA00071348	BS00036436		OTV	1B	164.49			TT	GT	TT	TT	TT	TT	TT	TT	TT	TT	TT	GT	TT	TT	TT	GT	TT	TT	TT	GT	TT	TT	TT	NN	TT	TT	GT	GT	TT	TT	TT
AX-94394114_1104_Co-dominant_pos-61_v1	1104	Co-dominant	pos-61	AGCAGCATCCCTTAGGAGCTACAGTCAGGTTTCAAGGATAAACCCGAGAAAATCTATTCCGCGTGCAGTCCTTAGTGGAGCAAGTGGACTTGCTATCTTGACAGTTGTAAAAGCTGGTGC	AX-94394114	BA00071740	BS00013584		OTV	3A	26.01			GG	GG	GG	AG	AG	AG	AG	GG	AG	GG	AG	GG	GG	GG	AG	GG	GG	AG	AG	GG	AG	GG	AG	GG	GG	AG	GG	GG	AG	GG	AG
AX-94394173_96_Dominant_pos-61_v1	96	Dominant	pos-61	TGGGCTTTGTGCTGCTTTTAGTCGAGTAACAAATAAGCGGTTATCCTTCTTGAATTTAAGCCCGGACGAAGTGATCCGGAGTTTGTTCTACAACAAGAACAACGATTCACTTATTACTGT	AX-94394173	BA00072111	No BS code		NoMinorHom	5A	81.39	Cross Platform Set		CC	CC	CC	CC	CC	CC	CC	CC	CC	AC	CC	CC	CC	CC	CC	CC	CC	CC	CC	CC	CC	CC	CC	CC	CC	CC	CC	AC	CC	CC	CC
AX-94394209_117_Partially_pos-61_v1	117	Partially	pos-61	ACCTGATGGCCACCCTTCTCCCAGATTTTGTGTATGATCGTATATATAGTTTGAAAAATATGAAGACAAGAAGATGTATGTAGTAAGAAAAAGGACATCTTGCTTTTATTTGTTGGATTC	AX-94394209	BA00072314	No BS code		NoMinorHom	6A	13.55		Tri-allelic	TT	TT	ACT	TT	AC	AC	CC	TT	AC	AC	AC	TT	AC	TT	AC	AC	TT	ACG	AC	CC	AC	AC	TT	TT	CC	AC	CC	TT	TT	TT	CC
AX-94394242_163_Co-dominant_pos-61_v1	163	Co-dominant	pos-61	AACTATTCATCTGTTTTGTGTGTCCAGTGTTGATAAGAAATAGTTGTGTCCATTTGATAAGAAAGTGAATAGGCTGATCTTAGAAATTGCAACACAGGTAATCATAGTTTGAACAAATGA	AX-94394242	BA00072487	No BS code		Other	7A	210.63			CG	GG	CG	GG	GG	GG	GG	GG	CG	CG	GG	CG	GG	GG	CG	CG	CG	GG	CG	GG	CG	CG	GG	GG	CG	CG	GG	CG	CG	GG	CG
AX-94394263_654_Co-dominant_pos-61_v1	654	Co-dominant	pos-61	TCATCACACCCTGCAGCACCTAGTTAACCTAGTAGAGAAACGATCATGCACCCGACATCTTCAGATGCATCGGTCATCATCAAGTTATATTAGTTCCTTGCTTGCTGTGATATGTGACTG	AX-94394263	BA00072600	No BS code		PolyHighResolution	2B	162.12		Tri-allelic	TT	TT	TT	AC	TT	AC	TT	TT	AC	AC	TT	AA	TT	TT	CT	AC	TT	TT	CT	ACT	TT	TT	TT	CT	TT	TT	TT	AC	TT	CT	TT
AX-94394280_782_Dominant_pos-61_v1	782	Dominant	pos-61	TAGCAATGGATCAACCAAGGCCCGAGACTCGAGCCCTGTGCAAAATTTTCCGAAAAGAAAGTCAGCCCAACAACCTTCTGTGGAGGACTTCGAAAATATTTTTCCACAGTCACAGTCTGC	AX-94394280	BA00072655	No BS code		PolyHighResolution	4A	61.74			CG	CG	CG	CG	CG	CG	CG	CG	CG	CG	CG	CG	CG	CG	CG	CG	CG	CG	CG	CG	CG	CG	CG	CG	CG	CG	CG	CG	CG	CG	CG
AX-94394299_915_Co-dominant_pos-61_v1	915	Co-dominant	pos-61	TGAAGGTATTGCGGTCCCTGATGGTTGGGTCATCCGGACATGCTATAGGATTGATCCATCGGACTTTTGGTTCAGGGCACACACTGTTCATGTTGATGACTTCACAGTGGATTCTATATC	AX-94394299	BA00072754	No BS code		Other	3D	139.18	Cross Platform Set		AG	AG	AG	AG	AG	AG	AG	AG	AG	AG	AG	AG	AG	AG	AG	AG	AG	AG	AG	AG	AG	AG	AG	AG	AG	AG	AG	AG	AG	AG	AG
AX-94394310_280_Co-dominant_pos-61_v1	280	Co-dominant	pos-61	TTTTGCCAGACAGCTCACAATTACAAAAGCTAAGAAGCTCCTCCGAAGAAAGTTCCGCCCGAGAGGGCAAAAGATCATAGGACCAGCAATGCAAGATTCTCTCCCGTCTAGCCCGCGTGA	AX-94394310	BA00072818	BS00011224	BS00011224	Other	4A	68.99			NN	GG	GG	GG	AG	GG	GG	GG	GG	GG	AG	GG	GG	GG	AG	GG	GG	GG	GG	GG	GG	GG	GG	GG	GG	GG	GG	NN	GG	GG	GG
AX-94394314_273_Dominant_pos-61_v1	273	Dominant	pos-61	CCTTATCATCTACTACCTCACTCTCAAGTATTAGAACAGCAATACGGCGTGCATACAAGAGTCGAGGAGTTTCAGAGCCAGAGCCTGCATGTCCCTTCGGTAACTCCAGTATGACGTCAG	AX-94394314	BA00072840	No BS code		NoMinorHom	2B	28.2			CG	CG	CC	CC	CC	CG	CG	CG	CC	CC	CC	CC	CG	CG	CG	CC	NN	CG	CG	CG	CC	CG	CC	CG	CC	CG	CC	CC	CC	CG	CG
AX-94394316_108_Co-dominant_pos-61_v1	108	Co-dominant	pos-61	CGCACAGAGGACGCTTCACAGCATTCAAGAACCTGAGCAGGCCTCCAACACACTGTTCAATAAGAACAGCTACCATGAGCTCACTGAGATAGCTGAGCAAGCCAAGAGAAGAGCTGAGAT	AX-94394316	BA00072852	No BS code		Other	6A	175.41			NN	CC	NN	NN	TT	NN	TT	NN	TT	NN	NN	NN	NN	NN	TT	NN	NN	NN	NN	NN	NN	NN	TT	NN	NN	NN	NN	NN	NN	NN	TT
AX-94394327_111_Co-dominant_pos-61_v1	111	Co-dominant	pos-61	ACACCCACTCCACCTAGCTAGCAGCCTGGTTGCATTTCGACCTAGACCACCATACCGGCCGGCTGCTAGCAGATCCGCGACTCCTTGTGCGTGAGTGTTCGAGATGGAGGTGCAGGCGCA	AX-94394327	BA00072913	No BS code		Other	3D	25.59			GG	GG	GG	GG	GG	AA	AG	GG	GG	GG	GG	AG	NN	GG	GG	GG	GG	GG	GG	GG	GG	GG	GG	GG	GG	GG	AG	GG	GG	GG	GG
AX-94394331_463_Dominant_pos-61_v1	463	Dominant	pos-61	GCGGAGCTAATTGTCAAGGAGATGTCAGCTGCTTCAGATTTGATCGACGCCAAGAATCGAGCCTTCAGGATACTTGAATTGTTCGACAAATCTGCCGCAGACTGCAATACTCCTGATGAA	AX-94394331	BA00072926	No BS code		PolyHighResolution	7B	8.41			GG	GG	AG	GG	GG	GG	GG	AG	GG	GG	GG	GG	GG	AG	AG	GG	GG	GG	GG	GG	GG	AG	GG	GG	GG	GG	GG	GG	GG	GG	GG
AX-94394356_120_Co-dominant_pos-61_v1	120	Co-dominant	pos-61	AGGCCAGCACCATAATCCACTCGCTTGCCAGTACACATAAGCCAAATGCATAGGGGACCTCCGGAAGACGATGGAGAGGATGACACTAAACCAGCGAAAAGCCAATTGCATGGCACCAAC	AX-94394356	BA00073041	No BS code		OTV	3A	25.21			AA	AA	AA	NN	NN	AA	AA	AA	AA	AA	AA	NN	AA	AA	AA	AA	AA	AA	AA	AA	AA	AA	CC	AA	AA	AA	AA	AA	CC	AA	AA
AX-94394373_127_Co-dominant_pos-61_v1	127	Co-dominant	pos-61	ACCGCAGCAAAGTGAAGTTTTTCAGTTTTATCTGGATCGAACAAAATTTCTGGGTTGCAGTCCTATTTCTGATAAATTGCAGGGAATTATTCATATTATGCATGTCAGTGCACTGGATTG	AX-94394373	BA00073117	No BS code		PolyHighResolution	4A	0	Cross Platform Set		TT	CT	TT	TT	TT	TT	CT	TT	TT	TT	TT	TT	TT	TT	TT	TT	TT	TT	TT	TT	TT	CT	TT	TT	TT	TT	TT	TT	TT	TT	TT
AX-94394439_634_Partially_pos-61_v1	634	Partially	pos-61	GTGTCTGTCGCTTGATAGAGCAGGCATCAACGTTGCATAAGTTTCTTGAAGACAAGGAATGCTACATTATGTAGTCCCATTCTGGTTCATGTATTGTATTGCTAATTATGACTAGTATTG	AX-94394439	BA00073445	BS00022808	BS00022808	PolyHighResolution	4B	28.42	Cross Platform Set		AA	AA	AA	AA	GG	AA	GG	AA	AA	AA	AA	AA	AA	GG	GG	AA	GG	AA	AA	AA	AA	AA	GG	GG	AA	AA	GG	AA	AA	AA	GG
AX-94394470_139_Partially_pos-61_v1	139	Partially	pos-61	ATGCATGCCACAAAGTATCGTAACATCCCAAGTCAGATCACTTATGTTTTGGGGTTTCTTTAAATGTGTACCTTACATTAGGGATTATGGACTTCTTCGAGTTCTGATTCTTCATATTTG	AX-94394470	BA00073580	No BS code		Other	2A	178.96			CT	CT	CT	CT	TT	CT	TT	CT	TT	CT	CT	CT	CT	CC	TT	CT	CC	CT	CT	CT	CT	CC	CC	CT	TT	CT	TT	CT	CC	CT	TT
AX-94394580_810_Co-dominant_pos-61_v1	810	Co-dominant	pos-61	TGCATACATACACAGTTTTGTTTCATGGAATGGAAGCCAACCTATCCACCATTGTAGCTCTACCCCTAGTGTTTAATGACGATGATGATGATGCCATCGCCATTTTGCCAATCAAATCAA	AX-94394580	BA00074296	No BS code		PolyHighResolution	5A	219.07	Cross Platform Set		CC	CC	CC	CC	TT	CC	CC	CC	CC	CC	CC	CC	CC	CC	TT	CC	CC	CC	CC	CC	CC	CC	TT	CC	CC	CC	CC	CC	CC	CC	TT
AX-94394585_380_Partially_pos-61_v1	380	Partially	pos-61	TTGCAGGCATTGCGTCAGTGTGGTTGCAATCAGTGCAGAGGAAGTTAACTGAATTTGATTGGGAGTCGTTCTCGTCACAACTGTGCACGAGGTTCGGCCGCGATCGTTACCAGCTCCTGG	AX-94394585	BA00074341	No BS code		Other	5D	3.34			GG	NN	NN	NN	GG	NN	AA	GG	GG	GG	GG	GG	AA	GG	GG	GG	NN	NN	NN	GG	NN	AG	AG	NN	GG	GG	NN	NN	AA	GG	NN
AX-94394608_106_Co-dominant_pos-61_v1	106	Co-dominant	pos-61	TCCTCAAGGCGTCATCGTCGGCTCCCCTCCTCCGTGATTCGGCCATGGCTGCCACTGACGTCCTCCTCTCCATCGCCACCGGCCAGCCCTCACCTCCACGTCACCGTCTCTCAACCTCCA	AX-94394608	BA00074482	BS00043575	BS00043575	NoMinorHom	1B	51.63			CT	CT	CT	CC	CC	CT	CC	CC	CT	CT	CT	CT	CT	CC	CC	CT	CT	CT	CC	CT	CC	CT	CT	CT	CC	CT	CC	CC	CT	CT	CC
AX-94394698_171_Co-dominant_pos-61_v1	171	Co-dominant	pos-61	AATTTATGTATGGGTGGTTCGGGAGATTGAAGAACTTCATGCAAAGAAGCAAGCTGCATTGGGGGGCGGTGGCTCCCACCAAGGAAAGCGCATCAAGTTTCAGATTCAACATCTTGAGGG	AX-94394698	BA00074980	BS00023187	BS00023187	Other	6B	80.24			GG	GG	GG	GG	CC	GG	GG	GG	CC	GG	GG	GG	GG	GG	CC	GG	CC	GG	GG	GG	NN	GG	GG	GG	GG	GG	GG	GG	GG	GG	CC
AX-94394807_85_Dominant_pos-61_v1	85	Dominant	pos-61	TAGCTAGGAAAGTATTACTTGTTATTGTTATTTGTGTTCTTGTAGATTTTGAAATTCAACGAAGTAAGGTGTTTTGTTGCTTGGCAAATTAGCACATCAAATTAAGATAACAAAATCTAA	AX-94394807	BA00075615	No BS code		NoMinorHom	1B	51.63			AG	AG	AG	AG	AG	AG	AG	AG	AG	AG	AG	AG	AG	AG	AG	AG	AG	AG	AG	AG	AG	AG	AG	AG	AG	AG	AG	AG	AG	AG	AG
AX-94394855_70_Dominant_pos-61_v1	70	Dominant	pos-61	GGGCGGCAAGGCGCGCGTCCCCTTCTAGTAGATATAGATAAGCACATGGACCCATGCAGCGCAGAGCCTTCAGCCTTAAGCCCTTAACGCAGAGCAAACCAAGACGGCGAGTAGCTACCA	AX-94394855	BA00075927	No BS code		NoMinorHom	4A	67.43			AA	AG	AA	AA	AA	AA	AA	AA	AA	AA	AA	AA	AA	AA	AA	AA	AA	AA	AA	AA	AA	GG	AA	AA	AA	AA	AA	AA	AA	AA	AA
AX-94394857_172_Co-dominant_pos-61_v1	172	Co-dominant	pos-61	CCCAAACCAAATTCAAATCCACAAAGCCTCCTTAACTCTCACCTGAAAGCAAAGCAGAGATCTTTCCCTTCGCTCTGCCGTTCGCTTCACTCCCACTGCTGCTGCTCCTCCTCTCCCCTC	AX-94394857	BA00075938	BS00070002		Other	3B	129.26	Cross Platform Set		CC	CC	CT	CT	CT	CT	CC	CC	CT	CT	CT	CC	CT	CC	CT	CT	CT	CT	CT	CT	CT	CC	CT	CT	CC	CT	CT	CT	CT	CC	CT
AX-94394923_483_Co-dominant_pos-61_v1	483	Co-dominant	pos-61	AAAGGTATTTCTCCTTGGTGGCACTAGAGACTAGTACATTGTTTTTCCTGCCCTCGCAGCGTCCTCCTCTTCTCACTACTTCTTTTATATAGCAAACTTGATCACATGAATAGGCTGTTA	AX-94394923	BA00076299	No BS code		PolyHighResolution	3B	61.56	Cross Platform Set		AA	AA	GG	GG	AA	GG	GG	AA	AA	AA	GG	AA	AA	AA	AA	AA	AA	AA	GG	AA	AA	AA	AA	AA	AA	GG	AA	AA	GG	AA	AA
AX-94394930_353_Partially_pos-61_v1	353	Partially	pos-61	AAAGCCGATCTGATTTGTCGCATCGACCATTACTTGCTCAACAACTTCATACTTCTCATCGGGAGTAAGGAACTGTTCAAGGGGGTGTAGTTTCCATGACAGTATCTCTTTCCCGGGTCC	AX-94394930	BA00076327	No BS code		PolyHighResolution	1A	62.67			NN	AG	NN	AG	GG	AG	GG	AG	GG	AG	GG	NN	AG	AG	GG	GG	GG	GG	AG	NN	AG	AG	GG	AG	AG	GG	GG	AG	AG	GG	GG
AX-94395004_144_Co-dominant_pos-61_v1	144	Co-dominant	pos-61	CCAAATTTGGGCCGGCGGACCCGCGCCTAGCACTGCCCAAAGAAGAAACTTGTAGATAAGTTCATTAGAGTTTGTATCCAAATCCTACAATCATATATGATGTATCCGTGGTGTATTAAG	AX-94395004	BA00076735	No BS code		PolyHighResolution	1A	53.27	Cross Platform Set		CC	CC	TT	CC	CC	CC	CC	CC	CC	CC	CC	CC	CC	TT	CC	CC	CC	CC	CC	CC	CC	CC	TT	CC	CC	CC	CC	CC	CC	CC	CC
AX-94395014_120_Co-dominant_pos-61_v1	120	Co-dominant	pos-61	AGCAAGAACAAGGTAAAAACTAATCTCAAACATCATTCACATTCACATTCACAGCTCACATTTTTTCTTCACCAATGTCAGGAGATTCTTATTCTAAAGCTACGCTGCACATCCAGCCCA	AX-94395014	BA00076801	BS00022273	BS00022273	Other	3A	86.62	Cross Platform Set		GG	GG	GG	GG	GG	GG	GG	GG	GG	TT	GG	GG	TT	GG	GG	TT	GG	GG	GG	GG	GG	GG	GG	GG	GG	GG	TT	TT	GG	GG	GG
AX-94395028_59_Co-dominant_pos-59_v1	59	Co-dominant	pos-59	CCACCCCACCCACAACCCCACGCACACATACCAATTTAGATTTATCCCGGATGGTCCATGGAAGATCGAACTCGAACGGGCAGCGTGCTGAACTGGCGATGCGCCAACCCCATAATACAA	AX-94395028	BA00076860	BS00075414		PolyHighResolution	3B	153.04			CC	CC	CC	CC	CC	CC	TT	CC	CC	CC	CC	CC	CC	CC	CC	CC	CC	CC	CC	CT	CC	CC	CC	TT	CC	CC	TT	CC	CC	CC	CC
AX-94395064_46_Co-dominant_pos-46_v1	46	Co-dominant	pos-46	CCACGCGTCCGATCTGATGCCATTCTGGATTCTGTTTGAAAATGTGATGTCCATGCACCGTATGCGTGCAGCTCTAACCGGTTTACTTGAGACTGCGCACGTAAATGATTGGGTGGTTAC	AX-94395064	BA00077039	No BS code		Other	6B	70.23			AG	AG	AG	AG	AG	AG	AG	AG	AG	AG	AG	AG	AG	AG	AG	AG	AG	AG	AG	AG	AG	AG	AA	AG	AG	AG	AG	AA	AA	AG	AG
AX-94395148_199_Co-dominant_pos-61_v1	199	Co-dominant	pos-61	GCGCTGCTCCTCCTCCGCCCCCGCGATTAGGGGGCAGCCGTCGTTGATACCGAGGGTGAGTAGGAAATGGCTCGGGAAGCCGCTCATGTACGGGATCGGCACGCTGCTGGTTATGCCCCT	AX-94395148	BA00077506	BS00039492		PolyHighResolution	5B	97.36			CC	CT	TT	CC	NN	NN	CC	CC	CC	CC	CC	NN	CC	CC	CC	CC	CC	CC	CC	CC	NN	CT	NN	NN	CC	CC	NN	CC	CC	CC	CC
AX-94395353_262_Co-dominant_pos-61_v1	262	Co-dominant	pos-61	TTTCAAGACGGTGCGCAAATTCAGCCGTTTCGACCATGGCAACATAGTCAATCAGTGAACCGGATCTCTAGTTTCGGTTGCTTTGCCAGTTTAGTTACGACGAAGGAAAAATGATCAGAT	AX-94395353	BA00078619	BS00025494		PolyHighResolution	1B	54.89			AA	CC	AC	CC	CC	CC	AA	AA	AC	CC	AA	AA	AA	AA	AA	AA	AC	AC	CC	AC	CC	AA	CC	CC	AC	AA	AC	AC	CC	AA	AC
AX-94395372_236_Partially_pos-61_v1	236	Partially	pos-61	AAGGCATGCCCAGTCTGCAATGAGGAGGTATTCGGTTAACTTGCGATGTTAGTGGAGACGTTGTGGCCTCCTCGCCGCATCATGATAATGGACAATCTTGCTCTCCTATAGCCTATTATA	AX-94395372	BA00078721	No BS code		PolyHighResolution	5A	122.5	Cross Platform Set		TT	TT	TT	TT	TT	TT	TT	TT	CT	CT	TT	CT	TT	TT	TT	TT	CT	TT	TT	CT	CT	TT	TT	TT	TT	TT	TT	CT	TT	TT	TT
AX-94395490_58_Partially_pos-58_v1	58	Partially	pos-58	GCAGTCCCCTTCCTTCCTTCTCCTATTGATCCTTAAGAAGCATCGTACGTTGGTCCCGAAGAAAGAGATGGAGGTGAAGAAGAGAGCGGCAGCCATTGCCGCCCTGTGCATCATGCTCCT	AX-94395490	BA00079394	No BS code		PolyHighResolution	6B	55.05		Tri-allelic	GG	CG	ACG	CG	NN	CG	CG	AC	CG	CG	CG	CG	AG	NN	GG	CG	NN	CG	CG	CG	NN	NN	CG	NN	AG	CG	GG	CC	CG	CG	CG
AX-94395539_65_Co-dominant_pos-61_v1	65	Co-dominant	pos-61	AAATCAACCAAAATTTTGTATAGCCAATCTTTCTGGTTGGGCAACCTTAGAATAATAATAGTAGGGTGTCATGACCGTGCATCCCGCTCCTACCAGAACTGACATGAGGAGAACAACAAA	AX-94395539	BA00079652	BS00073647		PolyHighResolution	2B	120.5		Tri-allelic	CG	CG	CG	CG	CC	CG	CC	CG	CG	CG	CC	CG	CG	CG	CG	CG	CG	CG	CG	ACG	CC	CG	CG	CC	CG	CG	CG	ACG	CG	CG	CG
AX-94395617_195_Dominant_pos-61_v1	195	Dominant	pos-61	AAAATAGTCTCTCTATGATTGACCAGCTATGCTCTGTTTGGTTACCTGTAGCGCCTGCTGGCTATGTTGCCTTGGGTTGTGTAGTTTCAGCTGGAACTGCTGAACCACCTTTGTCTGCAG	AX-94395617	BA00080080	BS00042562		NoMinorHom	1A	53.27	Cross Platform Set		GG	GG	CG	GG	CG	GG	CG	GG	CG	GG	GG	CG	GG	GG	GG	CG	GG	GG	GG	GG	CG	GG	CG	CG	GG	GG	GG	CG	GG	CG	CG
AX-94395684_88_Co-dominant_pos-61_v1	88	Co-dominant	pos-61	TCGAGCTTTCTTCAGAATTTCCAGTCTTCACAATGCTCAGCAAACCTACTCAAAACAAGAGTCTTAAATATCAGCAGAAAATGGTACTCGCAGCTGTAGTAACCACAGTAGCAAGGATGA	AX-94395684	BA00080459	No BS code		Other	4A	22.03			AA	AA	AA	AA	AA	AA	AG	AA	AA	AA	AA	AA	AA	AA	AA	AA	AA	AA	AA	AA	AA	AA	AA	AA	AA	AA	AA	AA	AA	AA	AA
AX-94395709_170_Co-dominant_pos-61_v1	170	Co-dominant	pos-61	TCTCAACAAAGAACAAATTAGAAAACAGATCTTCTTCATCACATTTCACAGGAAACGAACCAGGCAGGCGCAACTCGGCGCTCTACCAACAGCAAATCCTCTCCGGAGTTCAGGTCCACT	AX-94395709	BA00080602	BS00022670	BS00022670	OTV	1B	51.63	Cross Platform Set		AC	AC	AC	AA	AA	AC	AA	AC	AC	AC	AC	AC	AC	AC	AC	AC	AC	AC	AC	AC	AC	AC	AC	AC	AC	AC	AC	AC	AC	AC	AA
AX-94395711_259_Co-dominant_pos-61_v1	259	Co-dominant	pos-61	TAGGCGGTGGAGGTACGTTTGCCGTGCGTGCTCTGCTGCTGTGAATAGATTGGAGAGAGGTGCAGCGAAATTGTATCAGAAACCTGAACATCTTGCCGTAAATGTATTGTTGTGCTTGAT	AX-94395711	BA00080629	No BS code		PolyHighResolution	4B	48.91			GT	CC	TT	GT	GT	GT	GT	TT	TT	TT	TT	GT	GT	TT	GT	CC	GT	GT	TT	TT	GT	GT	TT	TT	GT	TT	GT	TT	TT	GT	GT
AX-94395727_91_Co-dominant_pos-61_v1	91	Co-dominant	pos-61	AGTACCAAGTTGCTTTCTCCGGCCTATGGAGGCAGTGAAAGCCGCTGATAACGCGAGGAAGAAATTATGTCATATGGATGGCGATCACCTTACACTTCTAAATGTGTACAATGAATACAT	AX-94395727	BA00080732	No BS code		Other	1B	65.72			AA	GG	AA	AA	GG	AA	GG	AA	AA	AA	AA	AA	AA	AA	AA	AA	AA	AA	AA	AA	AA	GG	GG	AA	AA	AA	AA	AA	AA	AA	GG
AX-94395821_253_Co-dominant_pos-61_v1	253	Co-dominant	pos-61	GTGCGGGATCATTTATGTGAAATGATAACAGGGGAGCGGAGGAAGATGTGTCCATTTAGCGAGCAGAAGGACAAAGGATTACAGTGGGAACCGTCTACAACCGACTTAAAGCACCACAAC	AX-94395821	BA00081168	No BS code		PolyHighResolution	6A	85.05	Cross Platform Set		AG	GG	AG	AG	AG	AG	AG	AG	AG	AG	AG	AG	AG	AG	AG	AG	AG	AG	AG	AG	AG	AG	AG	AG	AG	AG	AG	AG	AG	AG	AG
AX-94395845_147_Partially_pos-61_v1	147	Partially	pos-61	GCCAAGACCCGAACAGAGTATTTGACTTTACCTTTGACAACTTGGCAGGTCGAGCCAAGCGCATCCGCATTGGCGAATATTCAAGCCGTAACTTTCATTCCCTTGACTGATAGCGTATCT	AX-94395845	BA00081303	BS00064143		Other	7A	22.07			GG	GG	GG	GG	AG	GG	AA	GG	GG	GG	GG	AG	AG	AA	GG	GG	AA	GG	GG	GG	AG	GG	GG	GG	GG	GG	GG	AA	GG	GG	GG
AX-94395875_185_Dominant_pos-61_v1	185	Dominant	pos-61	ACGTTTATCTGTATCTGTTGACTTGAGGTGTGGTAAATTCTCTATTCGTATTGCTGGTGGTTGCGATTTGCAGTGATTATAAAATGTTCAGATACAAACTGTGACTGATGGGAGCCGCTA	AX-94395875	BA00081448	BS00024531		Other	1B	121.27			TT	AA	TT	TT	AA	AA	TT	TT	TT	TT	AA	AA	TT	TT	AA	AA	TT	TT	TT	TT	AA	AT	AA	TT	TT	AA	TT	AA	AA	TT	AA
AX-94395941_270_Co-dominant_pos-61_v1	270	Co-dominant	pos-61	CCTCATCCAGTACAGCCGTTGTGTGGCGGTCTTTTTTGACACAACACAGCATTCCATAATTCATGAATCAACGGAGTGGACAGGACCGGCAACCTGTAATCGTCGGATCTGTAGAAGCGT	AX-94395941	BA00081841	BS00022031	BS00022031	Other	6A	72.46	Cross Platform Set		CT	TT	CT	CT	TT	CT	TT	TT	CT	CT	TT	CT	TT	CT	TT	CT	CT	CT	CT	CT	CT	TT	TT	CT	CT	CT	CT	CT	CT	CT	TT
AX-94395985_190_Dominant_pos-61_v1	190	Dominant	pos-61	GCTGGAGTGTGACGGGCTGCACGAAGAGGTTGAACCGGGCGATCCGGTAAGTCATTATCAGTTGCATACATTGCTAGTTTGGTTGGGTCTGTGGCCATTGACGAGGCTGCCCAAGTACTG	AX-94395985	BA00082122	No BS code		Other	1B	54.09			GG	GG	GG	GG	GG	GG	GG	GG	GG	AG	GG	GG	AG	AG	GG	AG	AG	GG	GG	AG	GG	AG	GG	GG	GG	AG	GG	GG	GG	GG	GG
AX-94396079_281_Dominant_pos-61_v1	281	Dominant	pos-61	CAGCTATCAGCTGATCACTCTGTTTACGCCTTCTTTACAAAGGTAAGCCTAGTCAGAACCTCATCAGTTATTTAAATTCTCGGCTTAGGGTACATTTTTTAACAGACAGTTCAAGAGTCG	AX-94396079	BA00082547	No BS code		Other	2D	4.53			CC	CC	CC	CC	CC	CC	CC	CC	CC	CC	CC	CC	CC	CC	CC	CT	CC	CC	CC	CC	CC	CC	CC	CC	CC	CC	CC	CC	CC	CC	CC
AX-94396167_181_Partially_pos-61_v1	181	Partially	pos-61	TCTTTATCTAAGATACCTAATTCCATGTAACAAAGATGCCTATAGACGGCCAAAGAAAATGAATCACCAGAGCTTACCTCTCAAACTATGGCACATCTCAAAGCAGATAAACCTGCCTAG	AX-94396167	BA00082961	BS00069977	BS00069977	PolyHighResolution	5A	126.51		Tri-allelic	AC	GG	CC	GG	GG	GG	CC	CG	GG	CC	CC	ACG	CG	ACG	CC	CC	CC	CC	CG	CG	CG	CC	GG	CC	CC	GG	CC	CC	CG	CC	GG
AX-94396214_1146_Co-dominant_pos-61_v1	1146	Co-dominant	pos-61	CGCATGACAACGTTTGATGTTCAGTATGACAAAGATGGTGAGCTGCTTCTTCAGTCACGGTGAACTCATGGCTGCAGAGTTTTCAGGAGAGCCCATGACAAGCTGGATTCGTTGGCTGGC	AX-94396214	BA00083222	BS00103777		Other	1B	51.63	Cross Platform Set		CT	CT	CT	CC	CC	CT	CT	CT	CT	CT	CT	CT	CT	CT	CT	CT	CT	CT	CT	CT	CT	CT	CT	CT	CT	CT	CT	CT	CT	CT	CC
AX-94396363_35_Co-dominant_pos-35_v1	35	Co-dominant	pos-35	CGAAAAGCAAGAATCTATCCGTCAGCTTTCGCATTAGTATACAGCATCAGTCACCATCCAATAGCTGCGGTCAACTTTGGAGCTGGACGCTACTGCCATTTGCAACAATTTCTTCGGCGC	AX-94396363	BA00083983	No BS code		PolyHighResolution	3B	153.04	Cross Platform Set		AA	AA	AA	AA	TT	AA	AA	AA	AA	AA	AA	AA	AA	AA	AA	AA	AA	AA	AA	AA	AA	AA	TT	AA	AA	AA	AA	AA	AA	AA	AA
AX-94396369_481_Dominant_pos-61_v1	481	Dominant	pos-61	GCCGCAGCTCGTCCCCGTCCGCCGGCATTCTTCAGGCCTTGAGCTAGTATTATCCTGCTTGTGCCGTTGGCCGTTGCGCGTATTCTAGAAAAAATGTATGCGTCGTTGTCAGTGTCCCAA	AX-94396369	BA00084006	No BS code		Other	7D	5.56			CG	CG	CG	CG	CG	CG	CG	CG	CG	CG	CG	CG	CG	CG	CG	CG	CG	CG	CG	CG	CG	CG	CG	CG	CG	CG	CG	CG	CG	CG	CG
AX-94396447_427_Co-dominant_pos-61_v1	427	Co-dominant	pos-61	TGTGTTTTCGGACCTTTGGTGACTGACTGACTGTCGTGTTACATTGTCGTTGAACTCGAAGTTGATGTTCTAGTGAACTAAGTGAAGTATGTATGGGCGGATGGTGGAAATCAATAATTT	AX-94396447	BA00084370	BS00022594	BS00022594	PolyHighResolution	2A	138.53			GT	CT	GT	CT	GT	CT	CC	GT	CC	CT	GT	GT	GG	CC	GT	GT	CC	GT	CT	GT	CT	GG	GG	GG	CT	CT	CT	CC	CT	GT	GT
AX-94396499_557_Co-dominant_pos-61_v1	557	Co-dominant	pos-61	CATGGGGGAAAACTGTTGGCTGTGGGGAAGAAATCGTGGTCAGCGATGACGAAGAATATGCGAGCTGGGATGCATTGATGGCTCGATACCCCTTTGAAGGTGTACTCCCGTTGGATGTTT	AX-94396499	BA00084628	BS00099603	BS00099603	PolyHighResolution	3A	62.05			AA	AA	CC	AA	AA	CC	AA	AA	AA	AA	CC	AA	AA	CC	CC	AA	AA	CC	CC	CC	CC	AA	AA	CC	AA	AA	AA	AA	AA	AA	AA
AX-94396536_101_Dominant_pos-61_v1	101	Dominant	pos-61	GGCGCCGTTGATGGCCCCCGACACGTACTTCCAGGTGCCCATGAGGGAGCCGGAGACGGGGCCGAACGCGCGGTCCGCCCACACCACGAAGCCGCCGTTCCCGGGCATCGCGGTGGAGAG	AX-94396536	BA00084841	No BS code		NoMinorHom	5D	1.72	Failed Probe		NN	NN	NN	NN	NN	NN	NN	NN	NN	NN	NN	NN	NN	NN	NN	NN	NN	NN	NN	NN	NN	NN	NN	NN	NN	NN	NN	NN	NN	NN	NN
AX-94396543_227_Co-dominant_pos-61_v1	227	Co-dominant	pos-61	TGTTCTACTGTTGGAGATTGTAAGCGGGTTAAAGATCAGTTCATCCAATCTCATAATGGATTTTCCAAGCCTTATAGCTTATGCATGGAGCTTATGGAAAGATGGAAATGCAAGAAAATT	AX-94396543	BA00084880	No BS code		Other	2A	166.14			CT	CT	CT	CT	CT	CT	CT	CT	CT	CT	CT	CT	CT	CT	CT	CT	CT	CT	CT	CT	CT	CT	CT	CT	CT	CT	CT	CT	CT	CT	CT
AX-94396544_135_Co-dominant_pos-61_v1	135	Co-dominant	pos-61	CAGACAAGTAAAAATGACTAATAAACACAAACAATTAAAACAGTTCAAAAGATCTACACAGCCCCAACTGACTTTCACACTAGTTACAAGAATATTTCTATAACATGTCTAGTGGATTAT	AX-94396544	BA00084884	No BS code		Other	1B	51.63	Cross Platform Set		AA	GG	AA	GG	GG	AA	AA	AA	AA	AA	AA	AA	AA	AA	AA	AA	AA	AA	AA	AA	AA	AA	AA	AA	AA	AA	AA	AA	AA	AA	GG
AX-94396601_112_Co-dominant_pos-61_v1	112	Co-dominant	pos-61	ATATTGTGTTCTTCAGTTACCCTTCTGCGGCCTATGACAAATATCCTTGTTCTTCATTTCCGTAATCAATTCCTTGGCTTTCTCCATCTTGGCTAGTACTCTGAATGCTTTCTCCATCTT	AX-94396601	BA00085164	BS00066438	BS00066438	CallRateBelowThreshold	6A	72.45			AC	AC	AA	AC	AC	AC	AC	AC	AC	AA	AC	AC	AC	AC	AC	AC	AC	AA	AC	AA	AC	AC	AC	AA	AC	AC	AC	AA	AC	AC	AC
AX-94396680_171_Partially_pos-61_v1	171	Partially	pos-61	CCTGTTTGCCTCGGTCGTCCTTTTGCGTTTTATTTGTGCATTATTCGCGATTTTGTCCGCGGTAAAGCAACTCTGAGACGATTCGATACCATGTTTCCACTGCGAGAGGAATTCGTTGCA	AX-94396680	BA00085581	No BS code		Other	3B	153.04			AG	AG	AA	AG	AG	AG	GG	AG	AG	AG	AG	AG	AG	GG	GG	AG	AG	AG	AG	AG	AG	AG	GG	GG	AG	AG	AG	AG	AG	AG	AG
AX-94396682_525_Co-dominant_pos-61_v1	525	Co-dominant	pos-61	AACTTTGATGCAGTCAGGCAATTTGCGTGGGGAGGCCAATTATCTCCGTGATGCAGCTACGACAAATATGATAAACCCCTTGAGCTGTAGAAACAACACCATTACAGACTTGGATTTGGC	AX-94396682	BA00085591	BS00061085		PolyHighResolution	2B	78.6	Cross Platform Set		AG	AA	AA	AG	AG	AA	AG	AG	AG	AG	AG	AG	AG	AG	AG	AG	AG	AA	AG	AG	AG	AA	AG	AG	AG	AG	AG	AG	AG	AG	AG
AX-94396696_827_Co-dominant_pos-61_v1	827	Co-dominant	pos-61	TGAATTTTTTAGTTTCTTTACATACCAAAGATGAAAGATTGAAGGCCAAACCGTTAGATATTGTGGGCAGCACGTATAATATCTTCTCCTTTTCTTTGCGAGAAGTGTAATATCTTCTCC	AX-94396696	BA00085652	No BS code		PolyHighResolution	6B	70.23	Cross Platform Set		CT	CC	CC	CC	CC	CT	CC	CT	CC	CC	CC	CC	CT	CC	CC	CC	CC	CT	CC	CC	CC	CC	CC	CC	CT	CT	CC	CC	CC	CT	CC
AX-94396704_209_Co-dominant_pos-61_v1	209	Co-dominant	pos-61	ATTCAGTACAGGGGCAAATTTTGCAAGCAGTAGATCAAGGGGTAGGTACATAAAGGGAAATACACTAGTTCTAGAACAACCAAGGATGTTGGCAGATTTAATGGTATGTTTTGCCTTGAT	AX-94396704	BA00085700	No BS code		PolyHighResolution	5B	72.8	Cross Platform Set		CT	CC	CT	CT	CC	CT	CT	CT	CC	CT	CT	CT	CT	CT	CT	CT	CT	CT	CT	CT	CT	CT	CT	CT	CT	CT	CC	CT	CT	CT	CC
AX-94396809_51_Co-dominant_pos-51_v1	51	Co-dominant	pos-51	TGGTTTGCGTGTTGTGTAACTTTATTCATGGTGGTTTTTTCGGTCAGTATTGTGGCTTCTCATTTTAGCTAGCTCTGTTATGTACTATTGTCCCATGTGTGTCAAATTCTGATCAGTAAT	AX-94396809	BA00086310	BS00046906	BS00046906	Other	6B	70.23	Cross Platform Set		TT	TT	TT	CT	CT	TT	TT	TT	CT	TT	CT	CT	TT	CT	CT	TT	TT	TT	CT	TT	CT	CT	TT	CT	TT	TT	CT	CT	TT	TT	CT
AX-94396853_248_Co-dominant_pos-61_v1	248	Co-dominant	pos-61	CGAAGAGTGACGTCTTGGCGAAGCAACTCTGGGAATTCAGCGAGGAGCTCATCAGATCCGTGAAATGAGAGCTCGGGAAAAGGCGTCTTTCTTTCGGGATGCTGTTGAGTTTATGGTACA	AX-94396853	BA00086538	BS00094459		OTV	3B	146.74			TT	CT	CC	CT	CC	CT	TT	CT	CT	TT	CT	CT	CT	TT	CT	CC	CT	CT	CT	CT	CT	CT	CT	CT	CT	CT	CT	CT	CT	CT	CT
AX-94396857_1457_Co-dominant_pos-61_v1	1457	Co-dominant	pos-61	AAAGTACTTTTGGACTCTAATCTCATCGAGGAATTACATACAAAGCCTATATTTTTGGGCTGTAAGGCGAAGCGAACATTGGAAAGAGCTGTCTGGAATGATACATCAATTCTTGCGTCG	AX-94396857	BA00086559	BS00101756		Other	5A	81.39			CC	CT	CC	CC	CT	CC	CC	CC	CT	CT	CC	CC	CC	CC	CT	CC	CC	CC	CC	CC	CC	CT	CT	CC	CC	CC	CC	CT	CT	CC	CT
AX-94396871_75_Partially_pos-61_v1	75	Partially	pos-61	CAAATAGAGTAATTGAAGGCAGTGATACTGACGTCCTACACATGCAGATGCGACCCGCCATGGTCTGCGGATCTCCGCAGATTGGACTTGGCGCACAGGCATGGACAGCTCGACACGATC	AX-94396871	BA00086659	BS00067769	BS00067769	OTV	1B	54.89			CT	CC	TT	CC	CC	CT	CT	TT	CT	CT	CT	CT	CT	CT	CT	CT	CT	CT	CT	CT	CT	CC	CT	CT	CT	CT	CT	CT	CT	CT	CC
AX-94397013_821_Dominant_pos-61_v1	821	Dominant	pos-61	CCACAGCCTGTATCCTTTAGCTGAACTTCAAATAGAAATGGTCATCACTTGCAGCTGGATGGAAATCTGGGGTTCTGAACTCTCTTAAAGAATCAGGCTTGAGAACGGAAGCTAGAAGTG	AX-94397013	BA00087395	No BS code		NoMinorHom	4B	48.91			CG	CG	CG	GG	CG	CG	GG	CG	CG	CG	CG	CG	CG	CG	CG	CG	CG	CG	CG	CG	CG	CG	CG	CG	CG	CG	CG	CG	CG	CG	CG
AX-94397026_215_Partially_pos-61_v1	215	Partially	pos-61	AGGCAATTCAGAGAGAGCGAGCCATGGATGTGGCAACGGGCGCTATAGGATCCCTGCTCCCCAAGCTAGACGAGCTCCTCAACGAGAAGTACAAACTGCAGGTGAGCATCAGGGAAGACA	AX-94397026	BA00087446	No BS code		Other	3D	25.59			CC	NN	CC	NN	CC	CC	CC	CC	NN	CC	NN	CC	CC	NN	NN	CC	NN	CC	NN	CC	CC	NN	CC	CC	CC	CC	CC	NN	CC	CC	CC
AX-94397181_154_Co-dominant_pos-61_v1	154	Co-dominant	pos-61	GCACATAACTCTGAAGAACTTCCTCGAGCCAAGCAGGTTGTGCAGAAGAGATGTGCTGTAGTTATGGCAATGTGTCACTGGCACTAGAGGGTCTCCTGGACAGAGAGTCAGCAGCACTAT	AX-94397181	BA00088234	No BS code		PolyHighResolution	4A	0			AC	CC	CC	CC	AC	CC	AG	CC	CC	CC	CC	CC	CC	CC	CC	CC	CC	CC	CC	CC	CC	CC	AC	AC	CC	CC	CC	AC	CC	CC	CC
AX-94397230_287_Co-dominant_pos-61_v1	287	Co-dominant	pos-61	CATCGTAGACCAGCATGTCTACAGTTTCTGTGTTTGCAATTCTCCAAGATTCTATAACTATGGACTACGCTCACTATCTTATCTGACAGCTAGTACTAGCATACATAGACTGAGATTTAA	AX-94397230	BA00088555	BS00074183	BS00074183	Other	6B	70.23			CC	CC	CC	CC	CC	CC	CC	CC	CC	CC	CC	TT	CC	CC	CC	TT	CC	CC	TT	CT	CC	TT	TT	TT	CC	CC	CC	TT	CC	CC	CC
AX-94397264_556_Co-dominant_pos-61_v1	556	Co-dominant	pos-61	CCGCCAGGCAGACAGACGGATGTATAATTTGTGCTGTTGTATGTTTCTGAAAACCGGTAATCTTTAGGGAACCTTGTACAAGCAGTAGCGAGCCCCAGAAGAGGGTTGTCAGTCGTGACC	AX-94397264	BA00088780	BS00089081	BS00089081	OTV	5D	3.34			CT	CT	CT	CT	CT	CT	TT	CT	TT	CT	CT	CT	TT	TT	TT	TT	CT	CT	TT	TT	TT	TT	TT	CT	CT	TT	TT	CT	TT	CT	TT
AX-94397427_786_Co-dominant_pos-61_v1	786	Co-dominant	pos-61	TGGATCATCATCAGTACTACACAAATCAAGGCCAAATTCATTTTGGTTAGGAAGACATGATGCCTGATTAGGTTTCTTCCAAATGGCAGTGTTACCGTCTACGGTAATTAACTTGTAACA	AX-94397427	BA00089732	BS00044791		OTV	2B	158.99	Cross Platform Set		CC	CC	CT	CC	CC	CC	CC	CC	CC	CC	CC	CC	CC	CT	CC	CC	CC	CC	CC	CC	CC	CC	CC	CT	CC	CC	CT	CC	CC	CC	CC
AX-94397464_207_Partially_pos-61_v1	207	Partially	pos-61	AAATAAGGATATTTTTGCCGAACGACCATGTACTTACACTGACAATACATTTCAAGGTCCTCCGACCAAACGGATCAAAAATGAAAGCCAAAATTTACTGAAGGAGTAGAGCTCGAATGA	AX-94397464	BA00089910	BS00005317		PolyHighResolution	6B	70.23			CT	TT	TT	CT	CT	CT	CT	CT	CT	TT	CT	CT	CT	CT	CT	CT	TT	CT	CT	CT	CT	CT	CT	CT	CT	CT	CT	CT	CT	CT	CT
AX-94397465_54_Co-dominant_pos-54_v1	54	Co-dominant	pos-54	GGGGGATCGGCGATAGGCGCAAGACGAGAACTCCCCACAAGACCATCAAATTCTCCACCCGCAACCCTTTGCTCGACTCAAAACCCTCGACAAGCGCTGTCGACCTCGCGCGGCCGCCGC	AX-94397465	BA00089916	No BS code		Other	6B	70.23			CT	CT	CT	CT	CT	CT	CC	CT	CT	CT	CT	CT	CT	CT	CT	CT	CT	CT	CT	CT	TT	CT	CT	CT	CT	CT	CT	CT	CT	CT	CT
AX-94397476_100_Co-dominant_pos-61_v1	100	Co-dominant	pos-61	CAGGGCTTCAAAACTCAAACCAACTTGTGTGTCTTCACTGATAGACTACAACTTCCATAAGTCGGCATGTGGCCATACTCTTACGATTGGGTTGACAACTTCAGGGCATATGTTTACCGT	AX-94397476	BA00089970	No BS code		OTV	2B	193.88	Cross Platform Set		GG	GG	GG	GG	GG	GG	GG	GG	GG	GG	GG	GG	GG	GG	GG	GG	GG	GG	GG	GG	GG	GG	GG	GG	GG	GG	GG	GG	GG	GG	GG
AX-94397581_192_Co-dominant_pos-61_v1	192	Co-dominant	pos-61	TCTGAATTCCCTGACGTTGAGCTCTCACACATGTATGTTGATAATGCTTCAATGCAGCTTGTTAGGAACCCTAAACAGTTCGACACAATTGTGACGAACAATATTTTTGGTGACATATTG	AX-94397581	BA00090559	No BS code		Other	3A	6.31			GG	GG	AG	AG	GG	AG	GG	GG	GG	GG	GG	GG	AG	AG	GG	GG	AG	AG	GG	GG	AG	GG	GG	GG	GG	AG	GG	GG	GG	AG	GG
AX-94397585_244_Co-dominant_pos-61_v1	244	Co-dominant	pos-61	GGTCACGGTGCTACACCACTGAGACCTGAATCCGATTTGTTCCTACGCCATGTGTGGATTGCTTGGTTGCGGCCCCGCCGGATCTAACCTCACTCGATCACCCGGGCGAGGTAGGACCTC	AX-94397585	BA00090576	BS00077329	BS00077329	Other	1B	54.09			GG	CC	GG	CC	CC	GG	CC	GG	GG	CG	CC	CG	GG	GG	CC	CC	GG	GG	GG	CC	GG	CC	CG	CC	GG	CC	GG	GG	GG	CC	CC
AX-94397781_162_Co-dominant_pos-61_v1	162	Co-dominant	pos-61	ACGTTGGTAAGTGCTTGCAACCTTTAATTGCTTTTGGAACTTAACCTATGCTGAGCGGTATCAATAGCCCCTTACAACCTGATGCTGCTATGTTTCAGATTTCGTAAGAAATCTGTTGAT	AX-94397781	BA00091805	No BS code		NoMinorHom	2A	6.5			TT	TT	TT	TT	TT	TT	TT	TT	TT	TT	TT	TT	TT	TT	TT	TT	TT	TT	TT	TT	TT	TT	TT	TT	TT	TT	TT	TT	TT	TT	TT
AX-94397806_64_Partially_pos-61_v1	64	Partially	pos-61	TCACAGATGAGTCCGGATTGGCGATAGTTGATGCAGAAGGGCTAAGATGGAGAACCGTCCCGCTGCCAATACTTGTTGCTAGGAGTTTCTCAGGTTTCATCGGGAAGTCTGCCGGACAGC	AX-94397806	BA00091935	BS00101408	BS00101408	PolyHighResolution	7B	68.07		Tri-allelic	CT	CT	CT	CT	AT	CT	ACT	AT	AT	CT	CT	AT	AT	CT	CT	ACT	AT	AT	CT	CT	ACT	ACT	ACT	AT	CT	CT	AT	CT	CT	CT	AT
AX-94397827_150_Co-dominant_pos-61_v1	150	Co-dominant	pos-61	ACTTACCACTCCACCCTAGCTAAGCTATCTTCACCTCCATCACAAATCATCAATTGCTTCTGTTTGATCCCATCACCATGGGCGAGCAAGTAGCCACCAAGGAGGAGGCCAACAAGGAAG	AX-94397827	BA00092034	No BS code		OTV	5D	3.34			AA	CT	AA	CT	CT	AA	AA	AA	CT	AA	AA	AA	AA	AA	CT	TT	TT	AA	AA	AA	AA	CT	CT	CT	CT	TT	AA	AA	AA	AA	CT
AX-94397830_465_Partially_pos-61_v1	465	Partially	pos-61	CCAAATGCTAACGGTGCTGCAGTTCAAGCTAATACCCATGATTTCAATCAGCCAAGACCGGTGGAGACTTTAAATGATTACAACGAGGATTTTCAACTAGAATTTGGGCGTGATGTTACC	AX-94397830	BA00092040	No BS code		PolyHighResolution	7A	31.49			GG	AG	GG	GG	AG	GG	AG	AG	GG	AG	GG	AG	AG	GG	GG	AG	AG	GG	AG	GG	GG	AG	AG	GG	AG	GG	AG	AG	GG	GG	GG
AX-94397869_134_Partially_pos-61_v1	134	Partially	pos-61	ATGAAGTTGTTACGCGCTTGCACAACTGCTTGTTCATGTAAAAAGTCGTGAAAGGAAAGGGTAATTCATGCGTCTACCTGTATAAGGACCAGTTTTAGTATGTGGATGTTGTCCGTGCTG	AX-94397869	BA00092287	BS00067189	BS00067189	PolyHighResolution	3A	25.21	Cross Platform Set		CC	CC	GG	CC	CC	CC	CC	CC	CC	GG	CC	CC	CC	GG	CC	CC	CC	CC	CC	CC	CC	GG	CC	CC	CC	CC	CC	GG	CC	CC	CC
AX-94398121_512_Co-dominant_pos-61_v1	512	Co-dominant	pos-61	GAACCCCTCCTGAACCTGGAGTGATCTGTCGGACTTCGGCCACAGTCATTGCAGGATGCTTTGAGATCAAGCAAGACGTTTGATGGTGTCGAAGCCTCGGCACCGAGCTGAGAACTGCTT	AX-94398121	BA00093557	No BS code		Other	1B	51.63			GT	GG	GT	GG	GG	GT	GG	GT	GT	GT	GT	GT	GT	GT	GT	GT	GT	GT	GT	GT	GT	GT	GT	GT	GT	GT	GT	GT	GT	GT	GG
AX-94398131_320_Co-dominant_pos-61_v1	320	Co-dominant	pos-61	ATCTCCACGGTAGCAGCAGATGAGATGGCCATGTGAAGAGCCAGCAAAGTGCATGTTCTCGAAAGTTTCTTGAGGAATCTGGCAGCGAAGGGTGCTATTGTTGCTAGCTACATCAATGAC	AX-94398131	BA00093636	BS00025444		NoMinorHom	7B	8.41			AA	AA	AA	AA	AG	AA	AA	AA	AG	AA	AA	AA	AA	AA	AA	AA	AA	AA	AA	AA	AA	AA	AA	AA	AA	AA	AA	AA	AA	AA	AA
AX-94398183_128_Co-dominant_pos-61_v1	128	Co-dominant	pos-61	ATACAGTACTGTTCATTTAGTGATGGAGTGACCAGCGGACCATGACCTGATGACCAAGCAGTACAGTAGCAACTTTGTGTCGAAGGTACATCAATTACATGAGCGGCTGGATGAAAAGCA	AX-94398183	BA00093923	BS00072686	BS00072686	Other	1A	53.27			AA	AA	AA	AA	AG	AA	AG	AA	GG	AA	AA	GG	AA	AA	AA	AA	AA	AA	AA	AA	AG	AA	AA	AG	AA	AA	AA	AG	AA	GG	AG
AX-94398217_1140_Co-dominant_pos-61_v1	1140	Co-dominant	pos-61	ATTTCTCAATTGAGTTGGATAAAGAGGTGTCCTCTGGAACTGTTGAAGATCAGAGTGACTTTGGATCCAGAAAGCGTTTCAGACCTGAACTGCACGCTGTTGATATGGAGGAACACAGTC	AX-94398217	BA00094110	BS00039242		NoMinorHom	3A	25.21			GT	GG	GT	GG	GG	GT	GT	GT	GG	GT	GT	GT	GT	GG	GT	GT	GT	GT	GT	GT	GG	GT	GT	GT	GT	GT	GT	GT	GT	GT	GG
AX-94398349_396_Dominant_pos-61_v1	396	Dominant	pos-61	GAATCAGGTCAAACTTGACGCGAAACTCCAGAATCTGCAGGTTGCATGGAATGGAGGCTCGAACACCATGGATGAAATAGTTGCCAGGATACATCTAAGGGAAGAAGCAGCAGTAAAGCG	AX-94398349	BA00094872	No BS code		PolyHighResolution	7B	255.06	Cross Platform Set		CG	CG	CG	CG	CG	CG	GG	CG	CG	CG	CG	CG	CG	CG	CG	CG	CG	CG	CG	GG	CG	CG	CG	CG	GG	CG	CG	CG	CG	CG	CG
AX-94398361_354_Co-dominant_pos-61_v1	354	Co-dominant	pos-61	ATATAACACTGAATGCCAAGTACAGATCGGGGCCCAAAAACATCAGTTCGTGTCAACTTTTCTGGAGCACGGACAAAGATCACGGGCGAGAAATACAGGCGTGCGTACCATATGAACGCT	AX-94398361	BA00094908	BS00078399	BS00078399	PolyHighResolution	7A	149.72			GG	GG	GT	GT	GG	GT	GT	GG	GT	GG	GT	GG	GG	GT	GT	GT	GG	GT	GT	GG	GT	GG	GG	GG	GG	GT	GG	GT	GG	GT	GT
AX-94398472_359_Co-dominant_pos-61_v1	359	Co-dominant	pos-61	CTTTGCCGTGCGCTCATTGGGCTCAATCATATGCGATAAACCGAAGTTCTATCCGCCGCGTCATCGCCTTCTTTCCCTCTTTATAAAAGGCCAGCAAGGAGATCAGGCTTCTTCCAACAC	AX-94398472	BA00095482	No BS code		PolyHighResolution	3B	150.64			CC	CT	CC	CT	CT	CT	CT	CC	CT	CT	CC	CC	CT	CC	CC	CC	CC	CT	CC	CC	CC	CT	CT	CC	CC	CT	CC	CC	CT	CT	CT
AX-94398498_812_Dominant_pos-61_v1	812	Dominant	pos-61	GGTCATCACTATGCTCTACTTGCTGCGCCATCCCCGGTTCCGCAGCAGGATGCCCTCTGTGCCGTTCAACTTCTACAGAAGATTGCCTGCCAAGTCCGATTCGCTTATTTGAGGCCAGAG	AX-94398498	BA00095667	BS00015804		Other	1A	53.27	Cross Platform Set		CC	CC	CC	CG	CC	CC	CG	CC	CC	CC	CC	CC	CC	CG	CC	CG	CC	CC	CC	CC	CG	CC	CG	CG	CC	CG	CC	CC	CG	CC	CC
AX-94398577_497_Co-dominant_pos-61_v1	497	Co-dominant	pos-61	GTATACATGAGTACATACATATCTCTTATTACGGTAGATCTCAATAAGCTGCACAATAATTCGTACAAGCACGTACTAGTATGTTACTCTACTAGATAATGTCATATGAATAAGATCCAT	AX-94398577	BA00096087	No BS code		NoMinorHom	3A	74.16	Cross Platform Set		AA	AA	AA	AA	AA	AA	AA	AA	AA	AA	AA	AA	AA	AA	AA	AA	AA	AA	AA	AA	AA	AA	AA	AA	AA	AA	AA	AA	AA	AA	AA
AX-94398581_559_Dominant_pos-61_v1	559	Dominant	pos-61	GTGTGCGACCTGCGCGCAAGGATAGGCCAGTGGCGGTGTACAGCCACTTGCATCGGTCGGTGGCCAAACGAAGGAGCGGTGGGTGGTGACCTGTGCGTAAGGAGAGGCCGGCCAGCGGTG	AX-94398581	BA00096112	BS00041285		NoMinorHom	1A	17.55			CC	CC	CC	NN	CC	CC	NN	CT	CC	NN	CC	NN	NN	CC	CC	CC	NN	CC	NN	NN	CC	NN	NN	NN	CC	CC	NN	CC	CT	NN	NN
AX-94398596_282_Co-dominant_pos-61_v1	282	Co-dominant	pos-61	GGGGCTCGACAGAGGCGAGGAAGACGGCGAGAGGGACGCCTTGAGCGCTAAAGCCATCCATGTAGCTAAGGATGCTATTACTCACTTCAGTGTATCTATGCAAGAACACCTGGACACACT	AX-94398596	BA00096167	BS00037563		Other	5B	131.79			CT	CC	CC	CT	CT	CT	CC	CT	CT	CT	CC	CC	CC	CC	CC	CC	CT	CT	CT	CC	CT	CC	CT	CC	CC	CT	CC	CC	CT	CT	CT
AX-94398706_48_Partially_pos-48_v1	48	Partially	pos-48	CTGATTTCTGTCATTTGCTAGCGCGCAAAACTTCTATTATCCATAGGTTAACATTGCCTATCATATTCCGAAGATGCATTGCAAATGCAAACTTGTTGCTGCACCACTACAACCATTTCA	AX-94398706	BA00096798	No BS code		PolyHighResolution	1A	62.67	Cross Platform Set		TT	TT	CC	CC	TT	CC	TT	TT	CC	TT	CC	CC	TT	TT	CC	TT	TT	TT	TT	TT	TT	TT	CC	TT	TT	CC	TT	TT	CC	CC	TT
AX-94398741_159_Co-dominant_pos-61_v1	159	Co-dominant	pos-61	GCCCGACATCCCGCGGTGCTGCCCCAAGCCGCTGTCGGAGATCATGACGCGTTGCTGGGATGGCAACCCGGACCACCGGCCGGAGATGGCCGAGGTGGTGGCGATGCTGGAGAGGATCGA	AX-94398741	BA00096962	BS00098259		PolyHighResolution	5A	154.07			CT	CC	CT	CC	NN	CT	CC	CT	CC	CT	CC	CT	CC	CC	CT	CT	CT	CC	CT	CT	CT	CT	CC	CT	CT	CT	CT	NN	CC	CC	CC
AX-94398760_489_Dominant_pos-61_v1	489	Dominant	pos-61	TCTGCGAGGAATTTTTAGTGATCCACAGAGTCAAAGCATTCAGGTACAGAGCAACCTCCAGAGGGTGCTATCTGGTGGTAACACAAAAGCAACAGGAAATGAAGAGAAGCCTTGCTGTGA	AX-94398760	BA00097038	No BS code		PolyHighResolution	7D	0			CG	CG	CG	CG	CG	CG	CG	CG	CG	CG	CG	CG	CG	CG	CG	CG	CG	CG	CG	CG	CG	CG	CG	CG	CG	CG	CG	CG	CG	CG	CG
AX-94398907_177_Partially_pos-61_v1	177	Partially	pos-61	ATAAGTAGGCTGTCAAGGCTGCTGATTTTGACATAGTTAGCGCTATCATATTATGGAACTGACCAACTAGCCTAATCCAACATGTGTGTGATACCATGCCAGTTTTCCTTGCTTTTATTT	AX-94398907	BA00097825	No BS code		PolyHighResolution	5B	99.76			NN	CC	NN	NN	CC	NN	CC	NN	CC	NN	NN	NN	NN	NN	NN	NN	NN	NN	NN	NN	NN	CC	CC	CC	NN	NN	NN	NN	NN	NN	CC
AX-94398969_132_Co-dominant_pos-61_v1	132	Co-dominant	pos-61	TAGAGAACTGACACACTTGTAATAGCCCAGGCCATGATCAAGCATAATCGGCCAAGATACCGCTACGAATGAACTGGTTGGCTTTGGCCTGTACCCCAAGCTGCTGCTTTTACGCACTCG	AX-94398969	BA00098145	BS00023225	BS00023225	PolyHighResolution	7A	85.09			AA	AA	CC	CC	CC	CC	AA	AA	AA	AA	NN	AA	AA	CC	CC	CC	CC	CC	CC	AC	CC	CC	AA	CC	AA	CC	AA	CC	CC	CC	CC
AX-94399039_794_Partially_pos-61_v1	794	Partially	pos-61	AATTAAGGGTCATATGGTGTTCGGCCATCCTGTCGTTGCCCAGCCTTCCGAGCTCTCTGCGGGAATTAAAGATCGAGTGTTGCGGTGCCATCAAGTCTCTGTCGAACGGCCTCCCGAGTT	AX-94399039	BA00098526	No BS code		CallRateBelowThreshold	2B	162.12			AG	GG	AG	AG	AG	AG	GG	AG	AG	AG	AG	AG	AG	AG	AG	AG	AG	AG	AG	AG	AG	GG	AG	AG	AG	AG	AG	AG	AG	AG	AG
AX-94399059_266_Co-dominant_pos-61_v1	266	Co-dominant	pos-61	TGTCCACCGGCAGGGGTTCTCCCGTATCGTGTTCATCCATGGAAGCATCCAAAAGCAAGCCAGGACCAGAACATCTCATTGTTCTGGTTCATGGTATCATGGCAAGCCCCAGTGACTGGA	AX-94399059	BA00098626	No BS code		OTV	7A	82.56			AC	AC	AC	AC	AC	AC	AC	AC	AC	AC	AC	AC	AC	AC	AC	AC	AC	AC	AC	AC	AC	AC	AC	AC	AA	AC	AC	AC	AC	AC	AC
AX-94399089_91_Partially_pos-61_v1	91	Partially	pos-61	GAACTACTACCCGCGGTGCCCGCAGCCGGAGCTGACGCTGGGCCTCTCCTCGCACTCGGACCCCGGCGGCATGACGGTGCTCCTCGCCGACGAGCGCGTGAGGGGCCTCCAGGTGCGCGG	AX-94399089	BA00098777	No BS code		CallRateBelowThreshold	1A	45.74	Failed Probe		NN	NN	NN	NN	NN	NN	NN	NN	NN	NN	NN	NN	NN	NN	NN	NN	NN	NN	NN	NN	NN	NN	NN	NN	NN	NN	NN	NN	NN	NN	NN
AX-94399171_304_Partially_pos-61_v1	304	Partially	pos-61	GTAAAACTCCTCCGGATCCTTCCAGACATTGGGATCCCTGGCAATAGCCCATGCATTTACGATAACCCTTGTCTTGGCTGGGATGTCGTATCCTGCAATCTGAATCTTCCGTAAGGTCTC	AX-94399171	BA00099259	BS00061964		PolyHighResolution	2B	18.71			AG	AG	AG	GG	AG	GG	AG	AG	GG	AG	AG	GG	AG	AG	AG	AG	AG	AG	GG	AG	AG	AG	AG	AG	AG	AG	AG	GG	AG	AG	AG
AX-94399186_871_Partially_pos-61_v1	871	Partially	pos-61	CCCCTCTCTTCCCGCCATGCTCCTCTCAAAATGGCAAAAATACCCTCTAGTAACAACCACTGGGGGCATTTTGATCATTTTGGGAAGGAAGGCAACGTGATCCATCTCCAGCCAGAAAGG	AX-94399186	BA00099345	No BS code		Other	1A	53.27			CG	CG	GT	CG	CG	CG	CG	CG	CG	CG	CG	CG	CG	GT	CG	GT	CG	CG	CG	CG	CG	CG	GT	CG	CG	CG	CG	CG	CG	CG	CG
AX-94399243_76_Dominant_pos-61_v1	76	Dominant	pos-61	GGCAGCTCCCGACGGCGCGGAGGAGTGCCAGCAGCAGCAGTCGCCAAGGACAGAGCTACGGTCGAGCAAGGACGAGCATGGGTTACCGGTGAAGATGCTCGAGGAGAAGGTCGAGGACGC	AX-94399243	BA00099671	BS00067946		NoMinorHom	4D	51.9			NN	CG	NN	CG	CG	GG	CG	CG	CG	CG	CC	CG	CG	CG	CC	NN	CG	CG	GG	CG	GG	CG	NN	CG	CG	CC	CG	CC	CG	CG	CG
AX-94399249_102_Dominant_pos-61_v1	102	Dominant	pos-61	AGCAGATGAAATTTCAGAGCCGAAGGCTGATGCACTACCTGCTGAGGAAGGCTTTCGTGGTACACTATTGACATCAAGTGTATCAGCTCAGCTTTGTCAGGACATAGTATTGAGCGAATG	AX-94399249	BA00099708	BS00032203	BS00032203	NoMinorHom	4B	48.91			GT	GT	TT	TT	TT	TT	GT	GT	TT	TT	TT	TT	GT	GT	TT	TT	TT	GT	GT	TT	TT	GT	TT	GT	GT	TT	TT	TT	TT	GT	TT
AX-94399328_101_Partially_pos-61_v1	101	Partially	pos-61	CTCACGGCGGCACAACATCCCCGGAACCTCCGATCGTCTCATCTTCGTACCTGTCTCTTGTGTGTGCTCCGTGCACGTCTCGAGAGCTCCCCACCCGTTACCTATCTCCGTCCGGTGCAG	AX-94399328	BA00100173	No BS code		Other	2B	169.3			CT	CT	CT	CT	CT	CT	CT	CT	CT	CT	CT	CT	CT	CT	CT	CT	CT	CT	CT	CT	CT	CT	CT	CT	CT	CT	CT	CT	CT	CT	CT
AX-94399337_396_Co-dominant_pos-61_v1	396	Co-dominant	pos-61	AAAACCATGGTACTAACACGATTCGTAAGCTGTAACAATTCTTAATGCTTAACTATCCACGCTCATAGAAGATCCCATTACACGTAATAATTCATCAAATATAAGTTGGGAGTTAAGAAA	AX-94399337	BA00100220	BS00026916	BS00026916	PolyHighResolution	5A	158.77			AA	GG	AA	AA	AG	AA	AG	AA	GG	AG	AG	AA	AA	AA	AG	AA	AA	AA	GG	AG	AA	AG	AG	GG	AA	AA	AA	AG	AA	AA	AG
AX-94399339_92_Dominant_pos-61_v1	92	Dominant	pos-61	CCTTTTTCGGTTTCCATTGTCTTAATTGGAGAGACTTTGCTAAAGCTTACAAATTGGAGGTTGGGACGGAACTGTCCCCGGATATTGGCCAACAAACTAATGGTGACATCTGGGTAGATT	AX-94399339	BA00100242	No BS code		NoMinorHom	1B	15.51			NN	TT	TT	NN	NN	NN	AA	NN	NN	NN	NN	NN	NN	NN	NN	NN	NN	NN	NN	NN	NN	TT	NN	NN	NN	NN	NN	NN	NN	NN	NN
AX-94399384_71_Co-dominant_pos-61_v1	71	Co-dominant	pos-61	CCATTCCAATGTTGTTCTCCCTCAAGCACTGCTTCTTCTCAACCGCAAGTAGAGATGAGCTGTTTCTAAACCTTGTCATGGAGTATGTCCTAAAGATACTCTACCGTATGCTTAAGAACT	AX-94399384	BA00100494	No BS code		CallRateBelowThreshold	4A	52.02			CT	TT	TT	CT	CT	TT	CT	CT	TT	TT	CT	CT	TT	CT	CT	CT	TT	TT	TT	CT	TT	TT	TT	TT	TT	CT	TT	TT	TT	TT	TT
AX-94399387_1062_Co-dominant_pos-61_v1	1062	Co-dominant	pos-61	GGACCAACTGTAGGTTGGTCAACCCCTGATCATACGGTCTGGCTTATATACCACTGTTAATTACCGAGTACTAAAGATAAATAAATGCGACCTTGTAATATTCTTTCACCTTCGTAATAA	AX-94399387	BA00100521	No BS code		Other	6B	55.05			GG	TT	GG	GG	GG	GG	TT	GG	GG	GG	GG	GG	GG	GG	GG	GG	TT	GG	TT	GT	GG	TT	TT	TT	GG	GG	GG	TT	GG	GG	GG
AX-94399544_334_Co-dominant_pos-61_v1	334	Co-dominant	pos-61	GCATGCATTCATTTCTTCAGTTTGGCGGGCAAAGTTGAGATGTTTTCGTCTGCCGGTTCCGCGTGGCTTGTGGATGATGAATGGGATTCTGATATAGCTTTTTCATGGGGGAAGCCTCAC	AX-94399544	BA00101283	BS00099166		Other	1D	65.54			AA	AA	AG	AG	AA	AA	AG	AA	AA	AA	AA	AG	AA	AG	AA	AG	AA	AA	AA	AA	AA	AA	AA	AA	AA	AA	AA	AG	AG	AA	AA
AX-94399725_1297_Co-dominant_pos-61_v1	1297	Co-dominant	pos-61	GAGCTGTATATTTCCCTTGTCACTCTCAAGCTCAACTGGCTGTTCAACAGGCGACTCACTTGAGTCCTCAGCAATCTTCTCCTTGCCTTTGTGTGCATGTTCATCATCATTCTCGTGTTC	AX-94399725	BA00102322	BS00084005	BS00084005	Other	5A	98.62	Cross Platform Set		GT	GG	GT	GG	GG	GG	GG	GT	GT	GT	GG	GT	GG	GG	GT	GG	GT	GT	GG	GT	GT	GT	GT	GT	GT	GT	GT	GG	GG	GG	GT
AX-94399811_476_Co-dominant_pos-61_v1	476	Co-dominant	pos-61	AGGAGGGGGTCCGTCCAGATGCCGTGGTGGCCGGCGTCCACTAGGACCAATCAGATGTGTGGACGGCGGCTCGGTCGAGGTGGCAACGTGGGACAACAGAGGCGTTGACGATGGGACGCC	AX-94399811	BA00102855	BS00061397		NoMinorHom	3B	153.04			CG	GG	CG	NN	NN	CT	GG	CG	NN	NN	NN	GG	NN	GG	CT	NN	NN	NN	GT	NN	CC	GG	NN	GG	NN	NN	NN	GT	NN	NN	NN
AX-94399873_902_Co-dominant_pos-61_v1	902	Co-dominant	pos-61	CGTATCATGAAGCCTGTGATCTCTTACCAGCCTGAACCTGCGATCTGCGTTTGGATAATATAAATGGATCCCTCCCAATTTTAGTCAGTAGTTAACGGCATGCAATTCTGATCTGAATTC	AX-94399873	BA00103177	BS00022332	BS00022332	Other	2A	47.71	Cross Platform Set		TT	TT	TT	TT	CC	TT	TT	TT	TT	TT	TT	TT	TT	TT	TT	TT	TT	TT	TT	TT	TT	CC	TT	TT	TT	TT	TT	TT	TT	TT	TT
AX-94399941_112_Partially_pos-61_v1	112	Partially	pos-61	CCCGGCCTGCTTGTCGAGGGAAGCTGGGAAGGAATGTACTATATAAAGCTGCATATTGCTTGACGGAGACCCACTGGAGAGATTGTGAACCCAAGGGCGGAGCCATTCCTTTCTGCGGTT	AX-94399941	BA00103566	BS00068839		PolyHighResolution	4B	48.91			CC	CT	CT	TT	CC	CT	CC	CC	CC	CT	CT	CC	CT	CC	CC	CC	CT	CT	CT	CT	CT	CC	CC	CC	CC	CC	CT	CT	CC	CC	CC
AX-94399988_336_Co-dominant_pos-61_v1	336	Co-dominant	pos-61	GAGAATGTATGATGAATTTCTGGTGGACGCAGCTACAAAGCTTGAAGTTGAGAGAACAGCTACGCATAATTCTCCGATACAAAGCTTGAAGCGCGCATGAGTTCGGCTGAAGCCTACTAT	AX-94399988	BA00103760	BS00089597	BS00089597	OTV	5D	3.34			TT	CC	CC	TT	TT	CC	TT	TT	TT	TT	TT	TT	TT	TT	TT	TT	TT	TT	CC	TT	TT	CC	TT	TT	TT	TT	TT	TT	TT	TT	TT
AX-94400011_103_Co-dominant_pos-61_v1	103	Co-dominant	pos-61	CGATTTTATTGTAGGCAATACACTACAACTCCACCTGATTGCTTCGATTACAACCTTACATCTGACCGAATTAACTACCTTATCGGCTTATCGCCACCTTATTGAATCTGACAAAGCAAA	AX-94400011	BA00103888	BS00059061		PolyHighResolution	7B	126.57	Cross Platform Set		CC	CC	CC	CC	CC	CC	CC	CC	CC	CC	CC	CC	CC	CC	CC	CC	CT	CC	CC	CC	CC	CC	CC	CC	CC	CC	CT	CC	CC	CC	CC
AX-94400181_450_Co-dominant_pos-61_v1	450	Co-dominant	pos-61	ATCAGTTCCTCATGCTGGTTTTGGCCTTGGATTTGAACGGCTTGTACAGTTTGCAACCGGCATAGACAACATCAGAGATGCCATTCCATTTCCCAGGGTTCCTGGTTCTGCAGAGTTTTA	AX-94400181	BA00104805	BS00035738		PolyHighResolution	2A	63.76	Cross Platform Set		AA	AA	AA	AA	AC	AA	AA	AA	AA	AC	AA	AA	AA	AA	AA	AA	AA	AA	AA	AA	AA	AA	AC	AA	AA	AA	AA	AC	AA	AA	AA
AX-94400196_145_Co-dominant_pos-61_v1	145	Co-dominant	pos-61	TCCAGCAGACCAGCCTGAAGAGCACCTCCGTCAGTGGCCACCTAGGGATGAAGTTCTCAAGGTTGAATCCCACGAGAAGGTCGACGTTGGTCTCGGTCATCTCTCTGAAGAGCGTGTTGC	AX-94400196	BA00104915	BS00110728		NoMinorHom	5B	62.27			GG	GG	GG	GG	GG	GG	AG	GG	AG	GG	GG	AG	GG	GG	GG	GG	GG	GG	GG	GG	GG	AG	GG	AG	GG	GG	AG	AG	GG	GG	AG
AX-94400226_784_Partially_pos-61_v1	784	Partially	pos-61	GCATCGGCAACTTCAGCGTGTACCTGCTCGTCGCACGGTGGTATACCTACAAGAAGACCGCTGACTGAACCTGGAGATCACTGTGCCGTATGTGCTAGGGTACTTCTTTGATGCAATAAA	AX-94400226	BA00105063	BS00099688		PolyHighResolution	3A	54.8			AC	CC	CC	CC	CC	CC	CC	CC	CC	CC	AC	CC	CC	AC	AC	CC	CC	AC	CC	AC	CC	CC	CC	CC	CC	AC	CC	CC	CC	CC	CC
AX-94400275_414_Co-dominant_pos-61_v1	414	Co-dominant	pos-61	GTTCATCGCAAGGTTCAGAGAGCAGATCAGGCTGCAGAGGATCGCGTCCATCAAGAAGTCTGCCGGACCCCGCGGCCTCAAGCACGGCAAGTAGCTCGCTCGGCTCGACTGGCTCGTCGC	AX-94400275	BA00105320	No BS code		PolyHighResolution	1A	53.27			CT	CT	CT	CC	CT	CT	CT	CT	CT	CT	CT	CT	CT	CC	CT	CC	CT	CT	CT	CT	CT	NN	CT	CT	CT	CT	CT	CT	CT	CT	NN
AX-94400293_186_Co-dominant_pos-61_v1	186	Co-dominant	pos-61	GTGGCACGGCACCGCGTGTAGTGCGCGAGCATGAACTGCAGAGATGGTCGGAGTTATATTTATCAGTAGTTTCTACACTATGCTTTGTGAAATATCTCTATTATGTACCTCCCTCACAAA	AX-94400293	BA00105414	BS00048614		PolyHighResolution	2A	63.76			TT	TT	TT	TT	GG	TT	TT	TT	TT	GG	TT	TT	TT	TT	TT	TT	TT	TT	TT	TT	TT	TT	GG	TT	TT	TT	TT	GG	TT	TT	TT
AX-94400346_197_Partially_pos-61_v1	197	Partially	pos-61	GAGCATTGATCATCTTTTCATTCCGTGTGGCTTTGCCAGGCAGGTTTGGGCTGCGATCTTTCAGGCCATGGACAAGCCCGGGTGGATACCAACGATGACGGACGCGCTTACTGGTTGGTG	AX-94400346	BA00105744	No BS code		PolyHighResolution	4B	61.03			CC	TT	TT	TT	CC	CC	CT	CC	CC	TT	TT	CT	CT	CT	TT	TT	TT	CC	CC	CT	CC	TT	TT	CT	TT	TT	CT	TT	CT	CC	CC
AX-94400393_338_Co-dominant_pos-61_v1	338	Co-dominant	pos-61	GGAGGAGACGCGGCAGGATCCCTTCCAGATGAGCTTCGACTACGAGTCCATCTACGTCTCTGACTGGAGCAAGCTGGGGTTCTCCGACGTGGACTACGGCTTCGGCCCGCCCATGTTCGC	AX-94400393	BA00105990	BS00095596		OTV	3A	25.21			CC	CC	CC	CC	CC	CC	CC	CC	CC	CC	CC	CT	CC	CC	CC	CC	CC	CC	CC	CC	CC	CC	CC	CC	CC	CC	CT	CC	CC	CC	CC
AX-94400414_375_Co-dominant_pos-61_v1	375	Co-dominant	pos-61	GGACTCTATAGACGCTAGAGACGTGGAGCTAATAAGAAAGATAAATAAGGTTAAGGTGGAGATCGATGGCCGGTCAGATTAGTAACGCACAACAAATAATCAGTAAGTTTAAGGTTTAGA	AX-94400414	BA00106132	BS00033256		PolyHighResolution	4B	48.91	Cross Platform Set		GG	GG	CG	CG	GG	CG	GG	GG	GG	CG	CG	GG	CG	CG	GG	GG	GG	CG	GG	CG	CG	GG	GG	GG	GG	CG	CG	CG	CG	GG	GG
AX-94400451_442_Co-dominant_pos-61_v1	442	Co-dominant	pos-61	GGAAGAAGCAACGCCTGGGAAACGGATTTCGGATACGAGGATATTTCCAGCGTGCATTATGTATTATCTAAGGGCATCTCCAATGGATAGTCGTTGGTAGACTTTGCCACATAGTAATTT	AX-94400451	BA00106348	No BS code		PolyHighResolution	4A	68.99			GT	CT	GG	GT	CT	GG	GT	GT	GT	GG	CT	GG	GG	GT	CT	GG	GG	GG	GT	GT	GG	CT	GT	GT	GT	GG	GT	GT	GG	GG	CC
AX-94400473_165_Dominant_pos-61_v1	165	Dominant	pos-61	GGGTATTCTCCGAATTTGTGAGGATGATGGGTGGCACTCCACCCCGAACAATTCTAACCGGTAAGTTATAAGTTATTCAAAATTATAAGCATGAAAAACATAGTTTCCAATGATGAGCAA	AX-94400473	BA00106465	No BS code		Other	7B	25.71			AA	AA	AA	AA	AA	AA	AA	AA	AA	AA	AA	AA	AA	AA	AA	AA	AA	AA	AA	AA	AG	AG	AA	AG	AA	AA	AA	AA	AA	AA	AA
AX-94400572_161_Dominant_pos-61_v1	161	Dominant	pos-61	GGCCATGATCAAGCATAATCGGCCAAGATACAGCTACGAATGAACTGGTTGGCTTTGGCCTGTACCCCAAGCTGCTGCTTTTACGCACTCGCGACACCAGTGGCAGCATGAGGCAAGCAG	AX-94400572	BA00107038	BS00109756		NoMinorHom	7A	85.09			AT	TT	AA	AA	AA	AA	TT	TT	TT	TT	AA	NN	TT	AA	NN	AA	NN	AA	AA	AT	AA	AA	NN	AA	TT	AA	TT	AA	AA	AA	AA
AX-94400616_181_Co-dominant_pos-61_v1	181	Co-dominant	pos-61	TCTTTTGTTTGACGTTTTTGACCTATCAATCAGTGCTTGGTCAGTTGAGTACGTGAAGTGGGTCACAATTTTGCTGGTTCTTTTGCATCTTCTTTTGTGAAAATTCACCTAGACAACTTG	AX-94400616	BA00107331	No BS code		PolyHighResolution	1B	121.27			AA	AG	AA	AA	AG	AG	AA	AA	AA	AA	AG	AA	AA	AA	AA	AG	AA	AA	AA	AA	AG	AG	AG	AA	AA	AA	AA	AG	AG	AA	AA
AX-94400672_101_Dominant_pos-61_v1	101	Dominant	pos-61	TCGAGCCACTAGTGACAGGGCACGGAGGACATGGTCTCTCCCTCCATCTTGCATGACGATTGCCGCCGCCACGGCCACCACCAAGGGTGATGACCTCGGAGATCATCGGCTCGGAGCCGT	AX-94400672	BA00107621	BS00067591	BS00067591	Other	2B	162.12			CC	NN	NN	NN	NN	NN	CC	NN	NN	NN	NN	NN	CC	CC	NN	NN	NN	NN	NN	TT	NN	NN	NN	NN	CC	CC	NN	NN	NN	CT	NN
AX-94400716_153_Dominant_pos-61_v1	153	Dominant	pos-61	GGTCATGAGCCGCTTGTAGTCACCAAACATATGAACTACTCAGCATATGACTACAGGGATTTGCTCATGGATCTCGGTTTCAGCATTGACATCAATAAAATGGATACTTCGGATGATCTA	AX-94400716	BA00107907	No BS code		NoMinorHom	1B	15.51			TT	TT	TT	TT	TT	TT	AA	TT	TT	TT	TT	TT	TT	TT	TT	NN	TT	TT	NN	TT	TT	TT	TT	TT	TT	NN	TT	NN	TT	TT	TT
AX-94400737_413_Dominant_pos-61_v1	413	Dominant	pos-61	CGCCCTCGACGCCATCCGCTGGGGCACCAACTACTTCATCAAGGCCCACACCGAGCCCAATACCCTCTGGGTCCAGGTGGGCGACGGTGACAGCGACCACCTGTGCTGGGAGCGCGCGGA	AX-94400737	BA00108016	No BS code		Other	2A	178.96			NN	NN	NN	NN	NN	CT	NN	CT	CT	NN	CC	NN	NN	TT	CT	NN	NN	NN	NN	CT	CT	CT	NN	NN	CT	NN	NN	NN	CT	TT	CC
AX-94400797_45_Co-dominant_pos-45_v1	45	Co-dominant	pos-45	ACCTCCGCCAGGAACGCGCCGCACGTTGATGGCGTGAATCCTCCTGGTTGGTGGGCAGTGGGGTGTGGGACAGGCAGTCCGTGTTCAGTCCTTAGCTCTGTCTTGGCTAAACTGATGCCT	AX-94400797	BA00108305	No BS code		PolyHighResolution	2A	58.96			NN	NN	NN	NN	NN	NN	NN	NN	NN	NN	NN	GG	NN	NN	NN	NN	NN	NN	NN	NN	NN	NN	NN	NN	NN	NN	NN	NN	NN	NN	NN
AX-94400806_82_Dominant_pos-61_v1	82	Dominant	pos-61	ACAAACTATTCACCGTCCGGCAACTGCGGTGATCAGGAAACAACATGCAGATACAATACCGGTCTACTGATATTTCAGCTCCAATGGTGGTGCAAACTTACAATAGGGCAGACCGGCAGG	AX-94400806	BA00108341	BS00041462	BS00041462	NoMinorHom	3A	50.8		Tri-allelic	GG	AG	CG	GG	AC	GG	ACG	GG	AC	CG	CG	CG	GG	GG	ACG	GG	ACG	GG	AC	AG	CG	AG	AC	GG	GG	GG	GG	GG	GG	GG	AC
AX-94400851_129_Co-dominant_pos-61_v1	129	Co-dominant	pos-61	CTATCAATGAGGAGGACACAGAGTCTGGTTTGTTACTGAATTTTCTGTCTCAACTGAAAGGAGAAAAGGAGATGCATGCTGCCAAGTTATCAGCAGATCTTGCAAGCTTGCAGACTGATA	AX-94400851	BA00108548	No BS code		Other	1A	133.74			AG	AG	AG	AG	AG	AG	AA	AG	AG	AG	AG	AG	AG	AG	AG	AG	AG	AG	AG	AG	AA	AA	AG	AG	AG	AG	AG	AG	AG	AG	AG
AX-94400860_37_Co-dominant_pos-37_v1	37	Co-dominant	pos-37	ATAGAGGTTGTCTCAACTAATTCGGATTGGAGAGATTATTAAAGTTCAGGTAGGCCATACTTTTATAGGGACACATGTAGTTGTTCAGGTATTTTACCACTAAGATTGTTTTATGCCAGA	AX-94400860	BA00108627	No BS code		Other	5A	89.24			TT	AT	TT	TT	AT	AT	AT	TT	AT	TT	TT	AT	AT	AT	AT	AT	AT	TT	TT	TT	TT	AT	AT	AT	TT	TT	AT	TT	AT	AT	AT
AX-94401034_68_Dominant_pos-61_v1	68	Dominant	pos-61	CGGTAGTTTGTGAAACTATATCCCTCCCGATTTTTTCAAGGCTGACATTACCCATGGAAATATGAACCCATATCCTGAAGCTGAATGCCTTTGTTCTGGCATCATTGAAAACTAGCTGTG	AX-94401034	BA00109493	No BS code		NoMinorHom	5A	81.39	Cross Platform Set		CT	CT	CT	CT	CT	CT	CC	CT	CT	CT	CT	CT	CT	CT	CT	CT	CC	CT	CT	CT	CT	CT	CT	CT	CT	CT	CT	CC	CT	CT	CT
AX-94401057_278_Co-dominant_pos-61_v1	278	Co-dominant	pos-61	GCCACCAGTATCTTGTTGGACCGATTGGATGGCACCCGTCGATCTATCCATCTCCTTGTCTGTCTGGTCGATCGGTACATGCCGTGTGGTCGCTTTCGCTCCACGCAAACGCCGAAATGC	AX-94401057	BA00109628	No BS code		PolyHighResolution	4A	0	Cross Platform Set		CC	CC	CC	CC	CC	CC	CT	CC	CC	CC	CC	CC	CC	CC	CC	CC	CC	CC	CC	CC	CC	CC	CC	CC	CC	CC	CC	CC	CC	CC	CC
AX-94401058_808_Co-dominant_pos-61_v1	808	Co-dominant	pos-61	AAAGGGATGAAGAGGTTGCCCTGTCATATACCCTGGCTAAGGCAACTAAACAAACTACTAGTCCAAGCTAAAAGGTTAAAAGGCGAAAGGTCAGTATTGTGTAAATCAAGATCGGCATCT	AX-94401058	BA00109638	BS00105750		PolyHighResolution	1B	82.07	Cross Platform Set		CG	CG	CG	CG	CG	CG	CC	CG	CC	CC	CC	CG	CC	CG	CG	CC	CG	CC	CC	CG	CC	CG	CG	CG	CG	CG	CC	CC	CG	CG	CG
AX-94401150_41_Partially_pos-41_v1	41	Partially	pos-41	ATCATCCATATGAACTGACATTCGACCAATTCTCAACACGTCAACAGCCATGATCCACCAACAGATGCACCAGTAATAGAAACGATGTGATGATAGCATTCGTAATTCACCGAGGGACAG	AX-94401150	BA00110078	BS00091157		Other	2D	98.76	Cross Platform Set		CT	CT	CC	CT	CT	CC	CT	CT	CC	CC	CC	CT	CC	CT	CC	CT	CC	CC	CT	CC	CC	CT	CT	CT	CC	CC	CC	CC	CC	CC	CC
AX-94401169_576_Partially_pos-61_v1	576	Partially	pos-61	ATCCCATAGAAACACTTGGCTGCTTTAGAAGATTGAAAAGTTTAGTTCTGTGCGGTGTTCGCATTACTGAGGAGGGACTACGACAGTTGCTCCCAAAATCTTTCAGCTTGGAATGGTTGG	AX-94401169	BA00110246	No BS code		PolyHighResolution	2B	162.12			AG	AG	AG	AA	AG	AA	AG	AG	AA	AA	AG	AA	AG	AG	AG	AA	AG	AG	AG	AG	AG	AG	AG	AG	AG	AG	AG	AA	AG	AG	AG
AX-94401211_65_Co-dominant_pos-61_v1	65	Co-dominant	pos-61	GTCTACTACTACAAGCTAATAATAGCCTGGTAAGATTCACCTTCTCACCTACAAGCTAATGATAAGGAAGCAGTTACGTTCTCCAATCCATCTATTCCAAGATCTTTGAGCCGAGAAAGA	AX-94401211	BA00110433	No BS code	BA00110433	Other	6B	55.05			AA	TT	AA	AA	AA	AA	AA	AA	AA	AA	AA	AA	AA	AA	AA	NN	TT	AA	NN	AA	AA	TT	AA	TT	AA	AA	AA	NN	AA	AA	AA
AX-94401232_77_Dominant_pos-61_v1	77	Dominant	pos-61	GAACGGGTCGCCGGCATCCGATGGGAGGTTCTCTCGCTGAATCGGCAAGTAGTGGCACAACCAGAGGGGCGGGGCATGATGCGTTCGTGGGATTGAATCTTCCTCCTTCACCTCCCTCCC	AX-94401232	BA00110555	No BS code		NoMinorHom	5B	134.92			NN	CC	NN	NN	NN	NN	NN	CC	NN	NN	NN	NN	NN	NN	NN	NN	NN	NN	NN	CC	NN	NN	NN	NN	NN	NN	NN	NN	NN	CC	NN
AX-94401336_298_Partially_pos-61_v1	298	Partially	pos-61	TCAAAGGACCAAAAGCCAGATTGCCAAAATGGTTCTAGCAGGAGTACGCCAGTCCCCTCCGCAGGTTTGGGTGCCAAGGCAGATTCTGGAGTAGCACCAGATTCAAAAACTGAAGAGGCA	AX-94401336	BA00111140	BS00030938		PolyHighResolution	6A	83.38			CC	CC	CC	CG	CC	CG	CC	CC	CG	CC	CC	CG	CC	CG	CC	CG	CG	CC	CG	CC	CG	CC	CC	CG	CG	CG	CG	CC	CG	CG	CC
AX-94401351_226_Co-dominant_pos-61_v1	226	Co-dominant	pos-61	ATAAGGCGAGAACCCCTTGCAGAACATGCTGAAACATCTGTCCATGGATAGGTCGGTGCCTGGAAACGCCTTGTTCTCGAAGTGCAGCCCTTGAGACAAGAGCGTCCTTGGGGTCCCCGC	AX-94401351	BA00111203	No BS code		PolyHighResolution	2D	0			CT	CT	CC	CT	CC	CC	CC	CT	CC	CC	CC	CT	CT	CC	CC	CC	CT	CC	CT	CC	CT	CC	CC	CC	CC	CC	CC	CC	CT	CC	CC
AX-94401357_121_Co-dominant_pos-61_v1	121	Co-dominant	pos-61	TCCACCCACACTGGCCGGTTTCGCTCTCGCTCGCACCTAATCCAGATCCCGATCCGCAGCGACGTCGCCAACATCTCGGGGCCCTCCGATCCCACCCCTCCCTTCTGACCCCGAGGCAGC	AX-94401357	BA00111223	No BS code		PolyHighResolution	6B	70.23			GG	GG	GG	GG	GG	GG	AG	GG	AG	GG	GG	GG	NN	GG	AG	GG	GG	NN	GG	GG	NN	AG	NN	GG	AG	GG	GG	NN	GG	GG	NN
AX-94401378_241_Co-dominant_pos-61_v1	241	Co-dominant	pos-61	TGCTTTTGCAGCCAACTGTGAGGACCCATTGATGGAGAGGGGTAACCTGGGAAGTTCTTATATGGATCTATTTGGTCATCAGAATGATTATCTTGGTCCATTGCTTCAGTCACAGAAGCA	AX-94401378	BA00111321	BS00034805		PolyHighResolution	3B	229.74	Cross Platform Set		CC	CT	CC	CT	CT	CC	CC	CC	CC	CC	CC	CT	CC	CT	CC	CT	CC	CC	CC	CC	CC	CC	CT	CC	CC	CC	CC	CC	CC	CC	CC
AX-94401482_269_Co-dominant_pos-61_v1	269	Co-dominant	pos-61	GATGATTAGGCTTGCAAAGTTTACGTCACCTACACCACTCTACGCTATCTTGAAGTAAACTAGGCTAGGGGGTTATTTTCTCTGGTTTGGAGCTGTAGGGGCTAGAATACCCTGTTTTTC	AX-94401482	BA00111926	No BS code		PolyHighResolution	7D	0			CC	CT	CT	CT	CT	CC	CC	CT	CC	CC	CT	CT	CC	CT	CT	CT	CT	CC	CT	CC	CC	CC	CT	CT	CC	CC	CC	CT	CC	CC	CC
AX-94401499_388_Partially_pos-61_v1	388	Partially	pos-61	TGGACAAACAACGATGAAAGCCTAAACACATCTCCAAGGTACTACTAATCTCGCGGAAAATGTGGCTTGCCCACAAAATTTTTTGTGATACGTTCTTTCATCTAACTACCAATGGCTTCC	AX-94401499	BA00112002	BS00074365		PolyHighResolution	2B	162.12	Cross Platform Set		CT	CC	CT	CC	CC	CC	CC	CT	CC	CC	CC	CC	CT	CT	CT	CC	CT	CT	CT	CT	CT	CT	CC	CT	CT	CT	CT	CC	CC	CT	CT
AX-94401553_753_Co-dominant_pos-61_v1	753	Co-dominant	pos-61	GAGAGGAGGCTGAAGATGCAGCATTGGAAAGCAGAGTTGGGACCATGGAAAACACTCTGGTTGATGCAATTGGAGAGGAGCCTGAAGCCGTACCAGTGGAAAACAGAGGCAAGACCATGG	AX-94401553	BA00112228	BS00022028	BS00022028	PolyHighResolution	5A	218.27	Cross Platform Set		AA	AA	AA	AA	AT	AA	AA	AA	AA	AA	AA	AA	AA	AA	AT	AA	AA	AA	AA	AA	AA	AA	AT	AA	AT	AA	AT	AA	AA	AA	AT
AX-94401561_109_Co-dominant_pos-61_v1	109	Co-dominant	pos-61	TTTACATGCCGGAGTTCATTGTATTGATTGTATGGTTCACTAATCACTTTGATCATGCTGTTCGGGAAGGGCGTATCAACTCTGCCACACGGGGGCCTAGTAGTAGTACAACTACTCTTG	AX-94401561	BA00112263	No BS code		Other	1A	17.55			GG	NN	GG	GG	GG	GG	GG	GG	GG	GG	GG	GG	GG	GG	NN	GG	GG	GG	GG	GG	GG	NN	GG	NN	GG	GG	GG	NN	GG	GG	GG
AX-94401588_148_Dominant_pos-61_v1	148	Dominant	pos-61	AAGTTCAGGGATACCTCAGAGAGCTATTTCTCGACATTTGGAACTAGGGGTGCTAGGCAGGATCCAAAGAAGAAATCTCTGGATACCCTTATCAAGAGGCTTCGAGAAGCTAGCTAGTCT	AX-94401588	BA00112381	No BS code		Other	3D	120.61			AA	AA	AA	AG	AA	AA	AA	AA	AA	AA	AA	AA	AG	AA	AA	AA	AG	AG	AA	AA	AG	AA	AA	AA	AA	AG	AA	AA	AG	AG	AG
AX-94401616_41_Co-dominant_pos-41_v1	41	Co-dominant	pos-41	TCCAATCAAAACATCCCAAGTGCTAATCAAGAAACAGCAATTAGTTGAACAGCCACCTCAATCCATGCTCTTCCACGTTATAGACCTCAAAATGTCATCAGCACCACCATAGGATGATGA	AX-94401616	BA00112516	BS00090403		OTV	1B	82.07			AA	AA	AA	AA	AT	AA	AA	AA	AA	AA	AA	AA	AA	AA	AT	AA	AA	AA	AA	AA	AA	TT	AT	AA	AA	AA	AA	AA	AA	AA	AT
AX-94401617_683_Dominant_pos-61_v1	683	Dominant	pos-61	CGCCGAGAAACCAAAAGTGGATATAGGATATATAGGAGCCGTCTTACTGTCGAGTCGAAGCAGAAGCGGTGTGTATTTGGCGTCAGTTTGTTACAGACAGTGGGTTTTTGTGATGAATTA	AX-94401617	BA00112518	No BS code		PolyHighResolution	7D	2.41	Cross Platform Set		AA	AA	AA	AA	AA	AA	AC	AA	AA	AA	AA	AC	AA	AA	AA	AA	AA	AA	AA	AA	AA	AC	AC	AA	AA	AA	AA	AA	AA	AA	AA
AX-94401696_199_Partially_pos-61_v1	199	Partially	pos-61	ACAAGATCGTCAGGGGAATGAAACCGGCAGGCCTCTGTACCTTGGGATAGACTTCGGAACTTCCGGCGCCAGATACGCTCTTATTGACAAGCAAGGGGCCATCCACGCCGAAGGCAAAAG	AX-94401696	BA00112944	No BS code		Other	1D	65.54			TT	TT	CT	CC	TT	TT	CT	TT	TT	TT	TT	CT	TT	CT	TT	CT	TT	TT	TT	TT	TT	TT	TT	TT	TT	TT	TT	CT	CT	TT	TT
AX-94401725_161_Co-dominant_pos-61_v1	161	Co-dominant	pos-61	GTGACTTGGGTCCGATCGGCGGCAAGGCATGCGAACGACAAGATATTCAACATCGGAGCTGGCCTGTCCAGCGCGAAGCTCCAACCAACGACAAAGTGGCGTGTGAAGAGGGCTCCCGTT	AX-94401725	BA00113106	BS00021940	BS00021940	PolyHighResolution	2D	65.89			NN	GG	GG	AG	NN	GG	GG	NN	GG	AG	NN	GG	AG	NN	NN	AG	NN	GG	AG	GG	AG	AG	NN	AG	AG	GG	GG	AG	NN	AG	GG
AX-94401776_603_Dominant_pos-61_v1	603	Dominant	pos-61	TTGGGCAGGGTGGTTCTGGGACAGTGTACAAGGGTCAGCTCAGCGATGGCACCCTCGTCGGCGTCAAACGGGCCAAGAAGAATATGTATGACAAGCATATGGGCCACGAGTTCCGGAACG	AX-94401776	BA00113356	BS00050343		NoMinorHom	4B	48.91			CC	CC	CC	CG	CG	CC	CC	CC	CG	CG	CG	CC	CG	CG	CG	CG	CC	CC	CC	CC	CC	CC	CC	CG	CC	CG	CG	CG	CG	CC	CG
AX-94401799_490_Co-dominant_pos-61_v1	490	Co-dominant	pos-61	CCATGAGAGCTTCAGTGGAGAAGTGCAAAGATGACAGTTCTGGTGGAAAGGCTAGTGTTAGAAGGCAGTTTGGTGGTAGAGATGGTCTCTCGAGTGAATTGGAGTTCCACATGTCCGTAT	AX-94401799	BA00113475	No BS code		PolyHighResolution	5A	157.2	Cross Platform Set		AG	AG	AG	AG	AG	AG	AA	AA	AG	AG	AG	AG	AG	AG	AG	AG	AG	AG	AG	AG	AG	AA	AG	AG	AG	AA	AG	AG	AG	AG	AG
AX-94401839_133_Partially_pos-61_v1	133	Partially	pos-61	TCTCCCCGACTTGGGGCGAAAACGATGAAGTATCTGTTGTATCCTGGACTTGATGGGCTCGCTAATAAGGCAATGGAAAATTCCCTGTTCGGGCGTGCAGGGTGCTCTGCTTCTTCGATG	AX-94401839	BA00113701	No BS code		CallRateBelowThreshold	2B	157.46			AG	GG	AG	AG	AG	AG	GG	AG	AG	AG	AG	AG	AG	AG	AG	AG	AG	AG	AG	AG	AG	AG	AG	AG	AG	AG	AG	AG	AG	AG	AG
AX-94401844_113_Co-dominant_pos-61_v1	113	Co-dominant	pos-61	TGAGCCCGCAATCAGGTTGAAGCAGGGACGGATGGTTGTTGCCATGGACGAATTCCACCGTATGACACATATTCGACTACCACTTTAAACAGTTTCCTTTAGTTGCCTGATGATTCATGG	AX-94401844	BA00113720	BS00023196	BS00023196	PolyHighResolution	6B	55.05	Cross Platform Set		GT	GG	GT	GT	GG	GT	GG	GT	GG	GT	GG	GT	GT	GT	GG	GT	GG	GT	GT	GG	GG	GT	GG	GT	GG	GT	GG	GT	GT	GT	GG
AX-94401880_633_Partially_pos-61_v1	633	Partially	pos-61	CAACAACAGCGCTCATGAAGCTCAAGATGCCCTTGACGCTCAGATTGTACGATCAAGGATTCAAGAGCAGACTAGAAACGCCATCTTGGACTGTGGAGTCCTGCCTATACTGTACGCAGA	AX-94401880	BA00113920	No BS code		Other	7A	230.82			CC	CC	CC	CC	NN	CC	NN	CC	CC	CC	CC	CT	CC	CC	CC	CC	CC	CC	CC	CC	NN	TT	TT	TT	CC	CC	CC	CC	CC	CC	CC
AX-94402003_752_Partially_pos-61_v1	752	Partially	pos-61	CATTGGTCAATAATAGGATTGTAATAATTGGGCTTGAGAATTCACATTCCAGTGAGTTGGGTCATCGTATCCACCTGAACAATTAGTGAGGGTTTTAGCAGTATGAGCAATTTTATTTGG	AX-94402003	BA00114504	BS00012081	BS00012081	Other	2B	92.73	Cross Platform Set		GG	AG	GG	AG	AG	AG	AG	AG	GG	GG	AG	GG	AG	GG	AG	GG	GG	AG	GG	GG	GG	AG	AG	AG	GG	AG	GG	GG	GG	AG	AG
AX-94402018_310_Partially_pos-61_v1	310	Partially	pos-61	GCTCCTGAGTGTACCAGCATGGTTTACGGACATGTATGCGTCTTGCTATATGAAGAATACTTGAAGACTTCAACCAGCAAAGATGATGCTGGGAACTCAAACGACCTCAGGTAGCAATGT	AX-94402018	BA00114578	BS00024814		Other	5B	142.74		Tri-allelic	AG	AG	AGT	AG	AG	AG	AG	GG	AG	AGT	GG	GG	AG	AG	AG	AG	AG	GT	AG	AG	AGT	GT	AG	AGT	GG	GG	AG	AG	AG	AG	GG
AX-94402033_234_Co-dominant_pos-61_v1	234	Co-dominant	pos-61	AAAACGATATGTAGTTCCATTACAACTTGAATATTACGTAGCAAATACTCCTTCGAGGCCGGCCCCTTCGTTCGAGCTTCTATGACAGTACCACGTCGTTCCAGCCACACGAGCAGCAGC	AX-94402033	BA00114679	No BS code		Other	4A	68.99			GG	NN	GG	GG	NN	GG	GG	GG	NN	GG	NN	GG	GG	GG	NN	GG	GG	NN	GG	NN	GG	NN	NN	NN	NN	GG	NN	GG	NN	GG	NN
AX-94402073_132_Dominant_pos-61_v1	132	Dominant	pos-61	GTTGCTGGGTGCAACAACATCAAGACCGGGCTCGGTGAGCACTTCCTTGAAAAGATCGCCGTACCATGTGAAGCGCTCATGCACTTCGCTGATCTCGGTCATGAAATATTGGATTTCTTT	AX-94402073	BA00114872	No BS code		Other	1D	10.01			AA	AG	AA	AG	GG	GG	AG	GG	NN	AA	GG	AG	AG	NN	GG	AA	AG	GG	AA	AG	GG	AG	AG	AG	AA	NN	AG	AA	AG	GG	GG
AX-94402122_403_Co-dominant_pos-61_v1	403	Co-dominant	pos-61	CAGATTCTTCAGTATGGAACCCCACGCCACGGCTGTTCTTCAGTACAGATCCAGCTACTAGTCTCTGGCTCCAGGCCCGGGAAGAAAGACGGACCCTGCTGCAAACGGAAACTCGTACTA	AX-94402122	BA00115160	BS00013507		Other	1A	17.55			GG	CC	GG	CG	CG	CG	CG	GG	CG	CG	CG	CG	CG	CG	CG	GG	GG	CG	GG	CG	CG	CC	CG	CC	GG	GG	GG	AC	CG	CC	CG
AX-94402128_428_Dominant_pos-61_v1	428	Dominant	pos-61	AAAGGTTTATTTGAACCCACTTCTTATTTACATACATGGTTTTGTGCAGTTGAACCGACCGGTTCATGTCCATGTGTGGCCGTTGAAATTGGGCAGTGAAATGCAGCAGTGAATTGACTG	AX-94402128	BA00115187	No BS code		NoMinorHom	1D	144.89			GG	GG	GG	GG	AG	GG	GG	GG	GG	GG	AG	GG	GG	GG	AG	GG	GG	GG	GG	GG	GG	GG	GG	GG	GG	GG	GG	GG	GG	GG	AG
AX-94402203_371_Co-dominant_pos-61_v1	371	Co-dominant	pos-61	TGCCCGCTTGGCCAGCACAACCTCGACAGCCAGCTTCGCTGTGGAGTCAAGCTTGGCATTGAAGTCCTTCTCAAGCTTAGCGATCTTCTTCTGGAACAGGGCATCTGCAGCCTTGAGGTT	AX-94402203	BA00115603	BS00023195	BS00023195	PolyHighResolution	2B	62.6			GG	GG	GG	GG	GG	CG	GG	GG	GG	GG	GG	GG	GG	GG	GG	GG	GG	CG	GG	GG	GG	GG	GG	GG	GG	GG	GG	CC	GG	GG	GG
AX-94402230_191_Co-dominant_pos-61_v1	191	Co-dominant	pos-61	CAAGGTGTTCCTCCAACAGCAGTGTAGCCATGTGGCAATGTCGCAACGTCTTGCTAGGTCGCAAATGTGGCAACAGAGTAGTTGCCATGTGATGCAACAACAATGTTGCCAACAGCTGCC	AX-94402230	BA00115770	BS00080220		OTV	1D	10.01			AA	AA	AA	AA	AG	AG	AA	GG	GG	AA	AA	AA	AA	AG	AG	AA	AA	AG	AA	AA	AG	AA	AA	AA	AA	AG	AA	AA	AA	GG	GG
AX-94402250_352_Dominant_pos-61_v1	352	Dominant	pos-61	GTAAACAAGGTAATCATCACCAGCCCACTCAATGTCAGAAGTAACTCCTTTAAGTGGTTGTCCAACATATTCTCCACTCTCTGCATCAATGACATAAAGCATGTAGGCTTCGTCACCGTT	AX-94402250	BA00115879	No BS code		NoMinorHom	6B	70.23			CT	CT	CT	CT	CT	CT	CT	CT	CT	CT	CT	CT	CT	CT	CT	CT	CT	CT	CT	CT	CT	CT	CT	CC	CT	CT	CT	CT	CT	CT	CT
AX-94402253_206_Co-dominant_pos-61_v1	206	Co-dominant	pos-61	GAACGGCATGGGAAACCACGGGAAGCACTACTACACCATGTGGCAGACCATGTTCGAGATTGACACCAAGTACGTGCCGATCAAGCCCATCGGGAGAGGAGCCTACGGGATAGTTTGCTC	AX-94402253	BA00115891	BS00090792		Other	7A	149.72			CC	CC	CT	CC	CC	CC	CT	CC	CC	CT	CT	CC	CC	CT	CT	CC	CT	CT	CC	CC	CT	CC	CT	CC	CC	CC	CC	CC	CC	CC	CC
AX-94402286_916_Dominant_pos-61_v1	916	Dominant	pos-61	GGAGATAGTTCTGGGAGCGTTCAATTTTGGGATAACCGCCATGGAACTCTTCTGCAAGCCGACACTTACCATAAAGGCGATGTTAATGCACTAGCAACTGTGCCTAGTCAGAACCGGGTA	AX-94402286	BA00116092	No BS code		NoMinorHom	4A	67.43	Cross Platform Set		CC	CG	CC	CC	CC	CC	CC	CC	CC	CC	CC	CC	CC	CC	CC	CC	CC	CC	CC	CC	CC	CG	CC	CC	CC	CC	CC	CC	CC	CC	CC
AX-94402385_211_Co-dominant_pos-61_v1	211	Co-dominant	pos-61	ATTTTTCTTGCTCTTGTGCCAATGCAACAGGGTCTACCAGAAGCAGAGTTTCATGAGCCAGGTGAGAAGATTGTCGAGGCAAGTAGCAACGGTCACAACGGTCTTGTGAAGAAGGCAGTT	AX-94402385	BA00116629	No BS code		Other	7B	153.28	Cross Platform Set		AG	GG	AG	AG	AG	AG	GG	AG	AG	AG	AG	AG	AG	AG	AG	AG	AG	AG	AG	AG	AG	GG	AG	GG	AG	AG	AG	AG	AG	AG	AG
AX-94402389_159_Co-dominant_pos-61_v1	159	Co-dominant	pos-61	ATGTTAGCCTGTTTGGTTAACGACGTTACTCCATACGTTGAGAGAATCATTAAGAAAATATCTACCTAAAATATGAGGATTTGCACCTCCCCAACAGTTTGTGCCATGGCTGGCTAGGTA	AX-94402389	BA00116639	BS00021723	BS00021723	OTV	1D	10.01			CC	CC	CC	CC	TT	CT	CC	CT	CT	CC	CC	CC	CC	CT	CT	CC	CC	CT	CC	CC	TT	CC	CC	CC	CC	CT	CC	CC	CC	CT	CT
AX-94402393_380_Co-dominant_pos-61_v1	380	Co-dominant	pos-61	TGAATTTCCAAATTGTCCTCAGATCTCAGGTAAAGTTCCCAATCACCAATCTCTTCATGCGATCCAGAGGCCAAAAGAACAGGACCTCTCGACGGAGGCTCATGTGAGCCCATAGTGATC	AX-94402393	BA00116652	No BS code		PolyHighResolution	3B	158.71			AG	GG	AG	AG	AG	AG	GG	AG	AG	AG	AG	AG	AG	AG	AG	AG	AG	GG	AG	AG	AG	GG	AG	AG	AG	AG	AG	AG	AG	AG	AG
AX-94402431_111_Co-dominant_pos-61_v1	111	Co-dominant	pos-61	GTCGGTCGGATCTGGGCGCAGATCTGACCGCGGCTGGTCAGATCTGCGCTTGGTAGAAGGTTGGATTTGGATCTGACGGAATGTAGGGTGCATGCGGTCTCTTCCGTTGGTCGATCTGGC	AX-94402431	BA00116785	No BS code		PolyHighResolution	1B	54.89			NN	GG	NN	NN	NN	NN	NN	NN	GG	NN	TT	NN	NN	NN	TT	NN	NN	NN	NN	NN	NN	TT	NN	NN	GG	NN	NN	NN	NN	NN	NN
AX-94402434_140_Co-dominant_pos-61_v1	140	Co-dominant	pos-61	TGCTTTATGGCACCGAAACAACAATTGTTTCATATCTTCTAGGCAAGAGGAACAAGATGGGCGAAAGGGCGAAACTTTCATGTGTCAATTGGCAAGTGTAACACTACACGGTAGTGTCAT	AX-94402434	BA00116788	No BS code		Other	7D	63.59	Cross Platform Set		AG	AG	AG	AG	AG	AG	AA	AG	AG	AG	AG	AG	AG	AG	AG	AG	AG	AG	AG	AG	AG	AG	AG	AA	AG	AG	AG	AG	AG	AG	AG
AX-94402464_716_Partially_pos-61_v1	716	Partially	pos-61	CGATGGAAGGCGGTGTATGTTGAATAAATAGTGGTGAGGATGAGAGCCATGGAAGTTGCAGTCAAGACTGAGCTGCCCGGGACTGTGCACAGGTGGTGCAGATGGCATGTTCTTAAGAAA	AX-94402464	BA00116973	BS00052381		PolyHighResolution	6B	70.23	Cross Platform Set		AG	AA	AA	AA	AA	AG	AG	AG	AA	AA	AA	AA	AG	AA	AA	AG	AA	AG	AA	AG	AA	AG	AG	AA	AG	AG	AA	AA	AG	AG	AA
AX-94402473_373_Dominant_pos-61_v1	373	Dominant	pos-61	GAGCTGCCTGCACCACGACCCCTCCCACGCCCTGGGCGACCTGGTCGGCATCAAGAAGCAGTTCCGCCGGAAGCACAGCGGCCACCGCCAGTGGGCCTGCAGCCGCTGCTCCAAGGCCTA	AX-94402473	BA00117055	BS00027814		NoMinorHom	5B	76.89			CC	CC	CC	NN	NN	CG	NN	NN	CC	CC	CG	CC	NN	CG	CG	NN	NN	NN	NN	CC	CC	CC	CC	NN	NN	NN	NN	CC	NN	CG	CC
AX-94402495_123_Dominant_pos-61_v1	123	Dominant	pos-61	AGGCGGACTATGCACCGTCCAGCCAGTGGATGCCTGTATCGACGACCTCTTTGCGCTTATTGCACTCGTGGAGCAGATTGGTAGATTGAGTGGCTCGTCGTGTCACTGCTGGTTTTATTC	AX-94402495	BA00117182	No BS code		NoMinorHom	1B	51.63			GT	GT	GT	GT	GT	GT	GT	GT	GT	GT	GT	GT	GT	GT	GT	GT	GT	GT	GT	GT	GT	GT	GT	GT	GT	GT	GT	GT	GT	GT	GT
AX-94402657_65_Partially_pos-61_v1	65	Partially	pos-61	GTCCTTGTTTGGTGCAATCCGATCCTCGACGCTAAGAATCAAGTGCTCCTCAAATGGTTCGGCTGCCACAAACATCAGATCCTCATTCCACATGGGGTTAACACTCTTGCTTGCAGATAT	AX-94402657	BA00118102	No BS code		PolyHighResolution	5B	76.89			AG	AG	AG	AG	AG	AG	AA	AG	AG	AG	AG	AG	AG	AG	AG	AG	AG	AG	AG	AG	AG	AG	AG	AA	AG	AG	AA	AG	AG	AG	AG
AX-94402860_773_Co-dominant_pos-61_v1	773	Co-dominant	pos-61	GAGGAACAGTTTTTTCATGACTCAGCAAGCATTTTTGGTGATCTCTAACCTCTAGGTCTTGCCCATCTAGGCGGTTGATAGTTAACCAAGGATCATGAAATTTTGTTCGCATGGAAGGGT	AX-94402860	BA00119271	No BS code		CallRateBelowThreshold	2B	162.12			GG	CG	CG	GG	GG	GG	GG	CG	GG	GG	GG	GG	CG	CG	CG	GG	CG	CG	CG	CG	GG	CG	CG	CG	CG	CG	CG	GG	CG	GG	CG
AX-94402876_118_Partially_pos-61_v1	118	Partially	pos-61	GAACTGGACATGGAGCTCTATAGGCAATGTGGAGTTCTCAGGGCTAATATTGGAGTTATGGATCCTAGGAAAATACCCTCTAGTGCTCCCCTGAATGAAAGTGGTTTTATCTTCAACATA	AX-94402876	BA00119316	No BS code		Other	2A	178.96			GG	GG	GG	GG	GG	GG	GG	GG	GG	GG	GG	GG	GG	GG	GG	GG	GG	GG	GG	GG	GG	GG	GG	GG	GG	GG	GG	GG	GG	GG	GG
AX-94402973_24_Co-dominant_pos-24_v1	24	Co-dominant	pos-24	GGCAAGGATGGGGACGCTGCTTCGACCGGATGATTGCTGGTGCTTGTGCTTGCACCACCTTCGCAAACTGGGCTCTCAATGTATCTGTGACTGTGAGCAGTTCCATTCGATCCATGCTCG	AX-94402973	BA00119851	BS00014087	BS00014087	Other	2A	178.96	Cross Platform Set		AG	AG	GG	AG	AG	AG	GG	AG	AG	AG	AG	AG	AG	AG	AG	GG	AG	AG	AG	AG	AG	AG	AG	GG	AG	AG	AG	AG	AG	AG	AG
AX-94403032_145_Dominant_pos-61_v1	145	Dominant	pos-61	TCACACATATGTACTGGGACAACCCTTGAAAATCGACACACACTAAATGGCATGTAGGACTTGAAATGTGAAACATACAACATGAACACAAATACTTCACATAGGAGCTGCCTGAGTGAT	AX-94403032	BA00120198	No BS code		Other	5B	126.84			GG	AA	GG	GG	GG	GG	GG	GG	GG	GG	GG	GG	GG	GG	GG	GG	GG	GG	GG	GG	GG	GG	GG	GG	GG	GG	GG	GG	GG	GG	GG
AX-94403165_33_Co-dominant_pos-33_v1	33	Co-dominant	pos-33	GCTGCACAAAAGAGATCCTACGGCTGGCACAAGACTTCAAGACGAAAGTCACTCCACGGGCGGTCATCGCTCTTGAGAATTAACCTGCCTCCCCTAGTCAGGACTCTGGAGTGAAGCTTT	AX-94403165	BA00120987	No BS code		OTV	1B	54.89	Cross Platform Set		GG	GG	CG	GG	GG	GG	GG	CG	GG	GG	GG	GG	GG	CG	GG	GG	GG	GG	CG	GG	GG	GG	GG	GG	GG	GG	GG	CG	GG	GG	GG
AX-94403208_348_Co-dominant_pos-61_v1	348	Co-dominant	pos-61	ACTAAAAAGACCTGAGCACAGCTATATCGAACGCTAGTCTGCCTTTTTGCTCTGATGATCGGGATCTCCACCTTCTTCCTTCTCTTCAGCTTGCGCCTCGCTGAACTCCAGCAGCGGTTT	AX-94403208	BA00121249	BS00081386	BS00081386	PolyHighResolution	6A	28.63	Cross Platform Set		AG	AG	AG	GG	GG	AG	GG	AG	AG	AG	AG	AG	AG	AG	AG	GG	AG	GG	AG	AG	AG	AG	GG	AG	AG	GG	AG	AG	AG	GG	GG
AX-94403210_92_Dominant_pos-61_v1	92	Dominant	pos-61	TTGTGTAGGTCTGGTAGCAGTGTTTTACTTAATTTTTAGAGGATAGCAGTTCTATTTTGGTCTCACAAGTGTTCATCCTTGGGGTGGTGCGATGGTGCCGTATTCCAAGGGTTGTAACTA	AX-94403210	BA00121262	No BS code		CallRateBelowThreshold	5B	99.76			CT	CT	CT	CT	CT	CT	CT	CT	CT	CT	CT	CT	CT	CT	CT	CT	CT	CT	CT	CT	CT	CT	CT	CT	CT	CT	CT	CT	CT	CT	CT
AX-94403238_248_Co-dominant_pos-61_v1	248	Co-dominant	pos-61	CAAGGGTCTCCGGAAGCTCCCCAGATGTATTTATCATGTGCCCTTAAACTGATGCAATAATGTGAAGATGTTTTCTGTAAAAACTGGAAGGGATGGTACAGATATAATTTGTAGAGATCT	AX-94403238	BA00121421	BS00022830	BS00022830	PolyHighResolution	4B	48.91			TT	TT	CT	CT	TT	TT	TT	TT	TT	CT	CT	CT	CT	TT	TT	TT	TT	CT	TT	CT	CT	TT	TT	TT	TT	TT	CT	CT	CT	TT	TT
AX-94403245_185_Co-dominant_pos-61_v1	185	Co-dominant	pos-61	TTTTGTGTGGTTTCTTCCTGAATAATAAGGCTGCTCTAATCTCCAAGTAGTGATGCGAGAGCACTAATTAAGTAGAGTGTGGACCTGAGAAGTTTAAAATGTGTATTTGTAACTATCAAA	AX-94403245	BA00121469	No BS code		PolyHighResolution	7A	121.18			AG	AG	GG	GG	AG	GG	AG	AG	GG	AG	GG	AG	AG	AG	GG	GG	AG	GG	GG	AG	GG	AG	GG	AG	AG	GG	AG	GG	GG	GG	AG
AX-94403252_375_Co-dominant_pos-61_v1	375	Co-dominant	pos-61	CAATTCCCAAGCCTCTGAAGTTTTCCCAGCTTTGCAGAGACCATTTAACAGTGCAGTATGTGTGACTATGTTTGGCTTGCAGCCATTCTTATACATATGCTTCATCATCTTTCTTGCTTG	AX-94403252	BA00121491	No BS code		CallRateBelowThreshold	5B	99.76			CT	CT	CT	CT	CT	CT	CT	CT	CT	CT	CT	CT	CT	CT	CT	CT	CT	CT	CT	CT	CT	CT	CT	CT	CT	CT	CT	CT	CT	CT	CT
AX-94403261_48_Co-dominant_pos-48_v1	48	Co-dominant	pos-48	TTTTTCAGACTACAATGTCTGATAGTGGGAACCTTAATTATTAGCGGTAACAGAGCTTAAATCTGAATCATCAAAGTAAGGGACAGTGGCAATCAAACACTGTATGTAGCGAAGTAGCAA	AX-94403261	BA00121537	BS00029697		OTV	5D	3.34			CC	CC	CC	CC	TT	CC	TT	TT	TT	CC	CC	CC	TT	CC	TT	TT	CC	CC	CC	CT	TT	CT	CC	TT	CC	TT	TT	CC	CC	CC	TT
AX-94403272_235_Co-dominant_pos-61_v1	235	Co-dominant	pos-61	AGAGATCTAACACGGTTGCTGCCATCGCAACTGTTTTCTGTATTCCAGGGGCTTGCAGCTGCAGCTGTCCTGCTTGCAGCCATCAACATCATGCTTACCGTTCTACTTCTGTATGTCATC	AX-94403272	BA00121586	BS00067072		PolyHighResolution	5B	76.89			AA	AG	AA	AA	AG	AG	GG	AA	AG	AG	AA	AG	AG	AA	AA	AG	AG	AG	AG	AA	AG	AG	AG	AG	AA	AG	AG	AA	AG	AA	AG
AX-94403285_57_Dominant_pos-57_v1	57	Dominant	pos-57	CTTTGTGTGAAACAGGAACCGATGGCCACCAGTCGGGAGACAGAGATGGACCTAGATGGTGGCGCCATGAGTACTGGTACCAACTTGGGCGCACCGGTGATGGGATCGGATGGCGCCGTG	AX-94403285	BA00121670	No BS code		CallRateBelowThreshold	7A	3.4			CC	CC	CT	CT	CC	CT	CC	CC	CC	CC	CC	CC	CC	NN	CT	CC	CC	CT	CC	CT	CC	CT	CT	CC	CC	CT	CC	CC	CT	CT	CT
AX-94403430_84_Partially_pos-61_v1	84	Partially	pos-61	GAGATTTGGGCTTGATTGAATTCCCTTTGACAATGGATTCGGGTTGGAAATCCAATGGCAGCGATGAAGAGCCAACGGCAACGCCTACTAAAGGAATCGAAGGAATCAGATCTACAATTA	AX-94403430	BA00122521	No BS code		PolyHighResolution	4B	48.91			AG	AG	AA	AG	AG	AA	AG	AG	AG	AG	AG	AG	AA	AG	AG	AG	AG	AG	AG	AG	AG	AG	AG	AG	AG	AA	AG	AG	AG	AG	AG
AX-94403447_10_Dominant_pos-10_v1	10	Dominant	pos-10	GCAGACCGCTATCTGCTCGCCGAATGTTGCATCATGCTAGGAATGGACAAAAGGGCCACTATAACCACCAACTGGCCTGAGTTTTGTCGCCGCGCCAACATTCGCGAGGGAGACATATGT	AX-94403447	BA00122644	BS00011608	BS00011608	CallRateBelowThreshold	1B	16.31			CC	CC	CC	CC	CC	CC	CC	CC	CC	CC	CC	CC	CC	CC	CC	CC	CC	CC	CC	CC	CC	CC	CC	CC	CC	CC	CC	CC	CC	CC	CC
AX-94403469_173_Partially_pos-61_v1	173	Partially	pos-61	TCTTCCCGTCTGATGTCGTCTAGGAGTTCCTCCGGTCCATATGTATATCCGAACTCTTCCTTTCGACAGGGAGATGAGCAGCGTAGATGTCGCAAACGCAGCGTCTGCACCTGAAGCAGA	AX-94403469	BA00122816	BS00010167	BS00010167	PolyHighResolution	3A	54.8			NN	TT	CC	CC	TT	TT	TT	TT	TT	CC	CC	TT	NN	CC	CC	NN	TT	CC	TT	TT	NN	TT	TT	TT	TT	NN	NN	CC	TT	TT	TT
AX-94403529_54_Co-dominant_pos-54_v1	54	Co-dominant	pos-54	GCCGAACCAATGGCATGGCATCTATGCCTAGGAGCTTGCAAGTTGGTGAGGAGCTCTGCTGGATGTTCGATGATGAAGGTACATGCGATACTATGCTTGTGTGCCACATCGCTACGAGCA	AX-94403529	BA00123153	No BS code		NoMinorHom	3A	6.31			CC	CC	NN	NN	NN	NN	CC	CC	NN	CC	CC	NN	NN	NN	NN	NN	NN	NN	CC	NN	NN	CC	CC	NN	CC	NN	NN	CC	NN	NN	NN
AX-94403562_108_Co-dominant_pos-61_v1	108	Co-dominant	pos-61	TCCCCATAGAACAGAGCTAGTAAGCAAACTAGCAATCAATCGCTTGAAAACCTGCCCTGCGCACCCTTGTTCCCTCAAGTAACTCCGATTCCACAAGCACGGCAGGTGTGCAGAGTTTAA	AX-94403562	BA00123362	BS00022441	BS00022441	PolyHighResolution	3B	213.97			AA	AA	AG	AA	AA	AA	AA	AA	AA	AA	AG	AA	AA	AA	AA	GG	AA	AA	AA	AA	AA	AA	AA	AA	AA	AA	AA	AG	AA	AA	AA
AX-94403586_274_Dominant_pos-61_v1	274	Dominant	pos-61	TAATCAGGTCCTTACTCATATTCAAAGCTCAATTCAGAAAATGGGACATGGAAAATTTGGTGTTTAACAATCAATCCATGATTCCTACTCTGACTGTTCCTTAGTTCTTCTTATGTTAAT	AX-94403586	BA00123464	No BS code		NoMinorHom	5A	89.24	Cross Platform Set		CC	CC	CC	CC	CC	CC	CC	CC	CC	CC	CC	CC	CC	CC	CC	CC	CC	CC	CC	CC	CT	CC	CC	CC	CC	CC	CC	CT	CC	CC	CC
AX-94403602_526_Partially_pos-61_v1	526	Partially	pos-61	ACCCATGTCTTGTCATGAAGATCCTCGAAAGGTCAGTTGCTTAGACATGAGGTCCAAGGTTCCGGCACGAAATTGGATTGCTTGAATTATGCTCCGGGAAAGGATTTGTTGCTTCATCCA	AX-94403602	BA00123573	BS00060669		PolyHighResolution	2B	155.79			CC	CT	CT	CT	CT	CT	CC	CC	CT	CT	CT	CC	CT	CC	CC	CT	CT	CT	CC	CC	CC	CT	CC	CT	CT	CC	CC	CT	CT	CT	CC
AX-94403610_216_Co-dominant_pos-61_v1	216	Co-dominant	pos-61	CAAGATGGACTTTTACTGGAGAAAGCACTCAAGATGGGTGAATCACTACAGCCTGGTTACGACTTGGACATTGAAGCTGAGTTGGAGTTGGTTGAGAAGGTCAAGACTGAACTCACAGCG	AX-94403610	BA00123609	No BS code		Other	4B	48.91			CG	CG	CG	CG	CG	CG	CG	CG	CG	CG	CG	CC	CC	CG	CG	CG	CG	CG	CG	CG	CG	CG	CG	CG	CG	CG	CC	CG	CC	CG	CG
AX-94403620_395_Dominant_pos-61_v1	395	Dominant	pos-61	TGTCGCCTGCAGCTCCACCTGGATGCCGTCGAGCTCCCTCTTGAACCTCTCCTTGGAGCTTGCGTAGATCATCTTGCTCCTCACGCGTGCGGTGTCAGGAGACCATGCGACGAAGAATAT	AX-94403620	BA00123643	No BS code		NoMinorHom	1B	18.85	Cross Platform Set		CT	CT	CT	CT	CT	CT	CT	CT	CT	CT	CT	CT	CT	CT	CT	CC	CT	CT	CC	CT	CT	CT	CT	CT	CT	CC	CT	CC	CT	CT	CT
AX-94403622_67_Co-dominant_pos-61_v1	67	Co-dominant	pos-61	ATATGCACCAAACTGTTGCTGCTGAGGTACCTATGCCTCGGGGCCGCTGTTATTGCTACATCGCTTCCAAAGGAGATCAGCAAGCTTCAAGTATTGGATACACTAGATGTGAGAAATACA	AX-94403622	BA00123654	BS00088117		Other	7D	2.41		Tri-allelic	GT	AG	GG	GT	GT	AG	GT	GT	GT	GT	GT	GG	GT	GT	GT	GG	GG	AGT	GT	GT	GT	GT	GT	GT	GT	GT	GG	GT	GT	GG	GT
AX-94403627_169_Dominant_pos-61_v1	169	Dominant	pos-61	TGCTCTTTGTATTGTCAAGAAGTATGTGGTCTGATGTATCTTGAGATTTTGCAAGTCAGTGACATTGCACACTTTCTATGGATTTATAATAACACACAATTCTGTACCTATATATTGGAT	AX-94403627	BA00123670	No BS code		NoMinorHom	6D	88.21	Cross Platform Set		AG	AG	AG	AG	AG	AG	AG	AG	AG	AG	AG	AG	AG	AG	AG	AG	AG	AG	AG	AG	AG	AG	AG	AG	AG	AG	AG	AG	AG	AG	AG
AX-94403686_345_Co-dominant_pos-61_v1	345	Co-dominant	pos-61	AGTCCTTTGGTTCCTACCGTATTACTGTTACATATGGGAATTGGTATATCACTGACTGTTTTGGTTGGTAACTATCGTAGTCTTAGGCAGATTAAGAGTAAAACGGCAAAGGTGAACTGT	AX-94403686	BA00124043	No BS code		PolyHighResolution	6B	70.23	Cross Platform Set		CT	TT	CT	CT	CT	CT	CT	CT	CT	CT	CT	CT	CT	CT	CT	CT	CT	CT	CT	CT	CT	TT	CT	CT	CT	CT	CT	CT	CT	CT	CT
AX-94403748_36_Partially_pos-36_v1	36	Partially	pos-36	GTTGTTCTGTAGTTTAGCTAATGCAGCATGAGTAAGATAATACTCGATCGGACGTAAATAATTTGATAGCCACGGTGAAGATTAAAATCAAGAGTTGGAAAACAAACTGTTTGATATCGA	AX-94403748	BA00124431	BS00072865		PolyHighResolution	5A	81.39	Cross Platform Set		CC	CC	CC	CC	CC	CC	CG	CC	CC	CC	CC	CC	CC	CC	CC	CC	CG	CC	CC	CC	CC	CC	CC	CC	CC	CC	CC	CG	CC	CC	CC
AX-94403859_138_Dominant_pos-61_v1	138	Dominant	pos-61	ATGATACGGCGGACTACCTCGACGAGCTCGTGCACTTCATCCACTGCTCCTCCGGTACCCGCCGCCGTAGGATTAGGGTCCGTCTTTTTGGGGGGAATAATCGTCCTGTTGGATCCAAGA	AX-94403859	BA00124975	No BS code		NoMinorHom	1B	6.65			NN	NN	NN	GG	GG	NN	GG	NN	NN	NN	GG	NN	NN	NN	GG	NN	NN	NN	NN	NN	NN	NN	NN	NN	NN	NN	NN	NN	NN	NN	GG
AX-94403897_199_Dominant_pos-61_v1	199	Dominant	pos-61	AATCTCCTTCCCCCATATGCCAACCAGCTCAAGGTTCAGCGACGCAACCTAAAACATAGGTTTGTTTTTTCTGTGTCCGTCTATGCGTATGTGTACTCTTGTGCTGTTCTACTTTGCTTT	AX-94403897	BA00125177	BS00022132	BS00022132	NoMinorHom	1A	53.27			CC	CC	CT	CC	CC	CC	CC	CC	CC	CC	CC	CC	CC	CT	CC	CC	CC	CC	CC	CC	CC	CC	CC	CC	CC	CC	CC	CC	CC	CC	CC
AX-94403925_738_Co-dominant_pos-61_v1	738	Co-dominant	pos-61	CGGTTATCCTGATAGGTTCAGATCTTCTCGTGTGATGAAGCCTAGGATTTCTTACCAACCTGAACCAGCGATCTGCGTTTGGATAAATGATTAAATCCCTCCCAACTTCAGTTTCCTGGT	AX-94403925	BA00125393	BS00079095	BS00079095	OTV	1D	74.93	Cross Platform Set		GG	GG	GG	GG	TT	TT	GG	GG	GG	GG	TT	TT	GG	GG	GG	GG	GG	GG	GG	GG	GG	GG	TT	TT	GG	GG	GG	GG	GG	GG	GG
AX-94403986_162_Partially_pos-61_v1	162	Partially	pos-61	AGTTGGTAGCCACTGCATTGTGAAGCTATACTATTCTTTCCAAGATGCTGAGTATCTCTATCTTATCATGGAGTACCTTCCCGGAGGTGATATGATGACCCTCCTCATGAGAGAGGATAC	AX-94403986	BA00125681	BS00051695	BA00125681	Other	1A	53.27			CT	CT	CC	CT	CT	CT	CT	CT	CT	CT	CT	CC	CT	CC	CT	CT	CT	CT	CT	CT	CT	CT	CT	CT	CT	CT	CT	CT	CT	CT	CT
AX-94403987_339_Co-dominant_pos-61_v1	339	Co-dominant	pos-61	TTTTGGCTGGTTAGCGATCAGGTCCAATCCTCTGGGAATTCTGCTGTGTGTACAAAAATGTAAACAGCCTTGACATTGTTTGTTATCTTTTGCTGGGAAGTTTGTCCATTGCTTTGCAAT	AX-94403987	BA00125685	BS00079532		PolyHighResolution	5A	81.39	Cross Platform Set		GT	GT	GT	GG	GT	GG	GT	GG	GT	GT	GG	GG	GG	GT	GT	GG	GT	GG	GG	GG	GG	GT	GT	GT	GT	GG	GG	GT	GG	GG	GT
AX-94404038_42_Co-dominant_pos-42_v1	42	Co-dominant	pos-42	CTTAGATCGGATGGCTTGAGGTGGGACACCTTCACTCTATCGCCACTACTCTGGCTGGACTCCACCGCCCACATCTCCTCCTCATCTTCCTCCCCAACCGAGGTGCCACTTCTCCTCCTC	AX-94404038	BA00125927	No BS code		PolyHighResolution	2A	63.76	Cross Platform Set		GG	GG	GG	AA	GG	GG	AA	GG	AA	GG	AA	AA	GG	GG	AA	GG	AA	GG	GG	AA	GG	GG	GG	GG	AA	GG	AA	GG	GG	GG	GG
AX-94404055_137_Dominant_pos-61_v1	137	Dominant	pos-61	CGATTGGCCCGAAGTCGACGCAGAGGTAGAAGAGGCTGAAGAAGGCCGCCTTGCCCTCCCTGTCCGCCACCACCGCGTCGTCGAACTGCTCGGCCCCGAACGGCAGCAGCGAGGACCGCA	AX-94404055	BA00126038	No BS code		NoMinorHom	6A	34.84			NN	NN	NN	GT	NN	NN	GT	NN	GT	GT	GG	NN	NN	NN	GG	GG	NN	GT	NN	NN	GG	GG	NN	NN	NN	GT	NN	GT	GT	NN	GT
AX-94404100_131_Dominant_pos-61_v1	131	Dominant	pos-61	TTGCCGGTCGGGGACGCAGTGCTTCATGGGGCACGACGACGAAGGTGGCTACTGCCCGGCGTGGTGGGCTACGTGCGGTGGTCGTCGGGGTTGCGCTCGTGGTGGCAGAGGCGGCGGTGC	AX-94404100	BA00126262	No BS code		NoMinorHom	5B	99.76	Failed Probe		NN	NN	NN	NN	NN	NN	NN	NN	NN	NN	NN	NN	NN	NN	NN	NN	NN	NN	NN	NN	NN	NN	NN	NN	NN	NN	NN	NN	NN	NN	NN
AX-94404148_297_Co-dominant_pos-61_v1	297	Co-dominant	pos-61	TAGCAAAATGTGGCCCGCGGTCGCCCGTCCACTCCATGGCTCCAAATCAGGAACAGGGCAGGCGTCTCCCCTTCTCCTTCGACACCAACACCGCCCGGGCAACACTGGGTGCTCGTGCCC	AX-94404148	BA00126502	BS00105315		OTV	2B	162.12			AA	AA	AA	AA	GG	AA	AA	AA	AA	AA	GG	AA	AA	AA	AA	AA	AA	AA	AA	AG	AA	AA	GG	AA	AA	AA	AA	AA	GG	AA	AA
AX-94404264_501_Co-dominant_pos-61_v1	501	Co-dominant	pos-61	TACACCAGCCAATGAGTCAAACCCATGGTGGTCTGTATTTGAACAGGCTATTATCTCGTCGGGTGGAAAACTAGCAAAGCCTGAGATCTTATCTTCAACCACGGACGCCCGATTCGTGAG	AX-94404264	BA00127095	BS00007291		PolyHighResolution	7A	122.03			AG	AA	AG	AG	AA	AG	AA	AG	AG	AA	AG	AG	AG	AA	AG	AG	AG	AG	AG	GG	AG	AA	AG	AA	AG	AG	AG	AG	AG	AG	AA
AX-94404276_243_Co-dominant_pos-61_v1	243	Co-dominant	pos-61	TTCATCCATCTACACATTTTAATTTCTGTGTGCAGAAAGAAATACCTTGATCACAATGCTTGGCGTAGAAAAAGTCATCATCATGTAGGTTGACATTGACATACTGTTCATCCAAATACT	AX-94404276	BA00127181	No BS code		PolyHighResolution	7A	18.15			CC	CC	CT	CT	CC	CC	CT	CT	CC	CC	CC	CC	CC	CT	CC	CT	CT	CC	CT	CC	CC	CC	CC	CC	CC	CC	CC	CC	CC	CT	CT
AX-94404286_707_Partially_pos-61_v1	707	Partially	pos-61	CCTCTTTCTGTCGCCATTCCCTACTGATGATCTCTAACCTCAGTTGAAAGCAGCTGGAGGTTATGTTCCCTTCAGGCACTCTCTGATTGCTCCGGTATTGCCTAGAGTGCATTTTTGGGT	AX-94404286	BA00127238	BS00022882	BS00022882	Other	3A	25.21		Tri-allelic	TT	AT	CC	CT	CT	CT	CC	TT	CT	AC	CT	CT	CT	CC	CT	TT	CT	CT	TT	CT	CT	CT	TT	CT	ACT	CC	AT	CC	CT	CT	TT
AX-94404380_97_Dominant_pos-61_v1	97	Dominant	pos-61	TCAGCAACCTTTTTTCTTTGGGTTCAGAGTTCAGGACTATCTCTGCACCATCGTGTCGGCGTGGCCGTCTTCCAGCCTCCAGCTCATGCTCCGGCTTCTCGAGCCATGGCTGAACACGGC	AX-94404380	BA00127723	BS00101310		PolyHighResolution	1A	17.55			AA	CG	AG	AA	AA	AA	AG	AA	AG	AA	AG	AG	AA	AA	AA	AG	AA	AA	AG	AA	AG	GG	GG	CG	AG	AG	AG	GG	AG	CG	AA
AX-94404383_366_Co-dominant_pos-61_v1	366	Co-dominant	pos-61	CAAGGTACATCTCGTTTCATGAATGAGGCGATCCCTGTAATAACACGTTCCCTCCTGATGTGTTCGATTGCAGTTTATTACTCAATTTTGATTTATTATTGAGCTGGTAAAAGAAGTAGC	AX-94404383	BA00127732	BS00064523	BS00064523	OTV	4A	52.02			CT	TT	CT	CT	TT	CT	TT	CT	CT	CT	TT	CT	CT	CT	CT	CT	CT	TT	CT	TT	CT	CT	CT	CT	TT	CT	TT	CT	CT	CT	CT
AX-94404431_74_Co-dominant_pos-61_v1	74	Co-dominant	pos-61	CCCTATCCTTAGGAGACGGGTCCGGCATGGCCAGGACGGGCGGCAGATTTGTTTCCTCAAGATGTTCAGAAAGGCTAACCAAAAACCATCCAGCGCCTCCCGTGCATGGCGGTGTCACAT	AX-94404431	BA00128050	BS00069546		PolyHighResolution	6B	70.23			GG	GG	AG	AG	AG	GG	AG	GG	AG	GG	AG	AG	GG	AG	AG	AG	AG	GG	GG	AG	AG	AG	GG	AG	GG	GG	AG	AG	AG	GG	AG
AX-94404491_190_Partially_pos-61_v1	190	Partially	pos-61	CGGCACGGCGGCCACCACCTGGCTCGGCAGCTTCTACGACTTCATGGGGCACTACGTGAGTAGCAACCCGAGGCAGGCGTACGTCAACTTCCGGGACCTGGACATCGGCCAGAACGCGGT	AX-94404491	BA00128363	No BS code		Other	4B	48.91			NN	NN	NN	NN	CC	CC	CC	CC	CC	NN	CC	NN	NN	CT	NN	NN	NN	NN	NN	NN	NN	NN	CC	CC	NN	NN	NN	NN	NN	NN	NN
AX-94404514_89_Co-dominant_pos-61_v1	89	Co-dominant	pos-61	ACCGGCGTCGCTGTCATGGCCGTGGTCATGATATGGGACTGATTCATCCATCCGTTAAATCAAGAGGGTGCTTTGATTTGATTATTCACATGCACAGTGTGCTTAATTTCATTTGGGTTT	AX-94404514	BA00128470	No BS code		Other	3D	216.48	Cross Platform Set		AA	AA	AA	AA	AA	AA	AA	AA	AA	AA	AA	AA	AA	CC	AA	AA	AA	AA	AA	AA	AA	AA	AA	AA	AA	AA	AA	AA	AA	AA	AA
AX-94404613_254_Partially_pos-61_v1	254	Partially	pos-61	GGATGTGACCAAGGTTGGAATCCACGACCTTGACTTCGGCTGGGGCAAGCCGGTGTATGCTGGTCCGGCGAATGGCGGAGTCGTCGAATTACCAGGCGTCGGCAGCTTCTTCATTGCTGT	AX-94404613	BA00128932	BS00026930		Other	4A	68.99			CT	TT	TT	NN	NN	CT	NN	CT	NN	CT	NN	CT	NN	CT	NN	CT	NN	NN	NN	CC	CT	CT	TT	NN	NN	NN	CC	CC	TT	NN	CT
AX-94404675_711_Partially_pos-61_v1	711	Partially	pos-61	ATTTGCGAGGAAAAGCTATGCAAGTTCGTCAACGCAGCCACAATAGCGACCATCCTGACGTTAGCTGAGCAGCACCACTGTGATGGCCTAAAGAAGGCGTGCTCAAGGTTTCTTGGCTCC	AX-94404675	BA00129310	No BS code		Other	3B	164.01			TT	CT	TT	TT	CT	TT	TT	TT	CT	TT	CT	TT	TT	CT	CT	TT	TT	CT	CT	TT	CT	CT	TT	TT	TT	TT	CT	CT	CT	TT	TT
AX-94404765_199_Co-dominant_pos-61_v1	199	Co-dominant	pos-61	GATTTGCTCGTGACAAGAAGCCGTATGCTGCTGCTGCATTTGATGTCTTGTGAAGGTGTCGATCCTGATCCATACGGAGCTTTGATTAGACACATGCACTCCTGGCATATGTAGGTGACC	AX-94404765	BA00129837	BS00047242		PolyHighResolution	5A	76.68			GG	GG	AA	AA	GG	AA	AA	AA	GG	GG	AA	AA	AA	AA	GG	GG	GG	AA	AA	AA	AA	GG	GG	GG	GG	GG	AA	AA	AA	GG	GG
AX-94404804_412_Co-dominant_pos-61_v1	412	Co-dominant	pos-61	CGACGGGCAAGGGCCGGCGTCCCGCCTTCTGGTACTTCGGTTTCAACATAATTTAGATAGGTCAGCATGGCGTCCATGTCTCCGTCTAGTCTGTCTGTAGCTAAATGTTTTGGTGTTCAT	AX-94404804	BA00130041	BS00027407		PolyHighResolution	3B	35.05		Tri-allelic	AA	AA	AA	AA	AG	AG	AA	AA	AG	AG	AT	AG	AA	AGT	AG	AG	GG	AG	GG	AGT	AG	AA	AA	AA	GT	AA	GG	AG	AT	AA	AGT
AX-94404830_271_Co-dominant_pos-61_v1	271	Co-dominant	pos-61	CACAGTTTTGATGATGGCCATGTCCCATCAAATGAGATGTCTGGATATACAGATGGCCCAGCATCACTAAATGAAGCCCTCTCTGAGGGTCTTAGTCCAAGTTCAGACTGGGTAGCAAGA	AX-94404830	BA00130209	BS00033546		Other	6A	83.38			AG	GG	AG	GG	GG	GG	GG	GG	GG	AG	GG	GG	GG	GG	GG	GG	GG	GG	GG	GG	GG	GG	GG	GG	GG	GG	GG	AG	GG	GG	GG
AX-94404853_1820_Partially_pos-61_v1	1820	Partially	pos-61	AGCAAGATGTGGTAGAGCAGGTCCAGGGGCAGGGCGCCGTGGCTGGTACTGACAACGGGATTAGGAGGATTGCTTGATCGCCCGTTGCTATAGATTGGTATGGCATTAGTGCGTAAACTT	AX-94404853	BA00130323	BS00101941		PolyHighResolution	2A	188.34			TT	GG	GG	GG	GG	GG	GG	TT	GT	GT	NN	GG	GG	GG	GG	GG	GG	GG	GT	GG	GG	GG	GG	GG	TT	GG	GG	GT	GG	GG	GG
AX-94404854_124_Co-dominant_pos-61_v1	124	Co-dominant	pos-61	AAACAAGAACACCACAACCTAATCATTTGTGTCCAGGTCACCTTCATAGTGTTCGATACAGAATACAGTAACAAACAATTGTTATTTCATCGCCCCTGTATCTCAGAAAGAGTAAAACTG	AX-94404854	BA00130334	No BS code		PolyHighResolution	5B	99.76	Cross Platform Set		AA	AA	AA	AA	AA	AA	GG	AA	AA	AA	AA	AA	AA	AA	AA	AA	GG	AA	AA	AA	AA	AA	AA	GG	AA	AA	AA	AA	AA	AA	AA
AX-94404884_1105_Co-dominant_pos-61_v1	1105	Co-dominant	pos-61	GGTGAACAACGGGCGAATCAACGAGAAGTACCACCTCATCAACTCCAGGAACGGCAAGCTGCAGCTCGAGATCAAGTGGAACACTGTCTGAACCTCAACCTCCCATACATACATAGGTTT	AX-94404884	BA00130524	BS00052263		PolyHighResolution	7A	150.49			GG	AG	AG	AG	AG	GG	AG	AG	AG	AG	AG	AG	AG	AG	GG	AG	GG	GG	AG	AG	GG	AG	AG	AG	AG	GG	AG	AG	GG	GG	AG
AX-94404928_135_Co-dominant_pos-61_v1	135	Co-dominant	pos-61	GGCAAGGCGGAAACTTGAACAGCAGAAGGGTATAGAATTCTTGGAAACCTTCAAGTCATCGAAGAATGCACAGTTCAGAGATGGGAAACATAACGGGCAATGACTGAAAACATAACTACT	AX-94404928	BA00130823	No BS code		NoMinorHom	2B	97.55			AG	AG	AG	AG	AG	GG	GG	AG	AG	AG	AG	AG	GG	AG	AG	GG	AG	GG	AG	AG	AG	AG	AG	AG	AG	AG	AG	AG	AG	AG	AG
AX-94404950_594_Partially_pos-61_v1	594	Partially	pos-61	ACTAGCTAGTGCCCCCAATATATAGTCCTTAAATAGATCACTTCCAGTATGAGCATCAACGGCACTGAAGGGGTCATCAAGCAAATAAATATCAGCATCTTGGTACAGTGCTCTCGCAAG	AX-94404950	BA00130951	BS00051774		PolyHighResolution	4B	48.91			AG	AA	AA	AA	AG	AA	AA	AG	AG	AA	AG	AA	AA	AG	AG	AA	AG	AA	AA	AG	AA	AG	AG	AG	AG	AG	AA	AA	AA	AG	AG
AX-94404953_143_Co-dominant_pos-61_v1	143	Co-dominant	pos-61	CGCACTTCGCAAGAAGGACCCGGTCCTGGTGATCTCTCGCAGTGGCTTATTGGTAAACCGTATGAGGTTGTAAGCCCACGCGCCAGAAACGGCGCCGCTAACAGGCCCGATGATGTATAC	AX-94404953	BA00130975	No BS code		PolyHighResolution	7B	8.41			GT	GT	GT	GT	GT	GT	GT	GT	GT	GT	GT	GT	GT	GT	GT	GT	GT	GT	GT	GT	GT	GT	GT	GT	GT	GT	GT	GT	GT	GT	GT
AX-94404955_42_Co-dominant_pos-42_v1	42	Co-dominant	pos-42	ACTTCTCGATTTGCTCTTCCAAAGGAGGCAGAGAGCTCCCAGATTTCTTCTTTGGTTTCTTGCTTCGTTTATTTCCAGGACGGACTTGCTTCACACTTGGAGCTATTTCATAAACTGGTT	AX-94404955	BA00130993	No BS code		Other	1A	53.27	Cross Platform Set		CG	CG	CG	GG	CG	CG	GG	CG	CG	CG	CG	CG	CG	GG	CG	GG	CG	CG	GG	CG	CG	CG	CG	CG	CG	CG	CG	CG	CG	CG	CG
AX-94404962_327_Co-dominant_pos-61_v1	327	Co-dominant	pos-61	ATCGCCCTCAGCAAGGGTTTTCTCCTTGTCACCATCTTCTTGCACGTCTCCTTCATTGGATGATTCGGTGCTATAGCCTTCCTCTTCCATTGGTCCTGAATAATCTATTCGGCCTGACTT	AX-94404962	BA00131033	BS00076895		Other	7B	8.41			TT	CT	CT	TT	TT	TT	CT	CT	TT	TT	CT	TT	TT	CT	CT	TT	TT	TT	TT	CT	TT	CT	TT	TT	TT	TT	TT	TT	TT	TT	TT
AX-94405010_49_Co-dominant_pos-49_v1	49	Co-dominant	pos-49	CTTCCGGATAGCAGATAAATTTGCCTTGCAAGATGGCTCGTCGAAGAGGACGTCTTCATACCTGCCAGTTCAGCTTCTTGTGTGTGTGGCGCGGTGACGAGTTGGGGTGGGGAAGCACCA	AX-94405010	BA00131317	No BS code		Other	6B	70.23			GG	GG	GG	GG	GG	GG	AA	GG	GG	GG	GG	GG	GG	GG	GG	GG	GG	GG	AG	GG	GG	GG	GG	GG	GG	GG	GG	GG	GG	GG	GG
AX-94405024_81_Co-dominant_pos-61_v1	81	Co-dominant	pos-61	TTCGAGGAGAGCCTCAAGTTCTACCAAGTTGTAGAAATTGTACACCCAGTATCATGTATTGTGTAAGTACGATAAGCAAAGATGTTAACCTAGGTCGAGTTTTGATTTGGTAGCGTAAGT	AX-94405024	BA00131395	No BS code		OTV	3B	157.11		Tri-allelic	AG	AG	AG	AG	AG	AG	AG	AG	AG	AG	AG	ACG	ACG	AG	ACG	AG	AG	AG	AG	AG	AG	AG	AG	AG	AG	ACG	AG	AG	AG	AG	AG
AX-94405062_173_Dominant_pos-61_v1	173	Dominant	pos-61	CGTGGCGCTGTACGCGGCGCGGCAGGACGCCTTCTTCAGGGCGTTCGTGAGCTCCATGCTGAGGATGAGCGCGCTCAACCAGCCCGGCGAGGTCCGAGCAAACTGCCGGCGACACAACTG	AX-94405062	BA00131588	BS00026854		Other	2B	160.66			GG	AG	GG	NN	NN	GG	NN	GG	GG	GG	AG	GG	GG	GG	NN	NN	GG	NN	NN	AG	GG	AG	NN	GG	NN	GG	NN	GG	AG	GG	NN
AX-94405126_1174_Co-dominant_pos-61_v1	1174	Co-dominant	pos-61	TAATCTCATTGCATCAACCGCATTTATGGAGCCTTCAAAAGAGTGGATGTATATTGACAATGATGGTACAAAAGTTGGTCCACTTGAAAAGGATGCTATTAGAAGGCTGTGGTCAAAGAA	AX-94405126	BA00131987	BS00052226		Other	1A	53.27			CT	CT	CC	CT	CT	CT	CT	CT	CT	CT	CT	CT	CT	CC	CT	CT	CT	CT	CT	CT	CT	CT	CT	CT	CT	CT	CT	CT	CT	CT	CT
AX-94405141_44_Partially_pos-44_v1	44	Partially	pos-44	TTAACTGGAAGTACCAATGCTCCAAATGGTCTAATTGTCGAGCCAACACCTTTCGTACGATTTAGAGTGTCTCTATATGTTGGCAATTCAATACTATGTTGGTTCAAATCTGGTAATTAA	AX-94405141	BA00132077	No BS code		PolyHighResolution	6A	177.08			AA	AA	AA	AA	AC	AA	AA	AA	AA	CC	AA	AA	AA	AA	AA	AA	AA	AA	AC	AA	AA	AA	AA	AA	AA	AC	AA	AC	AA	AA	AA
AX-94405167_876_Dominant_pos-61_v1	876	Dominant	pos-61	GAGAAGACGGGCTTCACGGGCGCCATCAACTACTACCGCAACATGGACCGGAACTGGGAGTTGGCGGCGCCGTGGGCGGACGCCAAGGTGACGGTGCCGACCAAGTTCATCGTGGGGGAC	AX-94405167	BA00132267	No BS code		NoMinorHom	5B	142.74			NN	NN	NN	NN	NN	NN	NN	NN	NN	NN	NN	NN	NN	NN	NN	NN	NN	NN	NN	NN	NN	CT	NN	NN	NN	NN	CC	NN	NN	NN	NN
AX-94405373_38_Partially_pos-38_v1	38	Partially	pos-38	CATTAGGTACATATACTTAAAAGCCTCTTCACAGAGGTCATTCTGAGCAAATCCTGTAATTATCACTTTCCATGTTACCAAGTTGTGTTCTGGCATGGCGTTGAAGACTCGTCGAGCTTC	AX-94405373	BA00133445	No BS code		Other	5B	70.2			CT	CT	CT	CT	CT	CT	CT	CT	CT	CT	CT	CT	CT	CT	CT	CT	CT	CT	CT	CT	CT	CC	CT	CC	CT	CT	CT	CT	CT	CT	CT
AX-94405374_84_Dominant_pos-61_v1	84	Dominant	pos-61	TGCGGCACACACTTAGAAGGTGTTCCAACATAAGCTGGAATTCTGTCATACGGACGACAAGCTTGTATACCAGGGATGCTGTATTATCTTGCCCATTTATGGCAACATTAGCTTGCGTGT	AX-94405374	BA00133446	BS00034566		NoMinorHom	2B	152.59	Cross Platform Set		AG	AA	AA	AA	AA	AA	AG	AA	AA	AA	AA	AA	AA	AA	AA	AA	AA	AA	AA	AA	AA	AG	AA	AA	AA	AA	AA	AA	AA	AA	AA
AX-94405385_227_Dominant_pos-61_v1	227	Dominant	pos-61	AAGGACATCGCTACAGAGCCTAAGGGTCCTAAGTGTCGTTTCTGCAAGGAAGATGGGCATTTCATGAAAGAATGTGATGGCTTTAAGGCATGGCTTGCTAAGAAGGGGATTCCATTTCGT	AX-94405385	BA00133518	No BS code		NoMinorHom	7B	8.41			GG	GG	GG	GG	GG	GG	GG	GG	GG	GG	GG	GG	GG	GG	GG	GG	GG	GG	GG	GG	GG	GG	GG	GG	GG	GG	GG	GG	GG	GG	GG
AX-94405450_387_Co-dominant_pos-61_v1	387	Co-dominant	pos-61	CATTCTGCTGCACCAGGTAGGACACCTGAAGCCCATGACGCTCTTGCATCCAATAGGGCACATGAAAGTGTTGCTGCAACTCCAGGCGTATCATGTCAAGCCTATACTCCAAGTAGGATT	AX-94405450	BA00133920	No BS code		Other	7B	158.28			AC	CC	AC	AC	AC	AC	AC	AC	AC	AC	AC	CC	AC	CC	AC	AC	AC	AC	AC	AC	CC	AC	AC	AC	AC	CC	AC	AC	AC	AC	AC
AX-94405494_1081_Dominant_pos-61_v1	1081	Dominant	pos-61	CTGTGAAGCAACTCCGTGAGAAGTATGACCAGCCACGCTATGAAGCTTCTGGAGATGAAATTGACGACGATGGCACTACAAATAGCTAAACGGTAGCAGGAGTTTTTCTAAGAACATTCC	AX-94405494	BA00134133	BS00051598		NoMinorHom	3A	25.21	Cross Platform Set		AT	AT	AA	AT	AA	AT	AA	AT	AA	AA	AT	AA	AT	AA	AT	AT	AT	AT	AT	AA	AT	AT	AA	AT	AA	AA	AA	AA	AT	AT	AA
AX-94405661_164_Co-dominant_pos-61_v1	164	Co-dominant	pos-61	AGACAGCAAGGAGGGCCTTCAGACGTACCCGGATATCGGCCATGCTGCCTTTGGAACCACGGGTCGCATAGCCATCTCGATAATTCTGTATGTGGAACTGTATGCCTGCTGCATCGAGTA	AX-94405661	BA00135151	BS00085937	BS00085937	OTV	6D	166.18			CG	CG	CG	CG	CC	CG	CG	CG	CG	CG	CG	CG	CG	CG	CC	CG	CG	CG	CG	CC	CG	CC	CG	CG	CC	CG	CC	CG	CG	CG	CC
AX-94405677_257_Dominant_pos-61_v1	257	Dominant	pos-61	ACAAACTGAAGTCTTCCTGCTTCCATCAATCTCAAATGATGGCAGGTGTCACAAATGGCAGTTCACACAGTGATATTCAGAGAAAATATCAAGTTGTGGTTGCTGCTACCCGTGAGATGG	AX-94405677	BA00135244	No BS code		Other	2B	162.12			AA	AA	AA	AA	AA	AG	AA	AA	AA	AA	AA	AG	AA	AA	AA	AG	AA	AA	AA	AA	AA	AA	AA	AA	AA	AA	AA	AG	AA	AA	AA
AX-94405726_108_Dominant_pos-61_v1	108	Dominant	pos-61	CTGAAGACTTGTTTTCTGTATCTAAGTTTGTATCCAGAGGATTATAATATTGAAACCAAAGAGTTGATATGGAAATGGATAGGCGAAGGATTCATTCATGAAGAGCAAGGGAAGAGCTTG	AX-94405726	BA00135510	No BS code		Other	1A	7.06			CG	CG	CG	CC	CC	CG	CG	CG	CG	CG	CC	CC	CC	CG	CC	CC	CG	CC	CC	CG	CG	CG	CC	CG	CG	CC	CG	CC	CG	CC	CC
AX-94405819_118_Partially_pos-61_v1	118	Partially	pos-61	GAGCCCTACCTGGCCGCAACCTTTTGTTTTAAAGGAGAAAGCGTTGCTCCCGATTGGCCTGCGGAGTAGAGATTAACCTGATATAGGAGACATTGACTAGTCCTGTGTAGCCGACACCAG	AX-94405819	BA00136068	BS00106850		PolyHighResolution	3B	150.64			AA	AA	AA	GG	GG	GG	AA	AA	GG	GG	AA	AA	GG	AA	AA	AA	AG	GG	AA	AG	AA	AA	GG	AA	AA	GG	AA	AA	GG	AG	GG
AX-94405880_347_Partially_pos-61_v1	347	Partially	pos-61	CACAATATATAGACCTAAAGTGGTTGCACTATCAAAGGTTGATACTGACGGTAGGAACTTTATAACACGCACATTAAGAAATATTATGGCAAAACGCACACACTGGGTCACATTCTAGCT	AX-94405880	BA00136373	BS00110474	BS00110474	PolyHighResolution	5B	131.79			CC	TT	TT	CC	CC	CC	TT	CC	CC	CC	TT	TT	CC	CC	TT	TT	CC	CC	CC	CT	CC	TT	CC	TT	TT	CC	TT	TT	CC	CC	CC
AX-94405934_82_Co-dominant_pos-61_v1	82	Co-dominant	pos-61	ATGCGTAGCGTGTTTCGTGTTCGATGCACCCCATGAGTAGGTACATTAGATGTGTTGCTCCACGCGAGTTCTGAATGGTTTGACGTATGCTTGTGCAAACGATTTGTTTGTGACATGGTA	AX-94405934	BA00136675	BS00061269		Other	2B	152.59			CC	AC	AC	AC	AC	AA	CC	AC	AC	AC	AC	AC	AC	AC	AC	CC	CC	AC	AC	AC	AC	AC	AA	AA	CC	AA	CC	AC	AA	AC	AC
AX-94405945_98_Partially_pos-61_v1	98	Partially	pos-61	GATATTTAGACCCTATGTATTATTACACGCGACGACTAACCGAAAGTAGCGATGTCTATAGCTTTGGAGTCCTTCTTGTTGAGTTGCTTACAAGGAAGAGACCATCATTGTGTATGTCCT	AX-94405945	BA00136721	No BS code		CallRateBelowThreshold	4A	68.99			GG	AG	GG	AG	GG	GG	GG	GG	GG	GG	GG	GG	GG	GG	GG	GG	GG	GG	GG	GG	GG	GG	AG	GG	GG	AG	GG	AG	GG	GG	GG
AX-94405950_628_Partially_pos-61_v1	628	Partially	pos-61	ACATGGCCAAAGGACATGACATTGTCTTGAGAGTGGACATTCAAGGAGCAGCAACTTTGAGAGAGATACTTGGCGAATCTGCAATTTTCATCTTCCTAGTTGCAGAGAGCGAGGAGGCAC	AX-94405950	BA00136754	No BS code		PolyHighResolution	4B	48.91			AG	GG	AG	AG	AG	AG	GG	AG	AG	AG	AG	GG	AG	AG	AG	AG	AG	AG	AG	AG	AG	AG	AG	AG	AG	AG	AG	AG	AG	AG	AG
AX-94405956_43_Dominant_pos-43_v1	43	Dominant	pos-43	GCCTTGCAGGTTGGAGTGCAGCTTTCAGATATCTTTCTTTCCTTGGGATAGTTGGAATGGAATACTATGACTAGATATACAATGGTATTGTTATCAGTGTTCGGCCTTCAATGATTTCGG	AX-94405956	BA00136806	No BS code		NoMinorHom	1A	17.55			CT	TT	CT	CT	TT	CT	TT	CT	CT	CT	CT	TT	TT	TT	CT	TT	TT	CT	TT	TT	TT	TT	TT	TT	TT	CT	TT	TT	CT	TT	TT
AX-94406039_111_Co-dominant_pos-61_v1	111	Co-dominant	pos-61	CTTTCCAGTATTGGTCCTCAAGTGTGCCTTTGCAGTTTATAGAGTAGCTGCACTGTTGAGGTGCTTTAACTCGCCTTTCGATTCCATTACTAGAAAAGGAAGTTTTGGTGGGATTGCCAG	AX-94406039	BA00137318	No BS code		PolyHighResolution	5B	11.84			AG	AG	AG	AG	AG	AG	AG	AG	GG	AG	AG	GG	GG	AG	AG	GG	GG	GG	AG	GG	AG	AG	AG	AG	AG	GG	AG	AG	AG	GG	GG
AX-94406147_41_Co-dominant_pos-41_v1	41	Co-dominant	pos-41	CTTCACAGCATGTAAAAACTAAAAACTCAGCATACACTATCTCTACCCTTTTAAAGTTCCACACGGTTTGTACCCCCCTTTTATAAGCTCCACATGACCAACTTTGCCTGCACACACGGA	AX-94406147	BA00137953	No BS code		PolyHighResolution	2A	63.76	Cross Platform Set		AA	AA	AA	AA	AA	AA	CC	AA	AA	AA	AA	AA	AA	AA	AA	AA	AA	AA	CC	AA	AA	AA	AA	AA	AA	CC	CC	AA	AA	CC	CC
AX-94406212_114_Co-dominant_pos-61_v1	114	Co-dominant	pos-61	GATGACAAGCAGCAGCGGCCAGCTGATTAGGCGCCACATCATATACAGAAGGAGCATCTTGGCTTCCACGAGCTGCTACTTCTTACTGCTTTTTGGTACCTAGCAATCACTTTGCATTGA	AX-94406212	BA00138256	No BS code		NoMinorHom	7A	154.41	Cross Platform Set		AA	AG	AA	AA	AG	AA	AG	AA	AG	AG	AG	AG	AA	AG	AG	AG	AA	AA	AG	AG	AA	AG	AA	AG	AG	AA	AG	AG	AA	AG	AA
AX-94406253_120_Co-dominant_pos-61_v1	120	Co-dominant	pos-61	CCAAGATCAGGATGAACATGAATTGAAACTGCCATATAATCTCCTATGTTCTCTCAAGGTTCTATGGATTCAGCAAAGCCTGGATCTGAAGTTCTTTGGGGGTAATAGACACTCTACAAG	AX-94406253	BA00138476	No BS code		Other	2B	162.12			GG	GG	GG	GT	GG	GT	GG	GG	GT	GT	GG	GT	GG	GG	GG	GT	GG	GG	GG	GG	GG	GG	GG	GG	GG	GG	GG	GG	GG	GG	GG
AX-94406271_1018_Dominant_pos-61_v1	1018	Dominant	pos-61	CGAAGCCGGTGTTGGACCACCGGTCCATCGAGTTCAGAGGCAGCTCCATTAGCCAGTCCCGTGCCCTTGTACCCATGGACAAGATCAAGAACATCGCCGTGCACTTCCCTGTAGAGTTCA	AX-94406271	BA00138589	No BS code		NoMinorHom	2D	172.62			NN	NN	NN	AA	AA	AA	AA	NN	AA	AA	AG	AA	AA	AA	AA	NN	NN	AA	AA	AA	AA	NN	AA	NN	NN	AA	AA	AA	NN	NN	AA
AX-94406390_328_Dominant_pos-61_v1	328	Dominant	pos-61	GCCACCGAGCTCCGTTGTGGTGCTGGTGCCCACATGTTGTCGATGGGCTTGATGAGAACGGGATGATGCTACCGTTGGTGCGGAGCCATTGCGCCATCGTCAACCACGCACGACGGGAGT	AX-94406390	BA00139173	No BS code		Other	4B	48.91			GG	GG	GG	NN	AG	NN	NN	NN	GG	GG	GG	GG	GG	GG	NN	GG	GG	GG	GG	NN	GG	GG	AG	GG	GG	AG	NN	NN	GG	GG	GG
AX-94406470_371_Co-dominant_pos-61_v1	371	Co-dominant	pos-61	AGCAAAGATCTTAATAGAACTTCCTAGAATTAAGAAAGCATCTAACACATGGCTAAATGAGAGATGGCAGTGGATGATCACTGAATTGTTCGCATTTATGCAGCCTACAGCCCTTGATGG	AX-94406470	BA00139636	BS00028997	BS00028997	Other	6B	70.23			AA	AA	AA	AA	AA	AA	AA	AA	AA	AA	AA	AA	AA	AA	AA	AA	AA	AA	AA	AA	AA	GG	AA	AA	AA	AA	AA	GG	AA	AA	AA
AX-94406590_130_Co-dominant_pos-61_v1	130	Co-dominant	pos-61	CAGAAACATGATCTTCGTGAATATTGAAGTAGTTATTATGATATTTGCAAGTGCTGAGAATACAAGCTGTGAAGTTTGTCATGGCAAGGCTTGTGGATCTTTATATGATAAAACCTTAGT	AX-94406590	BA00140327	BS00023008	BS00023008	Other	5A	41.08			CC	CC	TT	CC	CC	CC	TT	CC	CC	CC	CC	CC	CC	CC	CC	CC	CC	CC	CC	CC	CC	CC	CC	CC	CC	CC	CC	TT	CC	CC	CC
AX-94406609_595_Co-dominant_pos-61_v1	595	Co-dominant	pos-61	ATTGCCATGCTAGGCTGATGAAAGCACATCGAGAGAGCAGTCTATCATTCTCAACACATGTCTTGCATCTGTAATAGAGTTGAGTTTACAGTGCTCATCAACGATGCCTGATGAAAGAAC	AX-94406609	BA00140439	BS00058016		Other	3A	25.21			CC	CC	CC	CC	CT	CC	CC	CC	CC	CC	CC	CC	CC	CC	CC	CC	CC	CC	CC	CC	CC	CC	CT	CC	CC	CC	CC	CC	CC	CC	CT
AX-94406711_309_Co-dominant_pos-61_v1	309	Co-dominant	pos-61	GGACGGTATATGAGCGACGGGTCCGCCCGCCGCCTGATTATCACCCGATCTGAGACTAATGTCTGAGCAAGCACACCATTCCTTCACTGTTTCTTGTTCTCATGCATTGAAATGTGTAGC	AX-94406711	BA00141125	BS00029387		PolyHighResolution	6B	55.05			AA	GG	GG	AA	GG	AA	GG	AA	GG	GG	GG	AA	AA	GG	GG	AA	GG	AA	GG	AG	AT	AA	GG	AA	GG	AA	GG	GG	GG	AA	GG
AX-94406752_557_Partially_pos-61_v1	557	Partially	pos-61	AGGAAAAGGTCTGTGTGCATACTAGTCGAGATATTCGTGCCATAGCTCGCCAGTTGGTCAGTATGTGGATAGAAGTTTTCCGTAAAGAAAAGGCTAGCAACGGTGCTCTCAAAATGCTGC	AX-94406752	BA00141355	BS00034862		PolyHighResolution	6D	5.01			GG	GG	GG	GG	GG	GG	GG	GG	GG	AG	AG	GG	GG	GG	AG	GG	GG	GG	GG	GG	GG	GG	AG	AG	GG	GG	GG	AG	GG	GG	GG
AX-94406783_175_Co-dominant_pos-61_v1	175	Co-dominant	pos-61	ACAGGAGTGAGCATCTACTCATCGAGAACCGGAGCCTGGACCCGGAGGGATACTGGATTGGTTGACAATGTTGTACTGGAACATCACAGTGTCCTGCTTCATGGTATGCTGCATGTTGTG	AX-94406783	BA00141578	No BS code		Other	1A	8.62			CC	NN	CG	CC	CC	CC	CC	CC	CG	CC	CC	CG	CC	CG	CC	NN	CG	CC	NN	CG	NN	CC	CC	NN	CG	CC	CC	GG	CC	CG	CG
AX-94406786_905_Dominant_pos-61_v1	905	Dominant	pos-61	GTCTCTCATCACCTTCTCCACCGAGGTTGACACCAAGGCCATTGAGAAGAGCCCCAAGTTTGGGCTGGCCCTGTCACTCAAGCCCTGATTTGGGATTCGCGGGTGCGTTAGGATGCTAGC	AX-94406786	BA00141598	No BS code		Other	1A	84.14			CC	CC	CC	CC	CC	CC	CT	CC	CC	CC	CC	CC	CC	CC	CC	CC	CC	CC	CC	CC	CC	CC	CC	CT	CC	CC	CC	CC	CC	CC	CC
AX-94406806_252_Co-dominant_pos-61_v1	252	Co-dominant	pos-61	TGCCAAGGAGCAGCATCCATGTGACCCAAAAACTTGCTTAGAGCACGGACTTTATGGTACGGTGTTTCAAGTCATAATATATAGACTTGTGCTTGATCATCTTGAAAGGAGCCTGACCTT	AX-94406806	BA00141687	BS00059262		PolyHighResolution	1B	51.63	Cross Platform Set		GG	GG	GG	AG	AG	GG	GG	GG	GG	GG	GG	GG	GG	GG	GG	GG	GG	GG	GG	GG	GG	GG	GG	GG	GG	GG	GG	GG	GG	GG	AG
AX-94406845_326_Co-dominant_pos-61_v1	326	Co-dominant	pos-61	CTACTAGTTCAACATCCCTGAACTGAAACGGCCACATCCCTTCATTTTATTGCATCCATCTGATTATTAATTTCTTCAAACTGCATGCCATGCATCCAGCCTTGGATTATTTGTTCGAAC	AX-94406845	BA00141896	BS00082406		Other	2B	195.55			CT	CC	CC	CC	CC	CC	CC	CT	CC	CT	CT	CT	CC	CT	CC	CT	CT	CC	CT	CT	CC	CC	CT	CT	CC	CC	CC	CT	CT	CC	CC
AX-94406908_1296_Dominant_pos-61_v1	1296	Dominant	pos-61	GGGACAAATCGAGTAAAAAGAAGTGGTTTAATCTAAATCTTAATAGATCTGACAAGAGAGGCTGAGCAATTTATTTTCATCAATGTCAGCATCGGCACATCCACTGTTGTACATTACATA	AX-94406908	BA00142255	BS00051770		Other	3B	153.04			CC	CG	CC	CC	CG	CC	CC	CC	CC	CC	CC	CC	CC	CG	CC	CC	CG	CC	CC	CC	CC	CG	CG	CG	CC	CC	CC	CC	CC	CC	CC
AX-94406971_408_Partially_pos-61_v1	408	Partially	pos-61	GTGTGTACAGTAGTAAATGTTTTGTAGTCGTGTTAATCCTTTCTGTAGCGGACGACTCTTGACTCTAGTGTAAGGTGATACTTAGATGTGTAAACACCTGACTTAATGTTTTGTGCTCCT	AX-94406971	BA00142623	BS00040134	BS00040134	Other	3B	153.04			GG	GG	CG	CG	GG	CG	GG	CG	CG	GG	CG	GG	GG	GG	CG	CG	GG	CG	GG	CG	GG	GG	GG	GG	GG	CG	GG	GG	GG	CG	CG
AX-94406983_244_Co-dominant_pos-61_v1	244	Co-dominant	pos-61	TTATTGGCAGGAACGCAATGCTGATCATACCCTTTGGAAGCTTGGATCTTTACCACCTGGGCTTCTTGCTTTCTATGGATTGGTTGAAGCACTGGACCCAAAATGGCATGTCTTGGGGCT	AX-94406983	BA00142685	BS00011430	BS00011430	OTV	2B	162.12	Cross Platform Set		CG	CG	GG	CG	CG	CG	CG	GG	CG	CG	CG	CG	GG	GG	GG	CG	GG	GG	GG	CG	GG	CG	CG	CG	CG	GG	CG	CG	CG	GG	GG
AX-94406990_1434_Dominant_pos-61_v1	1434	Dominant	pos-61	GAGGAAGACGGGCGGCGACTCGCTGGAGTTCCAGGACTTCTACAAGCAGGAGCTCAAGCCGTCGCTGGGCGATATCGTGTGGGCGTGGCAGGGAGGTGACTCGCCGCCACCAACGCTCAC	AX-94406990	BA00142720	No BS code		NoMinorHom	3A	25.21			NN	NN	NN	NN	AG	NN	NN	NN	GG	NN	GG	GG	GG	NN	NN	AG	GG	AG	AG	NN	GG	NN	NN	AG	GG	NN	NN	NN	AG	NN	NN
AX-94407122_399_Partially_pos-61_v1	399	Partially	pos-61	GCGACTCAAAAGACCGCGTAATCTCTGTAGAAATTCGGAAAGATATGGCTGAGACGAAAATCAGCGAGGATTACCTACCTATCTATCCATTGCATGATGTTGCAAATCCAATGTAGTAGT	AX-94407122	BA00143469	BS00028695		PolyHighResolution	1B	54.89	Cross Platform Set		GG	GT	GG	GG	GG	GT	GT	GG	GT	GT	GT	GT	GT	GG	GT	GT	GT	GT	GG	GT	GT	GG	GT	GG	GT	GT	GT	GG	GT	GT	GG
AX-94407139_69_Dominant_pos-61_v1	69	Dominant	pos-61	TTGTATTGGTATTCCTCATTGACAAGATTTGTAACGTACTCCATGAGCACCTTGGCAATCGATCCATGAACTCCCCTATGCTCGCACCAATGTTGATTTCTACAAGACGCAACACTTTCA	AX-94407139	BA00143592	No BS code		Other	5A	126.51			GG	GG	GG	GG	GG	GG	GG	GG	GG	GG	GG	GG	GG	GG	GG	GG	GG	GG	GG	GG	GG	GG	GG	GG	GG	GG	GG	GG	GG	GG	GG
AX-94407172_166_Co-dominant_pos-61_v1	166	Co-dominant	pos-61	TTAATTATATAGTCCTGGTTGATGTTTTCCATAGGCGCTACCTTCAATATTTTGATCCTGGGAATTGGAGTTGAATCATTTGACAGGTTTTTCAAACCAGCTGGACCAGCAGCAACATCA	AX-94407172	BA00143812	BS00075969		PolyHighResolution	1A	53.27	Cross Platform Set		GG	GG	AG	GG	GG	GG	GG	GG	GG	GG	GG	GG	GG	AG	GG	GG	GG	GG	GG	GG	GG	GG	AG	GG	GG	GG	GG	GG	GG	GG	GG
AX-94407175_180_Co-dominant_pos-61_v1	180	Co-dominant	pos-61	CGGTTAGCGTTTATGTACAGTCGGTACACGTGCTGCTTCTGGTAGCAATACACAATACCATAACTAAGTCATAGCACTAATCAACATGCTGCTTCTGGATAAAATAAGAATCCAACCAAC	AX-94407175	BA00143822	BS00023542		Other	6A	83.38	Cross Platform Set		TT	CT	TT	CT	CT	CT	CT	CT	CT	TT	CT	CT	CT	CT	CT	CT	CT	CT	CT	CT	CT	CT	CT	CT	CT	CT	CT	TT	CT	CT	TT
AX-94407210_120_Dominant_pos-61_v1	120	Dominant	pos-61	CAAGACTCTTGAGCTTGTCAAGAGTGGTTTCCCTGCTGGAAAGTACCTCTTTGCTGGTGTTGTAGATGGACGCAACATTTGGGCTGATGACCTTGCTGCATCTCTCGCCACTCTTCAGTC	AX-94407210	BA00144045	No BS code		Other	5B	51.31			CC	CC	CC	CC	CC	CC	CC	CC	CC	CC	CC	CT	CC	CC	CC	CT	CT	CC	CC	CC	CC	CT	CC	CT	CC	CC	CC	CC	CC	CC	CC
AX-94407256_63_Partially_pos-61_v1	63	Partially	pos-61	CAGCTGTTGCATGCTCGGGAGTGTTGGGATCCAGACCAACACGGTGTACAAGAGGGATGCGCTGATGACGAGGTCATAGACCACATAGGAGAAGGACTTGATCAACGAGCACTGGAAGCA	AX-94407256	BA00144295	No BS code		Other	3B	153.04			AG	AG	AG	GG	AG	GG	AG	AG	GG	AG	AG	AG	AG	GG	AG	AG	AG	GG	AG	GG	AG	AG	AG	AG	AG	GG	AG	AG	AG	GG	GG
AX-94407302_476_Dominant_pos-61_v1	476	Dominant	pos-61	CGACCCGGCAACTGCCCACGGATACCCCATCGCTTCCCTCTGCATCGTCGATCTCTCCCTGCTGGTCCCTCCCATCGTCCAGGACCCTGCCAGCCGTAAGGCCTCACCTCTCCTCACCCC	AX-94407302	BA00144487	BS00038157		Other	2B	152.59			AG	GG	GG	GG	GG	GG	AG	GG	GG	GG	GG	GG	GG	GG	GG	AG	AG	GG	GG	GG	GG	GG	GG	GG	GG	GG	AG	GG	GG	GG	GG
AX-94407333_141_Dominant_pos-61_v1	141	Dominant	pos-61	GGATCTGGCGTCGGCGGAGTCCTTGTGGGCGTTGTATGAGCGCTGGTGCGAGAACCACAGGGTGGAACGCGAAATTGGCGACAAGACTCGACGCTTCAATGTGTTCAAGGAGAATGCACG	AX-94407333	BA00144661	No BS code		NoMinorHom	6B	70.23			CG	CG	CG	CG	CG	CG	CG	CG	CG	CG	CG	CG	CG	CG	CG	CG	CG	CG	CG	CG	CC	CC	GG	CG	CG	CG	CG	CG	CG	CG	CG
AX-94407377_200_Co-dominant_pos-61_v1	200	Co-dominant	pos-61	TCTTTAGCACTGTGCACCCTGTTCTTGCTTGTAGTCCTCTCTATCTCTATGGATCCTTACGCGTTCAGATTGGTTTGGTTATCCCGCTACCATCTCGTTTAAATTATGGACGCAGGTGGC	AX-94407377	BA00144939	No BS code		PolyHighResolution	1A	93.72	Cross Platform Set		CC	GG	CC	CC	CC	CC	CC	CC	CC	CC	CC	CC	CC	CC	CC	CC	CC	CC	CC	CC	CC	GG	CC	CC	CC	CC	CC	CC	CC	CC	CC
AX-94407400_230_Co-dominant_pos-61_v1	230	Co-dominant	pos-61	GCATAGATAGGGCGTCGATGATGTGATACTCTTCGATTTCGGTCAAGGGTAGCGGGTAGACAATGCTGTGCCAAATGGAGTTGACAATGATGTTGGAGACAGGGTCCATGGGGCCATAGC	AX-94407400	BA00145095	BS00110660		PolyHighResolution	5A	41.88			AC	CC	CC	CC	CC	CC	CC	CC	CC	CC	CC	CC	CC	CC	CC	CC	CC	CC	CC	CC	CC	CC	CC	CC	CC	CC	CC	CC	CC	CC	CC
AX-94407425_118_Partially_pos-61_v1	118	Partially	pos-61	CAAACCAATCCAGATTACCATCGGCTATCAATCAGCAGGAGGAGGAAATCGCTGCTCGATTGGGGAAGAATCAAGAGGCTCGGCGAAGATGCAGGCGGCGAAGGAGAAGGTGAAGGACGG	AX-94407425	BA00145232	BS00095634		Other	7D	4			CC	CT	CC	CC	CC	CC	CC	CC	CC	CC	CC	CC	CC	CC	CC	CC	CC	CC	CC	CC	CC	CC	CC	CC	CC	CC	CC	CT	CC	CC	CC
AX-94407450_75_Co-dominant_pos-61_v1	75	Co-dominant	pos-61	TGGCATGCTCGACCACGGTCGTCGCCAGGGCCGCTCACTCAGGCTGCTCGAGTCGCCCACCAGCACCGGCAGGTCGCTTTCGCTCCTGCGCTGCGCTCGCCTGGCAGAGCTACTGCCTGC	AX-94407450	BA00145326	No BS code		Other	6B	55.05			NN	NN	NN	NN	NN	NN	NN	NN	NN	NN	AA	NN	NN	NN	NN	NN	NN	NN	AC	NN	NN	NN	NN	NN	NN	NN	NN	NN	NN	NN	NN
AX-94407509_1199_Co-dominant_pos-61_v1	1199	Co-dominant	pos-61	GGAATGCCATATTTCCCACCGTTTCCTCCACCTGTAAACTATCCCATGATCAACATGCCAGCGCCTTTCCCTGGTGCCCCAAACCCTCCTCACCCAGGTTTCCTTGGATTTGGGGGTCCC	AX-94407509	BA00145590	BS00051125		NoMinorHom	3B	158.71			CC	CC	CC	CC	CC	CC	CC	CC	CC	CC	CC	CC	CC	CC	CC	CG	CC	CC	CC	CG	CC	CC	CG	CC	CC	CC	CC	CC	CC	CC	CC
AX-94407574_192_Co-dominant_pos-61_v1	192	Co-dominant	pos-61	GCCAAAGTTTCTGGCCTACTTTGAAATTGCTGAAACCGATGTCCTGCTGATCAAGTATCAGGGGTGCATGAACTTCTCATTCGAGACCTTCCAAAATGGGAATAATGAGAACATCGAGGA	AX-94407574	BA00146011	BS00045920		Other	5B	142.74			GG	GG	GG	AG	GG	AG	GG	AG	GG	AG	AG	AG	AG	AG	AG	GG	AG	AG	AG	AG	AG	GG	GG	GG	AG	GG	AG	GG	AG	AG	AG
AX-94407706_119_Dominant_pos-61_v1	119	Dominant	pos-61	ATCCGGTTGCTTGGAATATGTTGCTTGTGTGCACTAGGCTATAAGAATGCAGATGTTGTGCATATTCCCTTGCAACCTAGCCCGTTTACTGAAAGCTTGGTTCAATTGATTTTGGGGTTA	AX-94407706	BA00146662	No BS code		NoMinorHom	6A	28.63	Cross Platform Set		CC	CC	CC	CC	CC	CC	CC	CC	CC	CC	CC	CT	CC	CC	CC	CC	CC	CC	CC	CC	CC	CC	CC	CC	CC	CC	CC	CC	CC	CC	CC
AX-94407782_318_Co-dominant_pos-61_v1	318	Co-dominant	pos-61	CTGCATTGGCTACAGCTAAATCAATGTGTTGCTGCTAGTGAATGGTGAGATGCAGAATTGTTAGCTAGGGATCCAAAGGAAGAAGAAGCAAAAGACGCCTGAAAGTTGTGGCCACGAAGC	AX-94407782	BA00147106	BS00071268		PolyHighResolution	2B	162.12			TT	TT	TT	CT	TT	CT	TT	TT	CT	CT	TT	CT	TT	TT	TT	CT	TT	TT	TT	TT	TT	TT	TT	TT	TT	TT	TT	CT	TT	TT	TT
AX-94407996_281_Co-dominant_pos-61_v1	281	Co-dominant	pos-61	CGGTATCAAGGGTACAAGTGCCGCAAGACTGGATGAATGTGACTGAAGAATTGGGATATCTACTGCTGAACCGTACGTTCTGGTTTGATAGGTTGAATCCTTACAACCAGATGAATCTAT	AX-94407996	BA00148314	BS00058048		PolyHighResolution	3B	153.04			CC	CC	CC	CT	CC	CT	CC	CC	CT	CC	CC	CC	CC	CC	CC	CC	CC	CT	CC	CC	CC	CC	CC	CC	CC	CT	CC	CC	CC	CT	CT
AX-94408038_136_Co-dominant_pos-61_v1	136	Co-dominant	pos-61	ATTAAATCCAGACTCTTCATGTAAAAATGCATGTACGATATGTGTAGTATCTGTGTTTGATTTCGGCAGCTGCAATCATTTTCTATTGGTCCAAGCTCCGAAACATTGCATTCAATTTGG	AX-94408038	BA00148548	BS00023023	BS00023023	Other	7B	24.04			TT	TT	TT	TT	CC	TT	TT	TT	CC	TT	TT	TT	CC	TT	TT	TT	TT	CC	TT	CT	TT	CC	TT	CC	TT	TT	TT	TT	TT	TT	CC
AX-94408063_473_Co-dominant_pos-61_v1	473	Co-dominant	pos-61	GGACTTGAAAGAAAAGACTGACAATTTTGGATCGAGTTCCCTGATTGGTGAAGGTTCATATGGACGAGTATATCATGCTACCATGGATGATGGCAGGCAAGCGGCTATTAAGAAATTTGA	AX-94408063	BA00148686	BS00031930		PolyHighResolution	5D	1.72	Cross Platform Set		CT	CT	CT	CT	CC	CT	CT	CC	CT	CT	CT	CT	CT	CT	CT	CT	CC	CC	CT	CT	CT	CT	CT	CT	CC	CT	CT	CT	CT	CT	CT
AX-94408149_73_Co-dominant_pos-61_v1	73	Co-dominant	pos-61	CGGTCAGCTAGCGAGAAAAGAACGACCACTATTTCGGATGTCCCACTGAGCAGAGTAGGCGGTTTACCTGAAAAAGGAAAATCAAAAGGAAAACGAGCAACTGTAGGCAGTTTTGTTTTG	AX-94408149	BA00149164	No BS code		OTV	3B	153.04	Cross Platform Set		AA	AG	AG	AG	AA	AG	AA	AG	AG	AA	AG	AA	AA	AA	AG	AG	AA	AG	AA	AA	AA	AG	AA	AG	AA	AG	AA	AA	AA	AG	AG
AX-94408174_126_Dominant_pos-61_v1	126	Dominant	pos-61	GTAACGCAGAGCACTACTGCCGTCGAATCCGTGGAGAAGAGGACGCGATCGATCGATCATTTGCATGCAACCGATGGTGGTACGGTGTCAGTGTGTACATAGCTCGAAACCCAGGTCTGT	AX-94408174	BA00149289	No BS code		NoMinorHom	5B	99.76			AA	AA	AT	AA	AT	AA	AA	AT	AT	AT	AA	AA	AA	AA	AT	AA	AT	AA	AA	AA	AA	AA	AT	AA	AT	AA	AA	AA	AT	AA	AT
AX-94408176_68_Partially_pos-61_v1	68	Partially	pos-61	AAAATTAGATCAAAACAGTGGGACCCAATACTATGGCTTTAGTTTTGGTTTCCAGTTCTCTTCCTTGCAACGCCGCTGATCAATAATCATTGACTCGAAAACAGACAGAACATCATCCAA	AX-94408176	BA00149299	BS00070116		Other	2B	162.12	Cross Platform Set		CT	TT	CT	TT	TT	TT	TT	CT	TT	TT	TT	TT	CT	CT	CT	TT	CT	CT	CT	TT	TT	CT	TT	TT	CT	CT	TT	TT	TT	CT	CT
AX-94408236_354_Dominant_pos-61_v1	354	Dominant	pos-61	TATCTACTGGAGTAGTAGATTTGTTCTTGTCTGGTTAGCGTTTAGCTTTTGGAGCTCTGCTTTTGTTGGTCTGCAGTTTTCATTGTCTCGGGTGTCAGAAAATTTGGATGCTTGGTTCGT	AX-94408236	BA00149574	BS00010809	BS00010809	Other	7A	179.58			CT	CT	CT	CT	CC	CT	CT	CT	CC	CT	CC	CT	CT	CT	CC	CT	CT	CT	CT	CC	CT	CT	CT	CT	CT	CT	CT	CT	CT	CT	CC
AX-94408368_727_Dominant_pos-61_v1	727	Dominant	pos-61	ATCCACAGCAGCTGGTGCAGTAGTAGAGGGGGTCAGTCTCCATGGCCTGGCAGCAGGGGTGGCACGGGGTGGTGCGCCCCGAGCGCGCCTTGCAGTGTACAAGGTCGCATTTGAGGGCCC	AX-94408368	BA00150331	No BS code		Other	3A	25.21			NN	NN	GG	GG	NN	GG	AG	AG	GG	GG	AG	NN	NN	GG	GG	NN	GG	AG	GG	NN	NN	NN	GG	GG	NN	AG	NN	GG	GG	NN	NN
AX-94408372_120_Dominant_pos-61_v1	120	Dominant	pos-61	ATTCCAGCGGCTCAGAGAAGACACGCACAGAAACAGAGCCCAGCGGCCCAGTGGGCCACCCCCCCCTGCAGCTCCACCCATGCAGGCAGAGGCAGGCGCGCCGCGACAGCCATGGCACTG	AX-94408372	BA00150358	No BS code		CallRateBelowThreshold	3B	153.04			NN	NN	NN	NN	AA	AA	AA	AA	NN	NN	AA	NN	NN	AC	AA	NN	NN	AA	AC	AC	AA	NN	NN	AA	NN	AA	NN	AC	NN	NN	AA
AX-94408378_316_Dominant_pos-61_v1	316	Dominant	pos-61	TGGACCAAGCTCTGCCAGACCTTCTCTCGCGACTTCCGGCCTTCCTCTCGACCAGATCGATGACGGGACGCCCAGATCCGAGTCATCTGACACGACGCCGTTCGTTTCCGGCTTGCCTAG	AX-94408378	BA00150372	BS00070664		NoMinorHom	5B	76.89			CT	CC	CT	CT	CC	CT	CC	CC	CC	CC	CT	CC	CT	CT	CT	CC	CC	CT	CC	CT	CT	CT	CC	CC	CT	CT	CC	CT	CT	CT	CC
AX-94408391_325_Co-dominant_pos-61_v1	325	Co-dominant	pos-61	ACACTGATGATCGAGCAATCTTGGGCATTCGAGTGGCAGAGTAGCTTGAGCATTGATACATGGTACCTTCCATTGTCGAACCAGACCGCCTACCAAACCCACAATGCATTTCACACTTCG	AX-94408391	BA00150444	BS00021947	BS00021947	Other	1B	51.63	Cross Platform Set		CC	CC	CC	TT	TT	CC	CC	CC	CC	CC	CC	CC	CC	CC	CC	CC	CC	CC	CC	CC	CC	CC	CC	CC	CC	CC	CC	CC	CC	CC	TT
AX-94408415_440_Co-dominant_pos-61_v1	440	Co-dominant	pos-61	TCTGGGCCGCCTACGCCGACGACCAGTTCTTTGCCTCGTGGATCAAGGCGTTCGTGGGGATGACGGACGAGGAGAGGGCGGCGGCGACGGAAGCCGCGGTGGCAGCGCTGCAGAAGATGG	AX-94408415	BA00150613	No BS code		Other	2B	162.12	Failed Probe		NN	NN	NN	NN	NN	NN	NN	NN	NN	NN	NN	NN	NN	NN	NN	NN	NN	NN	NN	NN	NN	NN	NN	NN	NN	NN	NN	NN	NN	NN	NN
AX-94408453_31_Partially_pos-31_v1	31	Partially	pos-31	GCGAAAGTACGGTATAGAATATGCATGACAGCCCGTGCATCCTATAGAGTTCCACAATTGTGCAATGTACTAAAACATGCACATACATTTTTGGTGTTGGTATACGATGGCGAACTAGAG	AX-94408453	BA00150786	No BS code		PolyHighResolution	1B	54.89	Cross Platform Set		GG	GG	GG	AG	AG	GG	AG	AG	GG	GG	AG	GG	AG	AG	AG	AG	AG	GG	AG	GG	GG	AG	GG	GG	AG	AG	AG	GG	GG	AG	AG
AX-94408476_775_Co-dominant_pos-61_v1	775	Co-dominant	pos-61	AGAAGGTACGGACCCAGCTTCAGCGAGACTTCTCGTACTGAGTGAATGTTATGCCGATGTTTTGTAACTGACTTAACAGACTGTCTGTATTGTGGCCGGACTTTGTTCACTCAGTGAGCC	AX-94408476	BA00150871	BS00107191		NoMinorHom	5A	98.62	Cross Platform Set		AA	AA	AA	AA	AA	AA	AA	AA	AA	AA	AA	AA	AA	AA	AA	AA	AA	AA	AA	AA	AA	AA	AA	AA	AA	AA	AA	TT	AA	AA	AA
AX-94408488_443_Co-dominant_pos-61_v1	443	Co-dominant	pos-61	TAACATTGCTGAGAATAGGTTCGGATGCAATACAGTCCAGAAAATCACGTCTCTTCCATCTTGCCCTCATTTTGTTGCATGTCCTTCTCATTTTCTAAAATTGCTCAAAGATACAAGTTC	AX-94408488	BA00150946	No BS code		Other	2B	157.46			CT	CT	CC	CC	CC	CC	CC	CT	CC	CC	CC	CC	CT	CC	CC	CC	CT	CT	CT	CC	CT	CT	CC	CC	CT	CT	CC	CC	CT	CT	CC
AX-94408523_379_Co-dominant_pos-61_v1	379	Co-dominant	pos-61	TACATGCTGCCATCTGTCGATTTGCTTGCTAAAGGTGTGACCTTCTATTGTTGTGCGCAGTATGACAAGGTCGTCACATTCCAGGAAATCAATCCATCAGCGTTTAGTCCAACAGTTGGC	AX-94408523	BA00151129	No BS code		Other	4B	48.91			GT	TT	GG	NN	TT	GG	GT	TT	TT	GG	GG	GT	GG	GT	TT	TT	GG	GG	NN	GG	GG	TT	TT	GT	TT	GT	GG	GG	TT	TT	GT
AX-94408589_160_Co-dominant_pos-61_v1	160	Co-dominant	pos-61	AGTGAAGGGGTGGGAGAGGTCACTTAAATCTTCAGGTTCATATAAGTCAGCCAAGTCCACGGATAAAATAGACGGTACTTCAGTGCCAAACATGTTCTCAAAGAACTCTGTGACAATTCT	AX-94408589	BA00151447	BS00021726	BS00021726	Other	6B	70.23			CC	GG	GG	GG	GG	CC	CC	CC	GG	GG	GG	GG	CC	GG	GG	GG	GG	CC	GG	GG	GG	GG	GG	GG	CC	CC	GG	GG	GG	CC	GG
AX-94408640_603_Co-dominant_pos-61_v1	603	Co-dominant	pos-61	CTCGGTTTCACAGAGAGCAGACAATGATGTTGTGCATGGCCGGCAAGGCAGGAACTAACGTTAGCAGAATAGAGATCATCAGGAGTTTCTTCAAGAATTGTTTTTTGTACAAAGAGTCAG	AX-94408640	BA00151756	No BS code		PolyHighResolution	3A	25.21			CT	TT	TT	TT	CC	TT	CC	TT	CC	TT	TT	CT	TT	TT	CT	TT	TT	CT	TT	CT	TT	CC	TT	TT	TT	TT	TT	TT	TT	CT	CC
AX-94408662_393_Co-dominant_pos-61_v1	393	Co-dominant	pos-61	TTGAGTATGAGGACATTTGCAAGGTTGCTCAGTGAGATAGGATGGAGTCTCATTTGAATTTCAGAAGCAATTCCAGCAGCATTTGCAAGGTTGCTTAGTGAAATGGAGTTATGGACCCAA	AX-94408662	BA00151879	BS00003214		PolyHighResolution	6B	70.23	Cross Platform Set		CC	CT	CC	CC	CC	CC	CC	CC	CC	CC	CC	CC	CC	CC	CC	CC	CC	CC	CC	CT	CC	CC	CT	CC	CC	CC	CT	CC	CT	CC	CC
AX-94408691_217_Partially_pos-61_v1	217	Partially	pos-61	GCAACCAAGAACACGACTCACTATATTTTCTTGAACAATAATTAGACAAGTACTCGGTTTCCAGTCAATAGAAATCACCATTTTCAGTTATTCTTGCAAAGGCACAGGGTAACAATTACG	AX-94408691	BA00152044	BS00032812		PolyHighResolution	7A	138.01			AC	AC	CC	CC	CC	CC	CC	AC	CC	CC	CC	CC	AC	CC	CC	CC	AC	CC	CC	CC	CC	CC	CC	AC	AC	CC	AC	CC	CC	CC	CC
AX-94408752_297_Co-dominant_pos-61_v1	297	Co-dominant	pos-61	TGATCTTGTACTTCTTGCGGCGAGGAGATAATATTCCTCTCCTGGAATCAGCGGCGTGCTTATACTGGTCGACGGTGTCCTCCATGTCGTAGGACAGCTCGCGCACCTCCTTGGTCAGGC	AX-94408752	BA00152339	BS00022457	BS00022457	PolyHighResolution	5A	126.51			CT	CC	CT	CC	CC	CC	CT	CT	CC	CT	CT	TT	CT	CT	CT	CT	TT	CT	CT	CT	CT	TT	CC	TT	CT	CC	CT	CT	CT	CT	CC
AX-94408765_1085_Co-dominant_pos-61_v1	1085	Co-dominant	pos-61	ACACCCATTGCCTGTTTCTCAGGTTGGTACTAGCAACATAATTATAAGGCTGCACTTCATTGACGGCACTTACACTGTGCTCCCTGAGGTAGTGGAAGCATCTCTTGGTCCCCATATGCA	AX-94408765	BA00152437	BS00091200		OTV	1A	53.27			CT	CT	CT	CT	CT	CT	CT	CT	CT	CT	CT	CT	CT	CT	CT	CT	CT	CT	CT	CT	CT	CT	CT	CT	CT	CT	CT	CT	CT	CT	CT
AX-94408914_444_Partially_pos-61_v1	444	Partially	pos-61	ACCTCCTCGTTGGAAAGTGAAAGCTTTGTGCTGGAAAGCCTTGAGACTGAGCTGTTTGACGATGTCCGTGCTTCGATTCAGAGAACGCTTAGGGAAACCTGATAAAGCTCCTATTGTGGC	AX-94408914	BA00153262	BS00077146		Other	1B	47.62			AA	AG	AA	AG	AG	AG	AA	AG	AG	AG	AA	AA	AG	AA	AA	AA	AG	AG	AA	AG	AG	AG	AA	AG	AG	AA	AG	AA	AG	AG	AG
AX-94408930_128_Co-dominant_pos-61_v1	128	Co-dominant	pos-61	CGACCTTCCTTTCCCTCCGACATGGCCTGCCCCCTGCTCGGGCACGACGCACGCCTCCAGGTCCTACAGTTCAGAGAGAATGGGGACTAAGGTTCAGAAGATTTTCTTCTTCTTTTTCGT	AX-94408930	BA00153329	No BS code		PolyHighResolution	1A	53.27			AG	AG	AA	AA	AG	AG	AG	AG	AG	AG	AG	AG	AG	AA	AG	AG	AG	AG	AG	AA	AG	AG	AG	AG	AG	AG	AG	AG	AG	AG	AG
AX-94409063_1069_Partially_pos-61_v1	1069	Partially	pos-61	GGCTCTTCACTCGGACGCAGCTCTTCGAAAAATTGAGAATATGTCTTCTGACTCTGCTGGTGGCTCATACCTGAATTCAACATCCTGTGCTCTGACTGACCTGATCACATGTATAATGTT	AX-94409063	BA00154073	BS00104665		CallRateBelowThreshold	2B	160.66		Tri-allelic	CGT	GT	GT	CGT	GT	GT	CG	GT	GT	GT	CGT	CT	GT	GT	CGT	GT	GT	GT	GT	GT	CG	CGT	CGT	CG	GT	GT	CGT	CGT	GT	GT	GG
AX-94409073_189_Co-dominant_pos-61_v1	189	Co-dominant	pos-61	CAATAGTAGTAATAAGGTAAGTAGCGTAATTGAGCAAGTGTCGATCCATCAGCGGGCGATTTCTGCCTGGAGCGTGGCGTTGTAGCCGACCTGCTCGATCTCCCACCGCAGCTTGGGCGT	AX-94409073	BA00154115	No BS code		Other	5B	77.7			CT	CC	CT	CT	CC	CT	CT	CT	CC	CT	CT	CT	CT	CT	CT	CT	CT	CT	CT	CT	CT	CC	CC	CT	CT	CT	CT	CT	CT	CT	CC
AX-94409094_1018_Co-dominant_pos-61_v1	1018	Co-dominant	pos-61	TTCAGCTTAATTCTGGAAGCTCAGGGCTCCCATTCTTAAGTGAACGTGTTTTTCTGAAGTTAGTCACTGATATGTTATCGAAGTTTGACCTTGACCTGCAAGAAAAGGTTTTGTTGGCCA	AX-94409094	BA00154201	No BS code		PolyHighResolution	5B	97.36	Cross Platform Set		CC	CC	CC	CC	CT	CC	CT	CC	CT	CC	CC	CC	CC	CC	CC	CC	CC	CC	CC	CC	CC	CC	CT	CC	CC	CC	CC	CC	CC	CC	CT
AX-94409188_736_Co-dominant_pos-61_v1	736	Co-dominant	pos-61	CTTTAGAACTAGGGACATGATAGTGGCAAATTTGGGTGCAAAACCTTTGGTGATACAGTTGCCGATTGGTTCAGAGGACAATTTCCAAGGAGTTGTTGATCTAATAAGAATGAAGGCTAT	AX-94409188	BA00154698	No BS code		PolyHighResolution	2B	157.46	Cross Platform Set		AG	AG	AG	AG	AG	AG	GG	AG	AG	AG	AG	AG	AG	AG	AG	AG	AG	AG	AG	AG	AG	AG	AG	AG	AG	AG	AG	AG	AG	AG	AG
AX-94409249_870_Co-dominant_pos-61_v1	870	Co-dominant	pos-61	CGTCGAGTCACAGCGGTAGCTGTTCTTCTGCTTCGTCCCATGAGCATGGGCATGAGGATGGATGGAACACGCTATAAGTAGGACGCAAGTCCATTTCTCCCATTCTGGCGGAATTGTCTC	AX-94409249	BA00155061	No BS code		CallRateBelowThreshold	3B	150.64			AG	GG	AG	AG	AG	AG	GG	AG	AG	AG	AG	AA	AG	AG	AG	AG	GG	AG	AG	AG	AG	GG	AG	AG	AG	AG	AG	AG	AG	AG	AG
AX-94409394_188_Partially_pos-61_v1	188	Partially	pos-61	TGGCAAAGACCAACACTAAGTTCGCCATGGAATTATGAAAACCAAACTAAAGTCTACATAGAATTTACTGCTCGCAAAGAGATAGCAGCAGAATACAAAGCGATAACTGGGGATTTCCAT	AX-94409394	BA00155915	BS00027666		PolyHighResolution	4A	30.06			GG	CC	CC	CC	CC	CC	CC	CC	GG	GG	GG	GG	CC	CC	CC	CC	CC	CG	CC	CG	CC	CC	GG	CC	CC	CC	GG	CC	CC	CC	CC
AX-94409481_188_Co-dominant_pos-61_v1	188	Co-dominant	pos-61	TGGGAGGGCGTGGAGGCCGCGATTGGCGGCGGCGAAATCGCCGCCGGTGCAATAGAGAGAGGCGACTGGGAACACGTAGGCGCAGGTGCAGAAGAGCGTGAGCGCGTAGCAGAGAACGAA	AX-94409481	BA00156303	No BS code		Other	1B	51.63			GG	AG	NN	NN	NN	NN	AG	AG	AG	AG	AG	AG	GG	GG	AG	GG	NN	NN	NN	GG	NN	GG	NN	AG	GG	GG	NN	NN	AG	NN	GG
AX-94409485_161_Co-dominant_pos-61_v1	161	Co-dominant	pos-61	GTGGCGGTTATGGAACCTCCCGCGCACCAGACTACAAGTTGAGGTCATCTTCCTCGAGGGTGTATCGGGTGGGTGCTCACACCCTTGCAGTGCACCCGATACCCGGAACCCTAAAACACC	AX-94409485	BA00156334	No BS code		NoMinorHom	6B	70.23			CT	CT	CT	TT	CT	CC	CC	CT	TT	CT	CT	CT	CT	NN	CT	CC	NN	TT	CT	CT	CT	TT	CC	CT	NN	CT	NN	NN	NN	CT	CT
AX-94409513_63_Co-dominant_pos-61_v1	63	Co-dominant	pos-61	CCTCACACCTCCTCCCCTGTGACCGACCACCCCGCAGCTAGCTTCGCGCAGCCAGCACCGCCCGATCGCACGCTAGCTGCTGCTGCTGAGGCGACCGACCGGCTATCCATGGCGGTGAAG	AX-94409513	BA00156468	No BS code		Other	2A	186.78	Failed Probe		NN	NN	NN	NN	NN	NN	NN	NN	NN	NN	NN	NN	NN	NN	NN	NN	NN	NN	NN	NN	NN	NN	NN	NN	NN	NN	NN	NN	NN	NN	NN
AX-94409545_225_Partially_pos-61_v1	225	Partially	pos-61	ATATACACTATTCTCCCTGTAGGCAAGCACTTGGCCTTTTATGACAACTGATAAACTATCCCCAGTCAGCCCCATATTGTCGTACGACGTCGCCCCAATATATTCTTCTGTGAAAGGATT	AX-94409545	BA00156609	No BS code		CallRateBelowThreshold	1A	7.06			AC	AC	AC	AC	AC	AA	AC	AA	AC	AC	AC	AA	AA	AC	AC	AA	AA	AA	AC	AA	AC	AC	AA	AC	AA	AA	AA	AC	AC	AC	AC
AX-94409584_32_Dominant_pos-32_v1	32	Dominant	pos-32	CCATCTTCTCAGCATCACTTGCTCCGACACACAGCTGTGACAGCATTTCACCACAAGACGGTGAGTCTTCTGCCACGGCACCTTTCTTGCCCTTATCCAGCTTAACAGAGCGTGGAGACT	AX-94409584	BA00156807	BS00077702		Other	3D	234.87			AA	AA	AA	AA	AA	AA	AC	AA	AA	AA	AA	AA	AA	AC	AA	AA	AC	AC	AA	AA	AA	AC	AC	AC	AC	AA	AA	AA	AA	AA	AA
AX-94409720_778_Partially_pos-61_v1	778	Partially	pos-61	CTACATTCTGGGATAGACGCTGATCACTCTTAGGAAAGTAATTCTCGTGTGCAAATGTCGGAAAACTTCCATCATCTAAAGCATCCGGCAATAAGCTACATGCATTAAGCGCCTCTTTCC	AX-94409720	BA00157593	BS00055399		Other	5A	191.01	Cross Platform Set		AA	AA	AA	AA	AG	AA	AA	AA	AA	AA	AA	AA	AA	AA	AG	AA	AA	AA	AA	AA	AA	AG	AG	AA	AA	AG	AA	AA	AA	AG	AG
AX-94409779_126_Co-dominant_pos-61_v1	126	Co-dominant	pos-61	ATTGTGGTGAGCTTCCACTTGATCTTGTATATGAGCTTATTGTTCAAGGGGAGAATCTATTTGTACATGTCGAGAAGGAACTGAAGTTACTCAGAGATCGGAGCATTCTTTATTGCATTT	AX-94409779	BA00157889	BS00004171	BS00004171	PolyHighResolution	7B	24.04			CC	CC	CT	CT	CC	CT	CC	CT	CC	CC	CT	CC	CT	CT	CT	CT	CC	CT	CT	CT	CT	CT	CT	CT	CC	CT	CT	CC	CC	CT	CC
AX-94409791_505_Co-dominant_pos-61_v1	505	Co-dominant	pos-61	AACTGTGACTAGATGGGATGTATTGGATTCTTCTGTATTTGCCTTTTGGTCGAAGAGTTCTGTTGATCTTGAAGCAAGAAGAATACGGCTGAAGTCAAGCAGCTATACAACCAACACCAT	AX-94409791	BA00157957	No BS code		Other	7D	3.21			GT	GT	GT	GG	GG	GT	GT	GT	GT	GT	GG	GT	GT	GT	GT	GT	GT	GT	GT	GT	GT	GT	GT	GT	GT	GT	GT	GT	GG	GT	GT
AX-94409804_310_Co-dominant_pos-61_v1	310	Co-dominant	pos-61	ATACAAGCCAAGCGCTTTGATCGATGGGAGCGACGCAGAGTTACGGGGTAGTGATAATTTTATATACTATCGGCTGCTTCTTGGACGGGCGGAGGGTAACATATTAGTTTTCTTTGACTG	AX-94409804	BA00158058	No BS code		PolyHighResolution	7B	33.66			TT	TT	TT	TT	NN	TT	TT	TT	NN	TT	TT	TT	TT	TT	TT	TT	TT	TT	TT	TT	TT	TT	TT	NN	TT	TT	TT	TT	TT	TT	NN
AX-94409824_128_Co-dominant_pos-61_v1	128	Co-dominant	pos-61	TTTTATCCATCAAGATACTTATTTTTCTTCTTCTTGGACTTTAAAATTTCCATATGCACTGTTATGATGCAGCTGAATAAACAATGTTTCCGTGTGAGGGGAATTTGTGATGTAGAACAT	AX-94409824	BA00158162	BS00088782		PolyHighResolution	2B	163.68			GG	GG	GG	CG	GG	CG	GG	GG	CG	CG	GG	CG	GG	GG	GG	CG	GG	GG	GG	GG	GG	GG	GG	GG	GG	GG	GG	GG	GG	GG	GG
AX-94409922_161_Co-dominant_pos-61_v1	161	Co-dominant	pos-61	TTGACGTGGCAGGCGGCGAATCAGTCCAGTCAAAATGGCAAGGTCACAACGGCTCATCTATATGCGACATACTCTTTCCTCCGGTGTCTACGACGACGACCACTACTTCTGCGATGCCTG	AX-94409922	BA00158701	BS00074440	BS00074440	NoMinorHom	4B	48.91			CC	CC	CT	CT	CC	CT	CC	CC	CC	CT	CT	CC	CT	CC	CC	CC	CT	CT	CT	CT	CT	CC	CC	CC	CC	CC	CT	CT	CC	CC	CC
AX-94410041_267_Partially_pos-61_v1	267	Partially	pos-61	GCTTGCTTTGTAGGGAAATCACTGTCGGGCTTGTAATATGAACAATCGTTGTGGGCAATTGCTCTAGGCTGCTCTGTGGTGGTTTTAGAACTTCCAGCGGTTTCTTGAAGGTCACTCCGC	AX-94410041	BA00159312	No BS code		CallRateBelowThreshold	3B	153.04	Cross Platform Set		AG	AG	AG	AG	AG	AG	AA	AG	AG	AG	AG	AG	AG	AG	AG	AG	AG	AG	AG	AA	AG	AG	AG	AA	AG	AG	AA	AG	AG	AG	AG
AX-94410045_243_Dominant_pos-61_v1	243	Dominant	pos-61	CACATGAGATGGAAGCGCCGGACCTTTCCTCTGATGTGTTATTCCCATGTGCGACAAAGTGTCGCTTCTTTGATATTGGTGTCCTGCCGTCTATGTTTCGACAAGGAGCTGCGCCAAGGC	AX-94410045	BA00159334	No BS code		NoMinorHom	3B	180.49			GG	GG	GG	GG	AG	GG	GG	GG	GG	GG	AG	GG	GG	GG	GG	AG	AG	GG	GG	GG	GG	AG	GG	GG	GG	GG	GG	GG	GG	GG	GG
AX-94410073_58_Partially_pos-58_v1	58	Partially	pos-58	ATCAGTAGGCACTGTGATATGTGTGGTGCTGTGTTTTCGAGGTTACATGAACCTTCTGTTATGTGTAGAATGTTTTATTCTCGCCACTGCGTGACCTGTTCCCTGAACCTCTTTCTTCCG	AX-94410073	BA00159464	No BS code		Other	4D	5			AT	AT	AA	AT	GG	AT	GG	AT	GG	AT	AT	AT	AT	AA	GG	AA	AT	AT	AT	AT	AT	AA	GG	AT	AT	AT	AT	AA	AT	AA	GG
AX-94410077_109_Co-dominant_pos-61_v1	109	Co-dominant	pos-61	TGAAGTAAGCTTGTACTAGTATATTTTCCTCGTCTTATTTCGGCGGTATGAGATGTTCTTGTTGTTGTTTGTGAGTGAGATTGGATTCGTCTTTCTAGATCGATCTTCCGCCGGGACTCG	AX-94410077	BA00159500	No BS code		PolyHighResolution	4A	0			GG	CC	GG	GG	GG	GG	CC	GG	GG	GG	GG	GG	GG	GG	GG	GG	GG	GG	GG	GG	GG	CC	GG	GG	GG	GG	GG	GG	GG	GG	GG
AX-94410185_170_Partially_pos-61_v1	170	Partially	pos-61	CGGTGACCACGTGTCGGAGGCATTGTGAGTGTCTGCGCCACCGTACACGTGTGCATCCTTGCTGGAATAGAACTCCAGTGAATATATTTGTTAGATCAACAGGGAGGAGCTCCATTACTT	AX-94410185	BA00160174	No BS code		Other	7B	24.04			AA	AT	NN	NN	AA	NN	AA	NN	AA	AA	NN	AA	NN	NN	NN	AA	AA	NN	AA	NN	NN	AA	AA	AA	AA	AA	AA	AA	AA	AA	AA
AX-94410222_462_Dominant_pos-61_v1	462	Dominant	pos-61	TGATGAGTTTGATGATGATATCCCAACTGACTGTGCACCGCAAGACTTCTTTAAGGTCTTTGGACCAGCCTTCATGAGGAATGGCCGATGGTCTGTTACCCAGCCGATTCCTTCTTTGGG	AX-94410222	BA00160374	BS00034928	BA00160374	PolyHighResolution	1D	131.31			CT	CT	CT	CT	CT	CT	CT	CT	CC	CT	CT	CT	CT	CT	CT	CT	CT	CT	CT	CT	CT	CT	CT	CT	CT	CT	CT	CT	CT	CT	CT
AX-94410235_716_Co-dominant_pos-61_v1	716	Co-dominant	pos-61	TCACCATGGCTGCCTAGCTCGCCAAAGGTTTATGCCATCGTGGTTGTATGTGCATTGTGCTTTTTTCCAAGTGGTCCTATTCTCTGAAATCGGAACTTGCCATCCGTAAGATTTATATAT	AX-94410235	BA00160454	No BS code		Other	3B	170.27			TT	TT	TT	CC	TT	CC	TT	TT	TT	TT	TT	TT	CC	TT	CC	TT	TT	TT	TT	TT	TT	CC	TT	TT	TT	CC	TT	TT	TT	CC	CC
AX-94410259_141_Partially_pos-61_v1	141	Partially	pos-61	GTTTACAACTAACTGCACGCCAGGGGTTGCTTACCTCTCGCCAATAGGTGCCTCCGATTATCACAAGCTGGACCAAGGCCACCGCCGATCCACCGTAGCTATTTTTGCTGCTGAACCGCA	AX-94410259	BA00160573	BS00068873		OTV	1D	65.54	Cross Platform Set		GT	GG	GT	GT	GT	GG	GG	GG	GG	GT	GT	GT	GG	GG	GG	GT	GG	GG	GG	GG	GG	GG	GT	GG	GG	GG	GG	GT	GT	GG	GG
AX-94410329_116_Dominant_pos-61_v1	116	Dominant	pos-61	TGGACCTGAAGCTGACAAGATTTCGCCCGGCGCCACCAAGGATCCGGAGGGCACGGTACCTGAAGGCTCATGCGACACACCTCAACCTGTATCGGATGATCCTCCGTCTGGAGCTCGCAA	AX-94410329	BA00160951	No BS code		NoMinorHom	7A	144.7			NN	CC	CC	CC	CC	CC	CC	NN	CC	CC	NN	CC	NN	CC	NN	CC	CC	NN	CC	CC	CC	CC	NN	NN	CC	NN	CC	CC	CC	CC	NN
AX-94410355_630_Partially_pos-61_v1	630	Partially	pos-61	ATATACGCATGGTCTATGCTTAGTACACGTTTGAATGATTAGCTTAAATTATGTGATTAATATTGTTAGCATTGTCATCACAGATTACTTATTGAGTAATTTATTAGGAAAATTTGCTAA	AX-94410355	BA00161069	No BS code		Other	6B	82.78			GG	TT	GG	GG	TT	GG	TT	GG	TT	GG	TT	GG	GG	TT	TT	TT	TT	GG	TT	GT	GG	GG	TT	GG	GG	GG	TT	TT	GG	GG	TT
AX-94410462_458_Co-dominant_pos-61_v1	458	Co-dominant	pos-61	GCTGCGCCGCGAGGGTGGCCGCTACGTGGATTCGATGGAGAAACTGACTGCATTGCTTGATGCGTGTAGTGAGCTGGGTGTGGATACAGGCCCTAGAACGATAGGTGACTTAGGGATCAT	AX-94410462	BA00161626	No BS code		Other	1A	53.27			GT	GT	TT	GT	GT	GT	GT	GT	GT	GT	GT	GT	GT	TT	GT	GT	GT	GT	GT	GT	GT	GT	TT	GT	GT	GT	GT	GT	GT	GT	GT
AX-94410483_1104_Dominant_pos-61_v1	1104	Dominant	pos-61	CGAGGAGGATGTTCTCGGGCTTGAGGTCCCGGTGCACGATCCCCTTGCTGTGGCAGTGCGTGACGACCTCCATGAGGTACCTGAAGAGCGTGGCGGCCTCGTGCTCCGGGAAGCAGCCGC	AX-94410483	BA00161712	BS00045192		Other	4A	52.02			NN	CT	CC	NN	NN	CC	CC	NN	NN	CC	CT	CC	CC	CC	NN	CC	CT	NN	NN	NN	CC	NN	NN	CT	NN	CC	NN	NN	NN	NN	NN
AX-94410486_316_Partially_pos-61_v1	316	Partially	pos-61	TGTGCTGTTGTACTGTTGTATACCTGTCTCCGACAAGGTGCTGCTCTCTCCAGGGCGCACTGTCAGGCTGCTGTTCTAGGAAGAGTCCCCCAACATCTGAATTGCCAGTTCCAGACTTTA	AX-94410486	BA00161718	BS00097986	BS00097986	CallRateBelowThreshold	5A	154.07		Tri-allelic	TT	CC	TT	TT	ACG	TT	CT	TT	TT	CT	TT	TT	TT	TT	CGT	CC	TT	CC	CC	TT	CC	TT	CC	TT	TT	TT	TT	TT	CT	AT	CC
AX-94410503_345_Co-dominant_pos-61_v1	345	Co-dominant	pos-61	CAACAGCCAGGGCGAGGTGGTGAAGCTGCTTGAGCAGGACGTGTTCCTATGAAGCAAAACTCTCAGACCCGCCGCCCATCGATCCTAAAACTCTCCCTTTGGTTCGGGACTCTCGGCGGT	AX-94410503	BA00161840	No BS code		Other	5B	97.36			CT	TT	CT	CT	CC	CT	CC	CT	CC	CT	TT	CT	CT	CT	CT	CT	TT	CT	CT	CT	CT	CT	CC	CT	CT	CT	CT	CT	CT	CT	CC
AX-94410536_317_Partially_pos-61_v1	317	Partially	pos-61	GAGCGCGGTGGGCGTCAACCCCATGATCACCATACAGTCCGTGGCCTACTGCCTCGCCACTGGCATCGCGGAGCAGCTGAAACGCGGCCCTCCTCCGGGAGAAACCACTCCACAGATTAA	AX-94410536	BA00162083	No BS code		Other	6B	70.23			CC	CC	CC	CT	CT	CC	CC	CC	CT	CC	CT	CT	CC	CC	CT	CC	CC	CC	CT	CC	CT	CC	CC	CT	CC	CC	CT	CT	CC	NN	CC
AX-94410542_64_Dominant_pos-61_v1	64	Dominant	pos-61	ACACGCACCAGGGGCGCTGGCGACGCACCGCGATCCTGCCTATGAGGGGAAGAACTACCATCTTCGCTGGGGCAGCGCCGGCGGCACTGATCTTTTCTTGCTGGACGGTCCGCGCTGAGT	AX-94410542	BA00162132	No BS code		NoMinorHom	3B	153.04	Failed Probe		NN	NN	NN	NN	NN	NN	NN	NN	NN	NN	NN	NN	NN	NN	NN	NN	NN	NN	NN	NN	NN	NN	NN	NN	NN	NN	NN	NN	NN	NN	NN
AX-94410587_655_Dominant_pos-61_v1	655	Dominant	pos-61	AGTTGTGTGAACTGTACCGAGGACCTAAGCACTTGTGAGTTGTGTAGCCGAGGCAGCGTGTTGGTAGCAACTAGCAATAAGGCGAGAACTTGTGTGTGGGAGTAAATTGTACTGGGAGCA	AX-94410587	BA00162345	BS00094533	BS00094533	NoMinorHom	7D	73.34			AT	TT	TT	TT	AA	TT	AT	TT	TT	AT	AT	AT	TT	TT	AT	TT	TT	TT	TT	AT	TT	AT	TT	TT	TT	TT	TT	TT	TT	TT	TT
AX-94410603_165_Co-dominant_pos-61_v1	165	Co-dominant	pos-61	AGTAGCCAGTAATCCCTAAGCTATTCTGCTTCTGCAGTCTAAACATTACACTAGCATAATTACCGGGTTCAATTCATCATCCACAGCAGCTTCACTTGCATAAGGATAGGATGTGAGTTT	AX-94410603	BA00162422	No BS code		CallRateBelowThreshold	5A	31.67			GT	GG	GT	GT	GT	GT	TT	GT	GT	GT	GG	GT	GT	GG	GG	GT	GT	GT	GT	GT	GT	GG	GT	GT	GT	GT	GT	GT	GT	GT	GT
AX-94410641_90_Co-dominant_pos-61_v1	90	Co-dominant	pos-61	GCAATATTTGGAAATGTGTCTCCCAAGATTGATATTTTCAGCTTCGGTGTTTTAATCCTCGAGATTGTAACTAGGAGAAAGAATAACAGTTCGGATGATTTCAATAACACAGTGAATCTC	AX-94410641	BA00162673	BS00077307		PolyHighResolution	2B	151.03	Cross Platform Set		GG	AG	GG	AG	GG	GG	AG	AG	GG	GG	GG	AG	AG	AG	AG	GG	GG	AG	AG	AG	AG	GG	AG	GG	GG	AG	GG	GG	GG	AG	AG
AX-94410642_579_Co-dominant_pos-61_v1	579	Co-dominant	pos-61	TACAATCACTGAAGTTGAAGCTGTCTACACGCCAACAGAAGCTGAAGATTAAGCTCGCAATTTCCTTTTCGCTGAAATGTCAGTATGCATCACCAGACTTGCTCTTGTCGACAAGTTAGT	AX-94410642	BA00162675	BS00057456		OTV	5A	72.49	Cross Platform Set		CC	CT	CT	CT	CT	CT	CC	CT	CT	CC	CT	CC	CT	CT	CT	CC	CT	CT	CT	CC	CT	CC	CT	CC	CC	CC	CC	CT	CT	CC	CT
AX-94410643_117_Co-dominant_pos-61_v1	117	Co-dominant	pos-61	GTTCTCGACTTCCTGCAGAAGCAATTGCACGACAAGTAAGACAGATGGTCCCAGTGTGTAGTATCCATAACGAGGTTCGACCGACCGCATCGTTGTTGTGTTGCAATATGGAAGGAGTTG	AX-94410643	BA00162676	No BS code		PolyHighResolution	3A	20.15			AG	AG	CG	CG	CG	CG	GG	AG	CG	CG	CG	AG	CG	CG	CG	AG	CG	CG	CG	CG	CG	AG	CG	CG	GG	CG	AG	CG	AG	CG	CG
AX-94410688_347_Dominant_pos-61_v1	347	Dominant	pos-61	GCGCACCAAGAATCGCAGGGCCAGCTCGTAGGCCGAGAAGATGGCGCCGTTGACGACGAACGCCCGCGCCACGGCCGTGCCGAGGCCGCGCCACAGCACCGGGAGCCCCTCCTCCCTCAC	AX-94410688	BA00162973	BS00025346		NoMinorHom	3A	25.21	Failed Probe		NN	NN	NN	NN	NN	NN	NN	NN	NN	NN	NN	NN	NN	NN	NN	NN	NN	NN	NN	NN	NN	NN	NN	NN	NN	NN	NN	NN	NN	NN	NN
AX-94410728_464_Co-dominant_pos-61_v1	464	Co-dominant	pos-61	AAAGAAGTTCATCATCAACTATTTCTACGCTTTCCTGAGGAGGAACTGCAGGGGTGGCACTGCAACCTTGAAGATGCCTCACTCGAACATCATGCGTGTGGGGATGACGTACATGGTCTG	AX-94410728	BA00163185	BS00039313		Other	5B	76.89			CT	CC	CT	CT	CC	CT	CT	CT	CC	CT	CT	CT	CT	CT	CT	CT	CT	CT	CT	CC	CT	CT	CC	CT	CT	CT	CT	CT	CT	CT	CC
AX-94410753_154_Co-dominant_pos-61_v1	154	Co-dominant	pos-61	GGTGGATGCCGAGGATCAGCAGGGCGGAGACTGCTCGGACCAAAAGTGCGGCAACGTCGGTATCTCCCATCCGTTCTGGCTCTACGATCAAGACACGGGAAGATCATGCGGCTCTGATCC	AX-94410753	BA00163384	BS00049032		PolyHighResolution	3A	25.21			CC	TT	NN	TT	TT	TT	TT	CT	CT	CC	CC	CC	CT	NN	CC	CC	CC	CC	CC	CC	CC	TT	CC	NN	CC	TT	CC	CC	CC	CT	CT
AX-94410775_237_Dominant_pos-61_v1	237	Dominant	pos-61	TATATTGTAGTAGTGTTCAAACATCTGGTGCGTTAGGAACTTGGCCATCATATTGTGCAATAGACCACTGCCTAAATGTTGACTTATGTATCTCCTTACTGGTTTTAACTTGAGTGAAGA	AX-94410775	BA00163495	No BS code		Other	7A	120.37			CT	CT	CC	CC	CT	CC	CT	CT	CC	CT	CC	CT	CT	CT	CG	CG	CT	CC	CC	CT	CC	CT	CC	CT	CT	CC	CT	CC	CC	CC	CT
AX-94410820_440_Co-dominant_pos-61_v1	440	Co-dominant	pos-61	GCAGACCACTTACATCAGCGTCCCCTACAGCGACTTCCTGGCGAGCATTGATAAGGACCAGGTGAAAAAGGTTGAGGTGGATGGGGTGCACGTAATGTTCCGGCTCCGTCCGGAGGTTGA	AX-94410820	BA00163772	BS00038290		PolyHighResolution	6A	83.38	Cross Platform Set		GG	GG	GG	GG	AG	GG	AG	GG	GG	GG	GG	GG	GG	GG	GG	GG	GG	GG	GG	GG	GG	AG	AG	GG	GG	GG	GG	GG	GG	GG	AG
AX-94410843_230_Dominant_pos-61_v1	230	Dominant	pos-61	CATCCTATATGTTCCGCACGGTGAAAAAAGAGTCTCCTGTTACTTCACCCACCTACTTGGGCGCAGCGCCACGGTAAAAAGACAGAACCCACTCAGGTTCAACCTACACTACAGGTATTC	AX-94410843	BA00163914	BS00057611		PolyHighResolution	1D	143.09			CG	CG	CG	CG	CG	CG	CG	CG	CG	CG	CG	CG	CG	CG	CG	CG	CG	CG	CG	CG	CG	CG	CG	CC	CG	CG	CG	CG	CG	CG	CG
AX-94410853_352_Co-dominant_pos-61_v1	352	Co-dominant	pos-61	TTCTTGATAGGAGACTATCTGATGATCTATGACACCAGTTGGATCAACAGAAGCTTTGACGTCTCCCTTCTTAAGTTTCTTTCTAATACATAGGTATAAAGGTATGACAATGCCGCCAAA	AX-94410853	BA00163975	BS00084863		Other	5D	3.34	Cross Platform Set		GG	GG	GG	GG	AA	GG	AA	AA	AA	GG	GG	GG	AA	GG	AA	AA	GG	GG	GG	AA	AA	GG	GG	AA	GG	AA	AA	GG	GG	GG	AA
AX-94410929_164_Dominant_pos-61_v1	164	Dominant	pos-61	TTCACACCATCTTGTCTCGGGCTGATGATGCTTCCGGTCTATATCTCATCCATGTCCATGTCAAGGAGCATCAACCTTGCATCTGGCTCCACAAGGGGGACAACTGGTTGCTGGTCGATA	AX-94410929	BA00164420	BS00110536		OTV	6A	70.79			TT	TT	CT	TT	TT	TT	TT	TT	TT	CT	TT	TT	TT	TT	TT	TT	TT	CT	TT	TT	TT	TT	TT	CT	TT	TT	TT	CT	TT	TT	TT
AX-94410967_265_Co-dominant_pos-61_v1	265	Co-dominant	pos-61	CATCAACTCAAGGATCTCAATTTAGGGCAAGGTATTTGTAGAAACTCACATAGCTAGTGTCTCAATCAGGAACTTACATTCTGTGCTAGTACTGGCTTATTCCCTTGTTGTGTAAACCAG	AX-94410967	BA00164577	No BS code		NoMinorHom	3B	157.91			AC	CC	AC	AC	AC	AC	AC	AC	AC	AC	AC	AC	AC	AC	AC	AC	AC	AC	AC	CC	AC	CC	AC	AC	CC	AC	AC	AC	CC	AC	AC
AX-94411079_259_Dominant_pos-61_v1	259	Dominant	pos-61	TAATGAAAAATGTCCCCTTTTTGGTATGAACGCCCTCCATGATGCTGGCGGCCTTGGCATGCTACCAGTCTACTTGTACCTCCCTTGGGAGGTCAAGATGGATGCTGGCATGCCCGACAC	AX-94411079	BA00165299	No BS code		NoMinorHom	6B	82.78			GG	CG	CG	GG	GG	CG	CG	CG	GG	CG	GG	CG	CG	GG	GG	GG	GG	CG	CG	GG	GG	CG	GG	CG	GG	CG	CG	GG	CG	CG	GG
AX-94411240_991_Dominant_pos-61_v1	991	Dominant	pos-61	AGGAGCGGGAGTGGGTCCTTGGATGGTGGTGGTGCTGCGTCACTGTTTGGTACCGAGTTCGCCAACGGGGAGTTCACTGAGGCTGAGAAGAAGAAGATCATGGCAAATGAACGCCTCGCA	AX-94411240	BA00166210	No BS code		NoMinorHom	7B	136.6			AG	AG	AG	AG	AG	AG	AG	AG	AG	AG	AG	AG	AG	AG	AG	GG	AG	AG	AG	AG	AG	GG	AG	AG	AG	AG	AG	AG	AG	AG	AG
AX-94411379_546_Dominant_pos-61_v1	546	Dominant	pos-61	TAACAGTGCATCCGTGCGGGCGTGCAGTTTGGCGGCACGGCGCGTGTGGTACACTGGTTCTGGTGATGCTGTTCGCCGGCGTACTCCAGAGTAACAGTTTCGCTTCGTGACGATGTCTTT	AX-94411379	BA00166936	BS00024426		Other	6B	70.23			CC	CC	CC	CC	CC	CC	CC	CC	CC	CC	CC	CC	CC	CC	CC	CC	CC	CC	CC	CT	CC	CC	CC	TT	CC	CC	TT	CC	CC	CC	CC
AX-94411390_110_Co-dominant_pos-61_v1	110	Co-dominant	pos-61	GAACCCCGCAAGGATCGCGCCCGATCTCCCTGACCCCTCCGCGATTCGGTCCATCTCAAATTGCAACGTGATCTCCACGAATCCCTCATCCGATTCCCCGAAACGCTGCTCGAGTTTGCC	AX-94411390	BA00166984	No BS code		NoMinorHom	5D	95.2			CC	CC	CC	CC	CC	CC	CC	CC	CC	CC	CC	CC	CC	CC	CC	CC	CC	CC	CC	CC	CC	CC	CC	CC	CC	CC	CC	CC	CC	CC	CC
AX-94411463_207_Co-dominant_pos-61_v1	207	Co-dominant	pos-61	CTCAATCTCAGTGCTGCTGAGCCTGAGCGTATGGAATGTATGTTACTGAGGATCCCCTCTGAGAGCTGATCGAATGTTGTGCAATCGCAGCTTGCATCAGCCTGGGACAGGTAGCTAGAT	AX-94411463	BA00167409	BS00021980	BS00021980	Other	3A	54.8		Tri-allelic	CG	CG	GG	CG	AC	CG	CG	CG	CC	CG	CG	ACG	CG	CC	CG	CG	CG	CG	CC	CG	CG	ACG	CG	CG	CG	CG	CG	CG	CG	CG	CC
AX-94411493_410_Dominant_pos-61_v1	410	Dominant	pos-61	CAGCTACTACCAGAAGAACGCCGGCATGGGCGCCACCTGCGACTTCATGGGCGTCGCCACTCTCACCGGCGCCGACCCCAGCGCCGGATCCTGCAAGTACCCCGCCAGCGCAAGCGGCGT	AX-94411493	BA00167577	No BS code		NoMinorHom	1B	54.89			CT	CC	CT	CC	CC	CT	CC	CT	CT	CT	CC	CT	CC	CT	CC	CC	CC	CT	CT	CC	CC	CC	CC	CT	CC	CC	CC	CT	CC	CC	CC
AX-94411508_247_Dominant_pos-61_v1	247	Dominant	pos-61	TGCTTCGTCCGACCCACGGGCGTCAACTGCGGCTGCATCCGCCTTCTGTGAGCTGTCGGCTCCGCCGGCTGATGTGGCCCCATTCCTGCCTCTCGCGCCTGACCTTTACAATCTGCTAAC	AX-94411508	BA00167647	BS00078795		Other	1A	53.27			GG	GG	GT	GG	GT	GG	GG	GG	GT	GG	GG	GT	GG	GG	GG	GT	GG	GG	GG	GG	GT	GG	GT	GT	GG	GG	GG	GT	GG	GT	GT
AX-94411517_119_Dominant_pos-61_v1	119	Dominant	pos-61	ACGCGCACGAGCTCGCCATGGCCGCACCGGTAGCCTGCGCCTTCTTTTTCGACGCCAAGACGGTCGGCGAGCCCGGCGTGCACTCCCTGGGCGCGTGCGCGCTCTGCACCAAGCCGCTGG	AX-94411517	BA00167674	No BS code		Other	2B	160.66	Failed Probe		NN	NN	NN	NN	NN	NN	NN	NN	NN	NN	NN	NN	NN	NN	NN	NN	NN	NN	NN	NN	NN	NN	NN	NN	NN	NN	NN	NN	NN	NN	NN
AX-94411527_64_Co-dominant_pos-61_v1	64	Co-dominant	pos-61	TGATTTCCTAGCTTATCATACAGAAAAGTGGTAAATCCGAAGCTAGCTACGATAATTAGGTAACATAAGAACTAGCAAAGTAGATAGAGACTTGCACATTATCTCAACTCCACGACTTGG	AX-94411527	BA00167731	No BS code		NoMinorHom	1D	104.32			CT	CT	CT	CT	CT	CT	CT	CT	CT	CT	CT	CT	CT	CT	CT	TT	CT	CT	CT	CT	CT	CT	CT	CT	CT	CT	CT	CT	CT	TT	CT
AX-94411546_116_Co-dominant_pos-61_v1	116	Co-dominant	pos-61	AATGCATCAAACTTCCCAACCAATCTGGCATCTCTCCAAGATGTCCAGCCACTTTGAGGCTCCTCATGAGTGGGGGAGGAGAGGAAACAGAATGCAGCCAATCAAGCTTATCAGCTTCCA	AX-94411546	BA00167836	No BS code		OTV	7D	5.56			CC	TT	CC	CC	CC	TT	TT	CC	CC	CC	CC	TT	CC	CC	CC	CC	CC	CC	TT	TT	CC	TT	TT	CC	CC	CC	TT	CC	CC	CC	CC
AX-94411551_52_Co-dominant_pos-52_v1	52	Co-dominant	pos-52	ACTCTGAGTACCCTGTTCTCCCCGTTCAAGTGAAAGATGGGAAAGATGGGATGGCCGTGTAAACTTGTAGGATTGAAGATGAAGATGGGACAGCTGTGTAAACTTGTAGGATTGGAGATG	AX-94411551	BA00167864	BS00035882		Other	7A	122.9			CC	CT	CT	CT	CT	CT	CT	CC	CT	CT	CT	CC	CC	CT	CT	CT	CC	CT	CT	CC	CT	CT	CT	CC	CC	CT	CC	CT	CT	CT	CT
AX-94411585_69_Co-dominant_pos-61_v1	69	Co-dominant	pos-61	AGTCAAACAATCTCAAGATGAACCTTCCTCCCATCAAGCTGGAACAACATGGGTATCACATAGAAGAAGACGATGTCTTGATATCTTTGAGGAGGGCAATCAACCGATGTTCCACTCTCC	AX-94411585	BA00168018	No BS code		PolyHighResolution	5D	157.56			CT	CT	CT	CT	CT	CT	CT	CT	CT	CT	CT	CT	CT	CT	CT	CT	CT	CT	CT	CT	CT	CT	CT	CT	CT	CT	CT	CT	CT	CT	CT
AX-94411611_162_Co-dominant_pos-61_v1	162	Co-dominant	pos-61	CGCAAACTCTTGAAACAATCAATATCAGAGCACCAACACATCGAAGAGCAATGCTGGGTGTCTGGGTCACCAACCGCTCGATCTAATGAAACAATCTTAGAGCTGCCAAATTACACATGT	AX-94411611	BA00168139	BS00073414		Other	7B	144.94			CT	CC	CT	CT	CT	CC	CT	CT	CT	CC	CT	CT	CC	CT	CT	CT	CT	CC	CT	CC	CC	CC	CT	CC	CT	CT	CT	CT	CT	CT	CT
AX-94411695_182_Co-dominant_pos-61_v1	182	Co-dominant	pos-61	CTCGGCCAAGACCTCGTGGGCTACGACTACTACATCAGCCTCATTCAAGTCCATTTTGTCGACAACTATGTCATCAGCCAGGGCTACCACCATGATCCCACTTCAATCAAGGACGATCAT	AX-94411695	BA00168620	No BS code		OTV	1B	172.34		Tri-allelic	AG	TT	AG	GG	NN	GG	GG	AG	NN	AG	AG	NN	GG	AG	TT	NN	NN	AG	GG	AGT	AG	AG	GG	GG	AG	GG	AG	TT	TT	GG	NN
AX-94411787_176_Dominant_pos-61_v1	176	Dominant	pos-61	CCAAATTGCAAGAATCAACAAGCCAACGAAAGAAGTGTGAGATACAATCAATCAAAGAGGGACGGCGCATGAATCCAACAAAAAACAGTGGTCGCGGCGGCGAATTTGACATTCCTTCTA	AX-94411787	BA00169064	No BS code		Other	5B	98.16			AA	AA	AA	AA	AA	AA	AA	AA	AA	AA	AA	AA	AA	AA	AA	AA	AA	AA	AA	AA	AA	AA	AG	AA	AA	AA	AA	AA	AA	AA	AA
AX-94411794_863_Partially_pos-61_v1	863	Partially	pos-61	CCAACGATGGCGGCATGCCAATCTTGTTAGTGCCACCATCAACGTCGAGCGTTCACTCTTGATTTTGTGGCCTTATGAATAAACCGAAAATAAAGCCGGCATTTCCATACCTGGCGTGGG	AX-94411794	BA00169099	No BS code		Other	6A	174.61	Cross Platform Set		GG	GG	GG	GG	GG	GG	GG	GG	GG	AG	GG	GG	GG	GG	GG	AG	GG	GG	GG	GG	GG	GG	GG	GG	GG	GG	GG	GG	GG	GG	GG
AX-94411823_1295_Partially_pos-61_v1	1295	Partially	pos-61	GAGAGTAGGAGGTGATAAAGAACGAGGAGGAGGTAGTGTGCGATCTAAAGGGAGCAACCAGCTAAGCAGCTCCTGACAAGGATCCTCATAACCATTAGGAAGCCCGTTTACAAGATTCTC	AX-94411823	BA00169250	BS00035956		PolyHighResolution	4B	48.91			AG	AG	AG	GG	GG	GG	AG	AG	GG	GG	GG	GG	AG	AG	GG	GG	GG	AG	AG	GG	GG	AG	GG	GG	AG	GG	GG	GG	GG	AG	GG
AX-94411826_48_Partially_pos-48_v1	48	Partially	pos-48	AATAAGCTTCAGTTTGTTCAGTTTGGAGATTACAAATGTCTGGAGCTGTACAATGAATAATATCCTGGATGAAGTTTTATCTTTGTGCAGTACCACTTTGAGACAATTTCAGGCAGTAGA	AX-94411826	BA00169271	No BS code		NoMinorHom	6B	70.23	Cross Platform Set		AG	AG	AG	AG	AG	AG	GG	AG	AG	AG	AG	AG	AG	AG	AG	AG	AG	AG	AG	AG	AG	GG	AG	AG	AG	AG	AG	AG	AG	AG	AG
AX-94411868_410_Co-dominant_pos-61_v1	410	Co-dominant	pos-61	ATTGTTGTTCCTTTATATATGGTTAGTGTGATCTCTACTGGATAAGTAGATTGCCATGAAGAAAACAACTGTGCTGAAGCAGTAGGTTCCGCATTCAGACATAAGAGGTCAAGCGCACCT	AX-94411868	BA00169480	BS00101914		Other	2B	158.99			CG	CG	CG	CG	CC	CG	CG	CG	CG	CG	CC	CG	CG	CG	CG	CG	CG	CG	CG	CC	CG	CG	CC	CG	CG	CG	CG	CG	CC	CG	CG
AX-94411894_616_Co-dominant_pos-61_v1	616	Co-dominant	pos-61	TTGTTTGCTCGATGATCTATGTTTATTTTGGTGTTTGCCGTGTACAAGTTTTGCAAGCGGGCATAATCCACTACCACTAGCGTTCAGGCTTCACTCCTCTGTATGGGCGTTTGAATTTGG	AX-94411894	BA00169604	No BS code		PolyHighResolution	2A	63.76	Cross Platform Set		GG	AA	GG	GG	GG	GG	GG	GG	GG	GG	GG	GG	GG	GG	GG	GG	GG	GG	GG	GG	GG	GG	GG	GG	GG	GG	GG	GG	GG	GG	GG
AX-94411895_312_Partially_pos-61_v1	312	Partially	pos-61	GCAATGACATGTGGCGTGGTAGCGGCCGGGTTGGCGTTGATGACGCAGATTCTTGCCAGCGTGGCCATCTGCTGCTGTGGGGCGTGGCGGATAACAAAGGGGGCCAAGCGCATCGCGGCG	AX-94411895	BA00169606	No BS code		NoMinorHom	5B	24.61			AG	GG	AG	AG	AG	AG	AG	AG	AG	AG	GG	GG	GG	AG	GG	AG	AG	GG	AG	AG	AG	GG	GG	AG	AG	GG	AG	AG	AG	GG	AG
AX-94411902_289_Partially_pos-61_v1	289	Partially	pos-61	CAGATTTCCTGAGCAACGAACCGAGGCTGGAAAACCTATATATGTTGCCTGCTTTTATCCGAAGCTGTCTGTCTGATGACAGTCAGGAATTCAACAACCAATTCAAGCTGCAGGAGGTTT	AX-94411902	BA00169650	No BS code		Other	5B	99.76			GG	AG	GG	GG	GG	GG	GG	GG	GG	GG	GG	GG	GG	GG	GG	GG	AG	GG	GG	GG	GG	AG	GG	AG	GG	GG	GG	GG	GG	GG	GG
AX-94411924_139_Dominant_pos-61_v1	139	Dominant	pos-61	TACGATAGAAACATAGAAACGACCAGGACGACAGACACATGCACCATTGGAGGACATATCGAAGACACAAGACCTGTGAACCCGCAGAGAAGCCGCTCCATTGCCAGGCACTTACTGGCC	AX-94411924	BA00169754	No BS code		CallRateBelowThreshold	7A	152.85			AG	AG	AG	NN	AG	AG	AG	AG	AG	AG	AG	AG	AG	AG	GG	AG	AG	AG	AG	AG	GG	GG	AG	AG	AG	AG	AA	AG	AG	AG	AG
AX-94412083_560_Partially_pos-61_v1	560	Partially	pos-61	TGAATAAAGTACACATAAATCCGAGGCTCCTGTTTCAGAACAGTTACAAGAAAACGCAAAGTGTTGTACTAATGATGTTTGTAAATCCTCCGTGAGCCATCTATGTAAATATGTAATTGT	AX-94412083	BA00170588	BS00061077		PolyHighResolution	7A	18.95	Cross Platform Set		GG	GG	AG	AG	AG	AG	GG	GG	AG	GG	GG	GG	GG	GG	AG	GG	GG	AG	GG	AG	GG	GG	GG	GG	GG	AG	GG	GG	AG	GG	AG
AX-94412216_544_Partially_pos-61_v1	544	Partially	pos-61	AAGTCTGGAGATTTACTTGCTACACCTGTTCCACGAGAACATTCTCAGAAAAGTCAGGGAGAAATATCGTAATATTGTTCGCTACCAGAGTCCTGCTCAGCTGCAGAGTCTGCAGGTGAA	AX-94412216	BA00171455	No BS code		CallRateBelowThreshold	7D	5.56		Tri-allelic	AG	GG	AG	AG	AG	AG	AG	AG	AG	AG	AG	ACG	AG	AG	AG	AG	AG	AG	AG	AG	AG	AG	AG	AG	AG	AG	AG	AG	AG	AG	AG
AX-94412228_882_Co-dominant_pos-61_v1	882	Co-dominant	pos-61	GCTGATAAGTGATAAGCAAAGTAGGAAGCATACAAGATGCATGAGTCTTGTTTCAAAAGCGATCAAATCCGGACGTGCTTCTGCAAGAACCTGAAGTCTTCGCTGATGAATATCTTCAAG	AX-94412228	BA00171495	BS00106462		PolyHighResolution	5A	81.39			AG	AG	AG	GG	AG	GG	GG	GG	AG	GG	GG	AG	GG	AG	AG	GG	AG	GG	AG	GG	GG	GG	AG	GG	AG	GG	GG	GG	GG	GG	AG
AX-94412241_208_Co-dominant_pos-61_v1	208	Co-dominant	pos-61	GAGCACGACGGTCTTGCCGTGCGCGGTGGCCATGTCCCTGAGCATCTTGACAATGTGCAGTGCGGAGCCGGAGTCGAGCCCGGACGTGGGCTCGTCCAGCAGCAACACGGCCGGATCGTG	AX-94412241	BA00171551	No BS code		Other	7B	24.04			NN	NN	NN	NN	NN	NN	NN	NN	CC	NN	CC	NN	NN	NN	NN	NN	NN	NN	NN	NN	NN	NN	NN	NN	NN	NN	NN	NN	NN	NN	NN
AX-94412376_746_Partially_pos-61_v1	746	Partially	pos-61	GGAGTTTGGTCTGGACCGCGGGTTTGTCCACGTGATAGACGACGAGAGCAAGTTCGGTGCTGGTTTCGGGCTGAATGTACTCAGAGGGGTGCTCCGGTTGCCGGGGGAGGACATGCACCG	AX-94412376	BA00172314	BS00105452		Other	5B	101.55			TT	TT	TT	TT	CT	TT	TT	TT	TT	TT	CT	TT	TT	TT	CT	TT	TT	TT	TT	CT	TT	TT	TT	TT	TT	TT	TT	TT	TT	TT	CT
AX-94412398_354_Co-dominant_pos-61_v1	354	Co-dominant	pos-61	CAGATTTTGTGGCGGAGAATGTTGGGCACCAAGCATCTGGGCATGTAGTTGTGAGAACTGTGGTGGAGAGTGTTGAATTGGGAGCATTCCGTTTTGTTGATGGGGTGGCGGCATTTGAGG	AX-94412398	BA00172428	BS00029901		PolyHighResolution	5B	77.7	Cross Platform Set		GT	GG	GT	GT	GG	GT	GG	GT	GG	GT	GT	GT	GT	GT	GT	GT	GT	GT	GT	GT	GT	GG	GG	GG	GT	GT	GT	GT	GT	GT	GG
AX-94412413_223_Dominant_pos-61_v1	223	Dominant	pos-61	CATGGGGATTTGCTGCAAAGGGCCACCGGAGGAGGAGCCCAACTACAGGAGAATGCGGTGTAGCAAGAGCCTCGCCAGCATCGTCGGCATCGAGCAGTCCTCTAAAGCTCGTCCTCACCA	AX-94412413	BA00172528	No BS code		Other	2B	162.12			NN	NN	NN	NN	NN	NN	NN	NN	AA	NN	NN	NN	NN	NN	NN	NN	NN	NN	NN	NN	NN	NN	NN	NN	NN	NN	NN	NN	NN	NN	NN
AX-94412427_142_Partially_pos-61_v1	142	Partially	pos-61	GAACATGTAGACATACACACTTGCCGTCCAGTGGAAGGTCATACGATCATACGAACACAAGAGCACACCACAACGTACGTACGCAAGGAGCATGGACGGCTCACATTCTCTCTGAGTTCA	AX-94412427	BA00172595	BS00037277		PolyHighResolution	2B	152.59			CC	CC	CG	CC	CG	CG	CC	CC	CC	CC	CG	CC	CC	CC	CC	CC	CC	CC	CC	CG	CC	CC	CC	CG	CC	CC	CG	CC	CC	CC	CC
AX-94412441_355_Co-dominant_pos-61_v1	355	Co-dominant	pos-61	GATCGTCGGAGGCGGAGGGCCTGTGTGGATTCCTACGCTCGCAGCGATGATTGGGGTCTCGTTCCTGCTCACGTTGACGAGGAGCCGGAGGGGCATGCTGCAGCGGCGAGTGCCCCTGTA	AX-94412441	BA00172687	BS00055765		PolyHighResolution	5B	81.58			NN	NN	NN	NN	NN	GG	NN	GG	CC	NN	NN	CC	NN	GG	GG	NN	NN	NN	NN	GG	NN	NN	NN	NN	NN	NN	NN	NN	GG	NN	NN
AX-94412449_142_Partially_pos-61_v1	142	Partially	pos-61	CTTATCTCTCTAAACCTCCCTGTAATCTCCTCTGATCGGTTAAGCCTCGAGCTACCGCACGTTGTATCGACCATGCTATCAATATATATCACGCGGGTCTCCTGTATGGAGATTGAGACG	AX-94412449	BA00172718	BS00073174		PolyHighResolution	7B	8.41		Tri-allelic	AG	AG	GT	AG	AG	AG	GG	AG	AG	AG	AGT	AG	GG	AG	GT	GG	GG	AG	AG	AG	AG	AG	GG	AG	GG	AG	AG	GT	GT	AG	AG
AX-94412484_927_Co-dominant_pos-61_v1	927	Co-dominant	pos-61	CCACTACTTTATTAACAAGGGATTCTTAGACTCGGACTCACACTTATTGGACAACGTCGAGAAGATTCGTCACATTAAAACTTTCATTGTACAGGGCGGTATGATATTGCTGTCCTATGA	AX-94412484	BA00172932	BS00012443	BS00012443	Other	1B	54.89			CG	CC	CC	CG	CG	CG	CC	CG	CG	CC	CC	CC	CC	CG	CC	CC	CC	CG	CC	CC	CC	CC	CC	CG	CC	CC	CC	CG	CC	CC	CG
AX-94412513_288_Dominant_pos-61_v1	288	Dominant	pos-61	GAATGCCGTATGCTCAGATTAGAAATATTGGCTTCAACTCAGCAGTCTCTAACTAGTAGGTGAAAGACCTGTAACAAGTCCAGAACAAAATCCAGATGTGCAGATCGAAGATGATAAGCC	AX-94412513	BA00173069	BS00016437		NoMinorHom	1A	8.62			AA	AA	AA	AA	AA	AA	AA	AA	AA	AA	AA	AA	AA	AA	AA	AA	AA	AA	AA	AA	AA	AA	AA	AA	AA	AA	AA	AA	AA	AA	AA
AX-94412544_316_Co-dominant_pos-61_v1	316	Co-dominant	pos-61	TGGCGGTGCTTACACTATGAACACTGCCAGTGCGGTCACTGTCAGGAGCACTATCCGTCGTTTGAGGGAGCAGACTGAAGCATAAGTTGCTACTAGTGTTTTGTCCTAGTGAATCATCTG	AX-94412544	BA00173241	No BS code		PolyHighResolution	7B	126.57			CT	CT	CT	CT	CT	CT	CT	CC	CT	CT	CT	CT	CT	CC	CT	CT	CT	CT	CT	CT	CT	CT	CC	CT	CT	CT	CT	CT	CT	CT	CT
AX-94412546_340_Partially_pos-61_v1	340	Partially	pos-61	TCGTGCTTGCGCTCCACTCGCATCGTGTCCAGCTCAACAGAGAACAGCCACGTCTCCTCGTTCGGTGTCAGCAGGACGTATCTAGCATTCGCGGAGACAATCATGGCTTCTTGCTGGAAG	AX-94412546	BA00173252	BS00024305		CallRateBelowThreshold	1B	54.09			CT	CC	CT	CC	CC	CT	CC	CT	CT	CT	CC	CT	CT	CT	CC	CC	CC	CT	CT	CC	CT	CC	CT	CC	CT	CC	CT	CT	CT	CC	CC
AX-94412563_418_Partially_pos-61_v1	418	Partially	pos-61	CGACCTCTTTACCGGTCTTGCATCTTGCTATGCGTACGTGGTAGGTGCATGTGTGAGCTAGAATAAATTGCGGTAACTAGAAGTGGCTCTCCAGCCTTGGAGAGAGCCTGTGTACGAGGA	AX-94412563	BA00173357	BS00022953	BS00022953	CallRateBelowThreshold	6A	175.41			CC	GG	GG	CG	CG	GG	CG	CG	CC	GG	CG	GG	GG	CG	CC	GG	CG	GG	CG	GG	GG	GG	CG	CG	CG	GG	CG	GG	GG	CC	CG
AX-94412593_772_Co-dominant_pos-61_v1	772	Co-dominant	pos-61	TATCTATGCTGAGATCTCTAAAGACTGGGTAAGCAAGTTTATGGAGAAGCTCAGGGAAGGTTGTGCTTATGAGATTTGTCAGTTTCTGGTGTTCCCAAATAAGCGTTACTTTAAGGCCGT	AX-94412593	BA00173568	No BS code		PolyHighResolution	1A	53.27	Cross Platform Set		CC	CC	CT	CC	CC	CC	CC	CC	CC	CC	CC	CC	CC	CT	CC	CC	CC	CC	CC	CC	CC	CC	CT	CC	CC	CC	CC	CC	CC	CC	CC
AX-94412611_131_Dominant_pos-61_v1	131	Dominant	pos-61	GAAACAGCGCCGCGCTGCCAGGCCTTGCCCCCATCACACCAATGAGCACAGCAGCCTCAATCTCCGACAATGGATCCAGGCACCCCCGGTCAGATCGCGCCCCAAGTACCCGCGCAGGCG	AX-94412611	BA00173654	BS00048503		Other	6B	70.23			CC	CC	CC	CC	CC	CC	CC	CC	CC	CC	CC	CC	CC	CC	CC	CC	CC	CC	CC	CC	CC	CC	CC	CC	CC	CC	CC	CC	CC	CC	CC
AX-94412652_56_Co-dominant_pos-56_v1	56	Co-dominant	pos-56	GAGATGCCTGTTACTCTGTTAGTCAAAGAAAAGATGAATGTAACTACTCGTGGGTGTACGTCTACTTTAGTGTTACACTGAAGGAGTGAAGGACAATTTCAGCAACATTGACTTGTGTAT	AX-94412652	BA00173874	No BS code		PolyHighResolution	7A	17.35			CC	CG	CT	CC	CT	CC	CC	CC	CT	CC	CT	CC	CC	CC	CT	CC	CC	CT	CC	CC	CC	CC	CC	CG	CC	CC	CC	CC	CT	CT	CC
AX-94412680_714_Dominant_pos-61_v1	714	Dominant	pos-61	ATCAAAATATATCCAACCCCCGGCAAATCGCTCTGGTGCTTTAGTTGGCGATACAAGGGTGCAGTTTCACAATGACCAAACACATCTTCTTGTAGTTCATGAGAGCCAACTGGCAATCTA	AX-94412680	BA00174031	No BS code		Other	7B	8.41			CC	CG	CC	CC	CC	CC	CG	CC	CC	CC	CC	CC	CC	CC	CC	CC	CC	CC	CC	CC	CC	CC	CC	CC	CC	CC	CC	CC	CC	CC	CC
AX-94412686_954_Dominant_pos-61_v1	954	Dominant	pos-61	TACATGGCTTCGGCACCATACGATTCTGGTTTGAGTAGCCTTGTTCCTCCCATTGAACATTGTCAACAAAGCGTAGGCACTTTGGCATCCACTTCACAAGAATTCTGGCGCTCACTCGCC	AX-94412686	BA00174083	No BS code		Other	2D	79.4			CT	CT	CT	CT	CT	CT	CT	CT	CT	CT	CT	CT	CT	CT	CT	CT	CT	CT	CT	CT	CT	CT	CT	CT	CT	CT	CT	CT	CT	CT	CT
AX-94412719_113_Co-dominant_pos-61_v1	113	Co-dominant	pos-61	ACTAGAGTGCCACTAGTCAGTTTCATGGGCCGGTTGAATCCATCGCGTGTCGGAGTTTATGCTATTATCGTCTCGTTTGTCGTTGAACCTTATTTTACTTTGCTTTCAGCCTCGTATCGT	AX-94412719	BA00174266	BS00022186	BS00022186	PolyHighResolution	4B	48.91			GG	GG	AA	GT	GG	GG	GG	GG	GG	GG	GG	GG	GG	GG	GG	GT	GG	GG	GG	GG	GG	GG	GG	GT	GG	GG	GG	GG	GG	GT	GG
AX-94412778_933_Co-dominant_pos-61_v1	933	Co-dominant	pos-61	ACTTGATAAGAAATAAATCTGGACCAAATTGTCCGTCCTGTAGGATATAACCGAGGATTATTGTTGTGCATGCTGGCATTGCCCAGGGCCATCTCATAGCCTGGTTGATCTGCCTTGCCT	AX-94412778	BA00174617	No BS code		OTV	4A	52.02	Cross Platform Set		TT	CT	TT	TT	CT	TT	CT	TT	TT	TT	CT	TT	TT	TT	TT	TT	TT	CT	TT	CT	TT	TT	TT	TT	CT	TT	CT	TT	TT	TT	TT
AX-94412818_317_Co-dominant_pos-61_v1	317	Co-dominant	pos-61	ATCTGCTTGAAAGTGCCCTCCATGCACCTCTGCTGCACCGCCGACCTTTAGATTGATCCATGAATCTGCTTAAGACAGAAATTTTTTGGATTGGCTCATGGAGAGGTTGAACAGAAGGAG	AX-94412818	BA00174858	No BS code		PolyHighResolution	1A	36.55			CC	CC	CC	NN	NN	CC	CC	CC	NN	CC	CC	NN	CC	NN	CC	CC	CC	CC	CC	CC	CC	CC	NN	CC	CC	CC	CC	NN	CC	NN	NN
AX-94412876_505_Partially_pos-61_v1	505	Partially	pos-61	AATCCCACTTTCCATGTGCATGCTAGGCAAGTTGCCTTTCAGGTCCAGTGCATCACTAGGTGATTATACGTTGTTTTCGGTTAGATCAACTTGCATCAGTCGCTGCTCGGTGTGTGAAAG	AX-94412876	BA00175196	No BS code		Other	5A	180.51	Cross Platform Set		CT	CT	CT	CT	CT	CT	CT	CT	CT	CT	CT	CT	CT	CT	CT	CC	CT	CT	CT	CT	CT	CT	CT	CT	CT	CT	CT	CT	CT	CT	CT
AX-94412885_135_Dominant_pos-61_v1	135	Dominant	pos-61	TAAAAGGCTAACGAAATAATAACTGGGAACGAACAAAAAGAAGGCAAAAACATCACGGTCGTCACCTGGCACGTCCATATATAAAGTCTACTACTACTAGGTAATTCATCACCTTGCTAG	AX-94412885	BA00175244	No BS code		NoMinorHom	5B	77.7	Cross Platform Set		CG	GG	CG	CG	GG	CG	GG	CG	GG	CG	CG	CG	CG	CG	CG	CG	CG	CG	CG	CG	CG	GG	GG	GG	CG	CG	CG	CG	CG	CG	GG
AX-94412955_1899_Partially_pos-61_v1	1899	Partially	pos-61	GATTCAGAAGGAACTGCTTGCTATCAAAAGGAAGGCTCTTGCATTTAGGCGGGAAGGGAATAACACAGAAGCTGAAGAGGAACTAGAGAAGGCAAAGGTCTTGGAGGAGCAACTGGCAGA	AX-94412955	BA00175724	No BS code		PolyHighResolution	5B	139.61			GT	GG	GG	GT	GG	GT	GG	GT	GG	GT	GG	GT	GT	GT	GG	GT	GT	GT	GT	GG	GT	GT	GG	GT	GT	GT	GT	GG	GG	GT	GG
AX-94412967_540_Dominant_pos-61_v1	540	Dominant	pos-61	GGACCGTGCCGAAGAAGCCAAAGGCTCAGCTGTCCCGTGATTGATTGATGATCTTCATGGGCGCGGCTTGTTGCTCCAAGGGAAAGGTAGCAAGCAGGATCTTGATGTGGCTATGGATCG	AX-94412967	BA00175771	No BS code		Other	1A	8.62			AA	AA	AA	AA	AA	AA	AA	AA	AA	AA	AA	AA	AA	AA	AA	AG	AA	AA	AG	AA	AG	AA	AA	AA	AA	AA	AA	AG	AA	AA	AA
AX-94413007_220_Co-dominant_pos-61_v1	220	Co-dominant	pos-61	AGCAGCAGGGCGCAGGCACGCAGCCATTGCCAGCCTGCCGGGGAAGGATGCAGCGTCCGTTGAGAAGTAGGAGGCGGAGTTAACATGGGCAGTCGGGATGCTCATGAACTGCTGGTAGTT	AX-94413007	BA00175998	No BS code		PolyHighResolution	2A	63.76			CC	CC	CC	CC	CC	CC	CC	CC	CC	CC	CC	CC	CC	CC	CC	CC	CC	CC	CC	CC	CC	CC	CC	CC	CC	CC	CC	CC	CC	CC	CC
AX-94413050_310_Partially_pos-61_v1	310	Partially	pos-61	TTGGCAAGAGACATGCTACAGTCCTTTTCACCCTTCCAGTCTATCTTCAGTTCTTCTAAAGCTGGTGCCCAGCTTAGTAGCTTTGCCGCAAAATCAACTTCGTAGTCCAGGCCCCCAAAA	AX-94413050	BA00176217	No BS code		NoMinorHom	3D	214.82			CG	CG	CG	CG	CG	CG	CG	CG	CG	CG	CG	CG	CG	CG	CG	CG	CG	CG	CG	CG	CG	CG	CG	CG	CG	CG	CG	CG	CG	CG	CG
AX-94413158_312_Co-dominant_pos-61_v1	312	Co-dominant	pos-61	GCTAAGGCCTGGAAGATTTGATCGCCAGATAACAATTGACAAACCAGATATAAAGGGCCGTGATCAGATATTCCGCATATATCTTACAAAACTTAAACTGGACAATGACCCAACATATTT	AX-94413158	BA00176801	BS00087598		PolyHighResolution	1A	53.27	Cross Platform Set		TT	CT	TT	TT	TT	TT	TT	TT	TT	TT	TT	TT	TT	TT	TT	TT	TT	TT	TT	TT	TT	TT	TT	TT	TT	TT	TT	CT	TT	TT	TT
AX-94413176_1466_Co-dominant_pos-61_v1	1466	Co-dominant	pos-61	CAGAGCGGAAGCAGAATCACGACAAGTTGATAAGTGTATGTCTCTGGGGCTTTGCTTTCTGGATTCTAGTTGCACGTTTACTTGTGTGCCGTCATGGTCTGTACATAGAAACACTAGCCG	AX-94413176	BA00176903	BS00102684		Other	3B	153.04			GT	GT	CT	CT	GT	CT	GT	CT	CT	GT	CT	GT	GT	GT	CT	CT	GT	CT	GT	GT	GT	GT	GT	GG	GT	CT	GT	GT	GT	CT	CT
AX-94413197_154_Partially_pos-61_v1	154	Partially	pos-61	CCGGCCCTGGGACGTTACACCCTATGAGGATGAGCTCGTTGCGGGCTGACAATGAGTAGAGCACGTCCCCGCGGTTGGTGAAATAATCACTAAAACGGAAGGAGAGAAGATCTCTGGAGG	AX-94413197	BA00177004	No BS code		CallRateBelowThreshold	7B	24.04			AG	AG	AA	AA	AG	AA	AG	AA	AG	GG	AA	AG	AA	AA	AA	AA	GG	AA	AA	AA	AA	AG	AA	AG	GG	AA	AA	AG	AG	AA	AG
AX-94413203_351_Co-dominant_pos-61_v1	351	Co-dominant	pos-61	GGGAAATCTGAAAATCAAAGACAGGAAGACTACCTCTTGTCGCGTGTCTAAGCAACTCTCGACCTTCTCCCCCGTGGCCTTCTGGATGTAGCTACAGCCAAGGAAACTGCTCATGCTGCT	AX-94413203	BA00177023	No BS code		NoMinorHom	3A	25.21			AG	AG	AG	AG	GG	GG	GG	AG	AG	AG	AG	AG	AG	AG	AG	AG	AG	AG	AG	AG	AG	GG	AG	AG	AG	AG	AG	AG	AG	AG	AG
AX-94413240_229_Co-dominant_pos-61_v1	229	Co-dominant	pos-61	TGCTGGCATCAGTTACAAACCTGTTTCTTGGCAAATCCCTAGTACCATGTATGATAGGGCGTAATAGCACAATTTGTGTATCTAAAACCATCTCCTGGTTTTCTTCCTGGAATCAATGGC	AX-94413240	BA00177196	BS00039134		Other	1B	82.07			CC	GG	CC	CC	CC	GG	GG	CC	GG	GG	GG	GG	GG	CC	CC	GG	CC	GG	GG	CC	GG	GG	CC	CC	CC	CC	GG	GG	GG	CC	CC
AX-94413265_45_Partially_pos-45_v1	45	Partially	pos-45	ATTTTTAACATTTTACTGGTTTGAAGATTTATTTATAAGTGCTGTCAAAGGATTGTTGGTGACGATATGAAAACAAGACATATACTCAGAATATTACCGTTCATAAAGTTTTCTCCAGGG	AX-94413265	BA00177336	No BS code		PolyHighResolution	7A	64.51			CT	CT	CT	CT	CT	TT	TT	CT	TT	TT	CT	TT	CT	TT	CT	CT	TT	TT	TT	TT	TT	CT	CT	CT	TT	TT	TT	CT	CT	TT	CT
AX-94413295_455_Co-dominant_pos-61_v1	455	Co-dominant	pos-61	GGTGCTGTGGTAGGCGTTTGTTTGGTTGGTGTCTGAATTTTCTGACTGATGCGTGTTGGGTGGAAGAATAATCTCAATTTCTGCTGAATTCGATCGGACTGTAAAGCTAAAGTCATTCTC	AX-94413295	BA00177468	BS00105878	BS00105878	PolyHighResolution	3B	170.27	Cross Platform Set		TT	CT	CT	CT	TT	CT	CT	TT	CT	TT	TT	TT	CT	CT	CT	TT	CT	TT	CT	TT	CT	CT	CT	CT	TT	CT	TT	TT	CT	CT	CT
AX-94413327_312_Co-dominant_pos-61_v1	312	Co-dominant	pos-61	GCCGACGAGGACGGTGTCGCGGACATCGCCGCGGAACATCTATGCGATGTCTCATCCTGCGGCGATCTCATCAAGTTTGTCCAGATAGATTTCGATGAACCTGACTACGGAAGCAGTGGC	AX-94413327	BA00177629	BS00105858		Other	3A	25.21	Cross Platform Set		GG	GG	GG	GG	AG	GG	GG	GG	AG	GG	GG	GG	GG	GG	GG	GG	GG	GG	GG	GG	GG	GG	GG	GG	GG	GG	GG	GG	GG	GG	AG
AX-94413343_354_Dominant_pos-61_v1	354	Dominant	pos-61	CTCTGTAATGTGTTTCTTCTGCCGTTCATGTCTGATCTTCGTGATAAGCGGGATGGCCTTGAGAGTCTGCTCAGTGACGTTACGGTCGTAGCGCTCCGGCCTGTTCCTCTTCCTCTCGAA	AX-94413343	BA00177689	No BS code		NoMinorHom	5B	63.11			CG	CG	CG	CC	CG	CG	CG	CG	CG	CG	CG	CC	CG	CG	CG	CG	CG	CG	CG	CC	CC	CG	CG	CG	CC	CG	CC	CG	CG	CG	CG
AX-94413347_442_Co-dominant_pos-61_v1	442	Co-dominant	pos-61	CCCAATTTGCGAGAGCTCAAGCTCCTCACCGACGTGCACATCAGAAATTTCGAAGACTGTGAGGTTGGTATTCTTCCCCGTGGTTTCCACGACTACACCATCGCCGCGCTGGTTGTTTTG	AX-94413347	BA00177709	No BS code		PolyHighResolution	7B	136.6			CC	CC	CG	CC	CG	CC	CG	CC	CC	CC	CC	CC	CC	CG	CC	GG	CC	CC	CC	CC	CC	CC	CC	CC	CG	CC	CC	CC	CC	CC	CC
AX-94413383_228_Dominant_pos-61_v1	228	Dominant	pos-61	TTTCAAGCCAATCTCATATGGATCGACAGAGCTTCCACGGACGCCGTCACCCGGTCCTCAGGATGATGTGCACCCCGCTCTCAGTGTCAACCACGTCGCTCATGTCCCCCACCTTCAGAG	AX-94413383	BA00177883	No BS code		NoMinorHom	2B	162.12			AG	AG	AG	AG	AG	AG	AG	AG	AG	AG	AG	AG	AG	AG	AG	AG	AG	GG	AG	AG	GG	AG	AG	GG	AG	AG	AG	AG	AG	AG	AG
AX-94413384_154_Co-dominant_pos-61_v1	154	Co-dominant	pos-61	AAGTGTTGGGGATGTTTGGTTTCACGGCCACAAATGCAAACAAGCTCCAGCCATTAATATGTTGACTGGAGAAGAAGCTATTGATATTCAGGAGGGACAAGAGGAATTAACTGAAACTGA	AX-94413384	BA00177886	No BS code		CallRateBelowThreshold	4A	32.74			GG	GG	GG	GG	NN	GG	GG	GG	GG	GG	GG	GG	GG	GG	GG	GG	GG	GG	GG	GG	GG	GG	GG	GG	GG	GG	GG	GG	GG	GG	NN
AX-94413428_98_Partially_pos-61_v1	98	Partially	pos-61	TGCTGTTTCTAGAGAAGTAAAGTCCATCACAAACCAAGCCGCACCAGAAATTAGATCTGCGAAGCTTGAAAATCCCAGAAAACAACCTGAAGTGCAATCAACGAACAACTCAGCTATCAG	AX-94413428	BA00178114	BS00028416		PolyHighResolution	6D	5.01			AG	AG	AG	AG	GG	AG	AG	AG	GG	GG	GG	AG	AG	AG	GG	AG	AG	AG	AG	AG	GG	AG	GG	GG	AG	AG	AG	GG	AG	AG	GG
AX-94413436_190_Dominant_pos-61_v1	190	Dominant	pos-61	CAGGTTCGGGGCCAAGAGCAGCCCCGTGTTCTTGGGCGCCGCGGGCGACCTCAAGGCGCATGCCACAGGGCCGACCCTATCCACTTCGTTCGTACGGAACCCTTCTCCGAACACCGACAG	AX-94413436	BA00178149	BS00020994		NoMinorHom	2B	97.55			TT	TT	TT	CT	TT	TT	CT	CT	TT	TT	TT	TT	TT	TT	TT	TT	CT	TT	CT	TT	TT	TT	TT	CT	TT	TT	TT	CT	TT	TT	TT
AX-94413437_334_Partially_pos-61_v1	334	Partially	pos-61	CTGCGCGAAAAATTCCATGGCTTAATAGTAAACATCCTAAAGGGGATTGATATTTTCATTGCCTCCGGTGATGGTAGAGCTCCAATGGAAGCATCTGTCATGTCGTGCAACGTTAACGTT	AX-94413437	BA00178162	BS00017413		Other	3A	25.21			AG	AG	AG	AG	AG	AG	AG	AG	AG	AG	AG	AG	AG	AG	AG	AG	AG	AG	AG	AG	AG	AG	AG	AG	AG	AG	AG	AG	AG	AG	AG
AX-94413462_212_Partially_pos-61_v1	212	Partially	pos-61	AGAGTGATGTCTACAGCTTCGGAGTTGTGCTTCTTGAGCTTATGAGTGGGAAGAGAGCATTCATGTCTCTCAGTGAGGGAGAGAGCTTCGTGCTTGCTGATTGGGCTTGGTCGTTGGTGC	AX-94413462	BA00178288	BS00057676		Other	4B	48.91	Cross Platform Set		TT	TT	TT	CT	TT	CT	TT	TT	TT	CT	CT	CT	CT	CT	TT	TT	CT	CT	CT	CT	CT	TT	TT	TT	TT	TT	CT	CT	TT	TT	TT
AX-94413482_122_Co-dominant_pos-61_v1	122	Co-dominant	pos-61	TCCCACAGCTTGTCGCACGCAGGCAGGTATTCAGATATCAAGATTTCATGGCACCTCGGTGCGAGTTTTGGTGGGTCGGGTCTATGAACTCTTAAGGCTGAAGTGAAACCAATTTCGGCG	AX-94413482	BA00178407	No BS code		PolyHighResolution	5A	157.2			CC	CC	CC	CC	CC	CC	CG	CC	CC	CC	CC	CC	CC	CC	CC	CC	CC	CC	CC	CC	CC	GG	CC	CC	CC	CC	CC	CC	CC	CC	CC
AX-94413492_51_Co-dominant_pos-51_v1	51	Co-dominant	pos-51	TGCCACGAACTACTAGCTCTGTTTGTGAAATACCATTCTTGTGGTATACGGAGTATAAAGAGGGCCTGACCTTGGTAAATTTCTTTGTATTTTACATAAGTTTGTGTGCTGAATATTGGG	AX-94413492	BA00178470	No BS code		Other	2B	152.59			GG	AG	AG	AG	AG	AG	GG	AG	AG	AG	AG	AG	AG	AG	AG	GG	GG	AG	AG	AG	AG	AG	AG	AG	GG	AG	GG	AG	AG	AG	AG
AX-94413558_296_Co-dominant_pos-61_v1	296	Co-dominant	pos-61	TATTTTAAGGATACGTCCAAAGATGGACACACTAGTAGCATAGAAGGAAGGGCAAGACGCTCGGAAGAATGCCAATGAACGGTTGAATGCCCTCCCAACTCAGGAGAAGGTGGAAACAGA	AX-94413558	BA00178858	No BS code		PolyHighResolution	5A	218.27			CT	CC	CC	CC	CT	CT	CT	CT	CT	CT	CC	CT	CT	CT	CT	CC	CT	NN	CT	CT	CT	CC	CT	CT	CC	CT	CT	CT	CC	CT	CT
AX-94413567_161_Co-dominant_pos-61_v1	161	Co-dominant	pos-61	ACCCGTCATAGTCATAATTCTTTCATTAGACTCAGTTCTCGTGATTACCTGATCCCATTCGTTCTTTCAGGTAGCAGTCGCCGGTTATTTTAAAAGCTTGTCTACCAGGGACCGTGTGTC	AX-94413567	BA00178898	No BS code		PolyHighResolution	6D	150.52			AG	AG	AG	GG	AG	NN	AG	AG	GG	GG	AG	GG	AG	AG	AG	GG	AG	AG	AG	AG	AG	AG	AG	AG	AG	AG	AG	GG	AG	AG	AG
AX-94413628_402_Dominant_pos-61_v1	402	Dominant	pos-61	AATTGAAAGCCTAGAGGTGTCTGCACTATCTGTTTACTGGAGTAAACATGTTCAGGTTGCGCAAGCATAATAGTGTGGGATGGGTCTGCTTAAGTGTTCTTACAAATGCAAGATACTAAA	AX-94413628	BA00179239	No BS code		CallRateBelowThreshold	6B	89.46			AG	AG	AG	GG	AG	AG	AG	AG	AG	AG	AG	GG	AG	AG	AG	AG	AG	AG	AG	AG	AG	GG	AG	AG	AG	AG	AG	AG	AG	AG	AG
AX-94413636_290_Co-dominant_pos-61_v1	290	Co-dominant	pos-61	CGACTGATCTTATCCTGATGCAAACGTCCGGGTGGAGATTCCATGAGCAGGCGAGCTCGTTCACTCCTTTGAGTTTTCGCTGCAAAAACATCCTACATTAGTGAACAAAGGTAGTAGTTA	AX-94413636	BA00179278	BS00063470	BS00063470	CallRateBelowThreshold	6A	109.6			TT	CC	CT	TT	CC	TT	CC	CT	CT	TT	CT	TT	CT	CT	CT	TT	TT	TT	TT	CT	CT	CC	CC	TT	TT	TT	TT	TT	TT	TT	CC
AX-94413646_245_Partially_pos-61_v1	245	Partially	pos-61	CTCCGAGACCCGGTCATCCCCATCTCTGAGTGCATGCAGGTGTCGTAAGATCCGAGATTGTTCATGAACTGTGAACTCCCGAGATTGCTCATGATTGCATATTTGTGAACTTTGCTCTGT	AX-94413646	BA00179327	BS00044752		PolyHighResolution	3B	97.45	Cross Platform Set		CC	CC	TT	TT	TT	TT	TT	CC	TT	TT	TT	TT	TT	TT	TT	TT	TT	TT	TT	TT	TT	TT	TT	CC	CC	TT	TT	TT	TT	CC	TT
AX-94413651_448_Partially_pos-61_v1	448	Partially	pos-61	ATCGCCGCCAACCTGCCTCGCTGGTTCTCTGTTGAAGACGAGGTCGTCCGACCATGAATCCGTCGTTGTTGGGCTGGCAACTGGCCGGGGAAGCGGATCCGGCGGCCGGAGTTGGGACGG	AX-94413651	BA00179346	No BS code		PolyHighResolution	5B	65.4			CC	CT	CT	NN	NN	CT	CC	CT	CC	CC	TT	CC	CC	CC	NN	CC	CT	CT	CC	CT	CC	AC	CC	CC	CC	NN	CC	CC	CT	NN	NN
AX-94413689_325_Co-dominant_pos-61_v1	325	Co-dominant	pos-61	GGCATCCGGATACACAAGCCTGACCCCTAGTTTCAGTGGTATGGTTTGGTCGCACCTTGGGTCAAAGAAAGATGATATCTAAACCACAAGTATGCCATCCTTCCCTCCACTGTGGGAAGG	AX-94413689	BA00179595	BS00088103		Other	3A	6.31			AA	GG	AA	AA	AA	AA	AA	AA	AA	AA	GG	AA	AA	AA	AA	AA	AA	AA	GG	AA	AA	AA	AG	AA	AA	AA	AA	GG	AA	AA	AA
AX-94413724_275_Co-dominant_pos-61_v1	275	Co-dominant	pos-61	GCATTCCTTTGAGAATTGTTCTACCAATTTTCTTCCCAGTTTCTGTAGCAGTCCTGTAGGTCTTACTGTTAACAATTTCACCTGGAATCTCCATTTTACCCTCCGCCTCTGCACTGTTAG	AX-94413724	BA00179825	No BS code		PolyHighResolution	5B	76.89			TT	TT	TT	TT	TT	TT	CC	TT	TT	TT	TT	TT	TT	TT	TT	TT	TT	TT	TT	TT	TT	TT	TT	TT	TT	TT	TT	TT	TT	TT	TT
AX-94413835_160_Co-dominant_pos-61_v1	160	Co-dominant	pos-61	GCGGGATCAGGAATGCGCTAGTACATGAAGTCAGGTTAGCTTCAAATGTCAGGGCACTTGTGTTGGCAGTCGCGGGAGCTGATGGAGGTGTCCCTTCAGGGACTATTGGAATTGGTCTGA	AX-94413835	BA00180500	BS00064072		NoMinorHom	7A	144.7			CT	TT	CT	CT	TT	CT	TT	CT	CT	TT	TT	TT	TT	CT	TT	CT	TT	TT	CT	CT	TT	TT	TT	TT	CT	CT	CT	CT	TT	CT	CT
AX-94413879_167_Dominant_pos-61_v1	167	Dominant	pos-61	CAAATGTGATCCATATCAAGAGGAGAACTTACAGAACACAGTATTTGACAATTCAAGAGTTATGGGATGAGTGAAATCAACCAGGAGCTTGGTAACCTGAAAAAGAGCATTATAGTCCTG	AX-94413879	BA00180741	No BS code		PolyHighResolution	6B	70.23			CC	CC	CC	CT	CT	CT	CC	CC	CC	CT	CC	CC	CT	CC	CC	CC	CT	CC	CC	CT	CT	CC	CC	CC	CC	CC	CC	CC	CC	CC	CC
AX-94413905_415_Partially_pos-61_v1	415	Partially	pos-61	CCACCATGCATGCCGGTTCAGTTACTAGACCAGCTACTACTGTTTTTGTACTCTTGTGCTTAGCGCTATGTACTGCCGTTCTGTGCGTATGGTTGTGCGCATCACTTCTCCAAATTAATC	AX-94413905	BA00180857	BS00100990	BS00100990	OTV	1D	65.54	Cross Platform Set		GT	GT	GG	GG	GG	GT	GG	GT	GT	GT	GT	GG	GT	GG	GT	GG	GT	GT	GT	GT	GT	GT	GT	GT	GT	GT	GT	GG	GG	GT	GT
AX-94413923_663_Co-dominant_pos-61_v1	663	Co-dominant	pos-61	CTTGCAGTAACTGGCTGTACAGGATGAAAGAGTCCATGTGGAATTAGTTACGTGTTATTTTTGGCCATATGTTATCTTGAAATATTGCCAGAGCTGCCTGGAGGAATGAGATCTCCTTGA	AX-94413923	BA00180960	No BS code		Other	5B	101.55	Cross Platform Set		CC	CC	CC	CC	CC	CC	CT	CC	CC	CC	CC	CC	CC	CC	CC	CC	CC	CC	CC	CC	CC	CC	CC	CC	CC	CC	CC	CC	CC	CC	CC
AX-94414057_118_Co-dominant_pos-61_v1	118	Co-dominant	pos-61	AAACCAGTGTGAGGTTACTGGGTGCCAGCAATGAAGCATCATTATGCATGAATGAGATTGGTGAGTTGTCTGCATCATGTCAAAATAACAAATCTTGGACAGAACGAGGCAGTTTACTGC	AX-94414057	BA00181678	No BS code		OTV	2B	160.66			CG	CC	CG	CG	CG	CG	CC	CG	CG	CG	CG	CG	CG	CG	CG	CG	GG	CG	CG	CG	CG	CC	CG	GG	CG	CG	CG	CG	CG	CG	CG
AX-94414097_149_Partially_pos-61_v1	149	Partially	pos-61	TACAATCACAGAGGAAGACAGGATCATCTTGAACAATGTCGAGAAGGTCGTCAAGTTTCTCTCGGCTGGGACGGCAAATCCAACAGTCAACGGGGACGTAAATGTCGTGTCTCTGGTGCA	AX-94414097	BA00181953	BS00022634	BS00022634	Other	6A	153.64	Cross Platform Set		AC	AA	AA	AC	AA	AC	AA	AC	AA	AA	AC	AC	AA	AC	AA	AA	AC	AC	AA	AC	AA	AC	AA	AC	AC	AC	AC	AC	AC	AC	AA
AX-94414150_356_Co-dominant_pos-61_v1	356	Co-dominant	pos-61	CTTTTTCTCCTGATGATGTGATGATGAAAACGCCAGCTGATGTATATTCACTTGTAGACGTGTTTGCGCCCTGTTAAAAGGAGGGCTTCATGTCGAGCCGAATAGCAAGAGGAAAATTTG	AX-94414150	BA00182274	BS00015136	BS00015136	Other	5B	48.1			CC	CC	CT	TT	CC	CT	CC	CC	CT	CC	CC	CC	CT	CT	CC	CC	CC	CT	CC	CC	CT	CC	CC	CC	CC	CC	CC	CC	CT	CC	CC
AX-94414189_658_Partially_pos-61_v1	658	Partially	pos-61	ATGGTGTGCCTCTAAAGGGAACATCCCATACTTTGAGACTTCTGCCAAGGATGGAATCAATGTGGAGGAAGCTTTCCAATGTATAGTAAAGAACGCTCTGAAGAACGAGCCAGAGGAAGA	AX-94414189	BA00182474	BS00011146	BS00011146	OTV	1A	72.49	Cross Platform Set		CC	CC	CC	CC	CT	CC	CC	CC	CC	CC	CC	CC	CC	CC	CC	CC	CC	CC	CC	CC	CC	CC	CC	CC	CC	CC	CC	CC	CT	CC	CT
AX-94414200_402_Co-dominant_pos-61_v1	402	Co-dominant	pos-61	AATGGATGACGCACGTCTACCCAGCTGCACATTGTAAATTCCGTTATGGGACCAGCGAGGTTACACTTGAAATTTTGCTCCAGTCCAAGCATCACGTGGCAGTACAGACTTCTTGCCACA	AX-94414200	BA00182526	BS00028747		OTV	1B	136.31	Cross Platform Set		CC	CC	TT	CC	TT	TT	TT	CC	CC	CC	CC	TT	CC	CC	TT	TT	CC	TT	TT	TT	TT	TT	TT	CC	CC	CC	TT	TT	CC	TT	TT
AX-94414203_163_Co-dominant_pos-61_v1	163	Co-dominant	pos-61	AGGCTAGCACCAGCTTCTATCACACATTGAGCATATATATATTAGTATAAGATACCGCAGCGCCGACCCCAACTGATCCGACGGCACATAGATAACGGCATCCAACCTTATACGCCATCA	AX-94414203	BA00182554	No BS code		Other	6B	70.23			AC	AC	AC	AC	AC	AC	CC	AC	AC	AC	AA	AC	AC	AC	AC	AC	AC	AA	AC	AC	AC	AC	AC	AC	AA	AC	AC	AA	AC	AC	AC
AX-94414204_396_Dominant_pos-61_v1	396	Dominant	pos-61	CCCAACCATCATGGTCATTGAGCAAACCAAAAGGTACATAACAGCCTTAGGCTCTGAGTTGCAACTGCTTGTTCCATCTCTCTGTGATACTGAAGAAAGAAACTGTCACTGCTTCAATCT	AX-94414204	BA00182557	No BS code		PolyHighResolution	4B	48.91	Cross Platform Set		AG	AG	AG	AG	AG	AG	AG	AG	AG	AG	AG	AG	AG	AG	AG	AG	AG	AG	AG	AG	AG	AG	AG	AG	AG	AG	AG	AG	AG	AG	AG
AX-94414229_101_Co-dominant_pos-61_v1	101	Co-dominant	pos-61	GTGAGCAACACGAGAAATCTTGCGTAGGGAGTTGGTGATCTCTTTGATAATAACGTCTGCTGTGGACTTGAAGTGAGGTGTCACCAGACGTAAGCATTTTACTGCAGTACCGATTATGTT	AX-94414229	BA00182712	BS00070526		Other	3B	180.49	Cross Platform Set		CT	CT	CT	CT	TT	CT	CT	CT	CT	CT	TT	CT	CT	CT	CT	CT	TT	CT	CT	CT	CT	CT	CT	CT	CT	CT	CT	CT	CT	CT	CT
AX-94414232_55_Co-dominant_pos-55_v1	55	Co-dominant	pos-55	TTTCACAAGATGCATTATCACCAGCAAAAATACTTCTGTTCACAAGCAAGACGCGTCAGTTTCCCTATACGTTAGCGGAGCACATCAAGAGAACGATGCTACAACGTGTAGACAATATTG	AX-94414232	BA00182731	BS00080595		PolyHighResolution	3D	100.9			AG	AG	GG	GG	AG	GG	AG	AG	AG	GG	GG	GG	GG	AG	GG	GG	GG	GG	GG	AG	GG	AG	AG	AG	GG	AG	AG	GG	GG	AG	AG
AX-94414289_291_Co-dominant_pos-61_v1	291	Co-dominant	pos-61	ATCCTTTCCTCTTACAATTATCACAACATGTGAAGATCTCAAGGTATATTCATGGATTCGGATCATATTGTAAGCCATGCCAGTTGAAATTTACAACTACTTAGTATATTTACTTCACAG	AX-94414289	BA00183062	No BS code		NoMinorHom	2B	193.88			NN	AA	AA	NN	AA	NN	AA	NN	AA	NN	NN	NN	NN	NN	AA	NN	NN	NN	NN	NN	AA	AA	NN	NN	AA	NN	AA	NN	NN	NN	AA
AX-94414314_69_Dominant_pos-61_v1	69	Dominant	pos-61	CTTCTATTCTGGTGGACCTGATGTCAAGCACCTGCAGAAATTGCAGATTCCCAATCTTTTTGGGGATCTTAGTGACAGATGTGCCCTTTAAATTCAGATATCTCAAGTGAAACAAACTGC	AX-94414314	BA00183213	No BS code		Other	2B	193.88			GG	NN	TT	GG	TT	GG	GG	GG	TT	GG	GG	GG	GG	GG	TT	GG	GG	GG	GG	GG	GG	GG	GG	GG	GG	GG	GG	GG	GG	GG	TT
AX-94414382_35_Co-dominant_pos-35_v1	35	Co-dominant	pos-35	ATCTGGAGAGGCGAGAACAAGGTTTGGATGGTCACATGCTGCCTCGTCTTCTGATTCAGAGAAAACTTCCTCGACGACTCCATGAACTTCGGTCATCTTGACCTCTTCACTGAATATCAG	AX-94414382	BA00183568	No BS code		Other	6B	165.19			AC	AC	AC	AC	AC	AC	AC	AC	AC	AC	AC	AC	AC	AC	AC	AC	AC	AC	AC	AC	AC	AC	AC	AC	AC	AC	AC	AC	AC	AC	AC
AX-94414472_258_Co-dominant_pos-61_v1	258	Co-dominant	pos-61	ATTATTTGCACTCCAGTTCGGCAAATAGCTCGCAGCAAAAACAAAGCAATATTCCAACACTCAGAGACCAAGGGACCACTACCTACATATAATTCACAGGATATATAATCAAAGGTTTGC	AX-94414472	BA00184040	BS00007187		Other	1A	39.57			TT	TT	CC	TT	TT	TT	TT	TT	TT	TT	TT	TT	TT	TT	TT	TT	TT	TT	TT	TT	TT	TT	TT	TT	TT	TT	TT	TT	TT	TT	TT
AX-94414505_61_Dominant_pos-61_v1	61	Dominant	pos-61	TTTGGCGCGCCGGTCCTCCTCAATGGCAGCCTGCACATACACTGGAGGAGACGGTCAGGTGTTCGCTACCACAGGATACGGGTGTTCGACACAGTGGCAGAGACGTCACGGCAGATGACT	AX-94414505	BA00184205	No BS code		Other	2A	14.57			CG	CG	CG	CG	CG	CG	CG	CG	CC	CG	CG	NN	CC	CG	CG	CG	CG	CG	CG	CG	CG	CG	CG	CC	CG	CG	CG	CG	CC	CG	CG
AX-94414512_807_Co-dominant_pos-61_v1	807	Co-dominant	pos-61	GGCAAGGCGAACAAGGCGAACTGACGTATTTGCATTTGGAGTGTTTACCATAGAGGTGGTTTGCGGGAGAAAACAATCGGCCGGGCAACACCAGTGGCGGGCTTCTTGCGCTGGCGGATT	AX-94414512	BA00184232	BS00014501	BS00014501	Other	6A	175.41		Tri-allelic	GT	GT	CT	TT	TT	TT	GT	CT	CT	CT	TT	GT	GT	GT	TT	GT	CGT	CGT	TT	CGT	CGT	CGT	TT	CT	TT	CT	TT	CGT	CGT	TT	TT
AX-94414610_390_Partially_pos-61_v1	390	Partially	pos-61	AAAGAAGCCAACGTGCCGTGATGCTCTTGGGGATCTAAGGTTTTGATGAGTGGTTCAGGCGTAACTCTACTCACTTTCAGGACGTGCATGCAGCAGCCAGCAGTATGTGTCCCGCACTCA	AX-94414610	BA00184889	BS00018103	BS00018103	PolyHighResolution	6A	174.61			GG	AG	AG	GG	GG	GG	GG	GG	GG	GG	GG	GG	GG	GG	GG	GG	GG	GG	GG	GG	GG	AG	GG	GG	GG	GG	GG	GG	GG	CG	GG
AX-94414614_328_Partially_pos-61_v1	328	Partially	pos-61	ATACCAGATATGTGAGAAAAGATGGTGCTTCCACTCCTCTGAAGCATCGCACACAATCAGTCAACCTTGTGACGGGTGCCTTTAGCTCCCTCCTCCCCAAGATCCTGGAGCTCCTCAATG	AX-94414614	BA00184906	No BS code		OTV	2A	188.34			NN	CC	CC	CC	CT	CC	CC	NN	TT	NN	CC	CC	CC	NN	CT	CC	NN	CC	NN	CC	CC	NN	NN	CC	TT	CC	CT	NN	NN	NN	CT
AX-94414695_151_Co-dominant_pos-61_v1	151	Co-dominant	pos-61	ATGTATGATTTTGATCAGTACGGTTTTGTAGTCCCATCCTTGGCCTTGTGAAGCACCAGGCAAAATATATGGGTAGTGTGGTGGCGAGTTGACAGATAATATTCCTCGTAGCAATGGGGT	AX-94414695	BA00185333	No BS code		PolyHighResolution	5A	79.73			AA	AA	AA	AC	AC	AC	AA	AA	AC	AC	AC	AA	AA	AA	AA	AC	CC	AA	AC	AA	AA	AA	AA	AA	AA	AC	AC	AC	AC	AA	AC
AX-94414729_184_Co-dominant_pos-61_v1	184	Co-dominant	pos-61	AATCCAGAAGACGATTATGATGGAACCGGCAACACCCTGTCCTTGATATCCAGCAGTATAGAATACACAATGCCAGAAAAACCCATCAACCAGAAGACTGTATATAATAAGCGGCTTGAT	AX-94414729	BA00185492	BS00077909		Other	3D	16.21			GG	GG	AA	AA	NN	AA	AA	GG	NN	NN	AA	NN	AA	NN	NN	NN	AA	AA	NN	AA	NN	NN	GG	AA	GG	AA	NN	NN	AA	AA	NN
AX-94414759_136_Co-dominant_pos-61_v1	136	Co-dominant	pos-61	CTTATTGAAATATGGATAGCAGAAAGTTTGATTCCGCATATGTTAAAGCATACACCAGAAGAAACAGCACGCAAGTATGTGACTGAGTTGGCTCAAAGAAGCTTGGTCCAAGTTGTTTCC	AX-94414759	BA00185680	BS00109880		Other	7B	8.41	Cross Platform Set		CG	CG	GG	CG	CG	CG	CG	GG	CG	CG	CG	CG	CG	GG	CG	GG	CG	GG	CG	CG	GG	GG	CG	GG	CG	CG	GG	CG	CG	CG	CG
AX-94414761_265_Co-dominant_pos-61_v1	265	Co-dominant	pos-61	ATGATCTCTACACATTTTCACGCCCCAACTTTCTCAAGGTATCAAGTATCAACCTAGCTCGTGAAGAGGGGATCTGCATTGCCATGTGGAGACTAGACTGATGGCAGTCGTTTGCTAGCG	AX-94414761	BA00185692	No BS code		PolyHighResolution	7A	144.7			CG	CG	CG	CG	CG	CG	CC	CG	CG	CG	CG	CG	CG	CG	CG	CG	CC	CG	CG	CG	CG	CG	CC	CC	CG	CG	CG	CG	CG	CG	CG
AX-94414814_251_Dominant_pos-61_v1	251	Dominant	pos-61	GAAAAGGACGGACGTCTTTCTCTTCCTTCCTTGGTCTTCACGGCAATGCAGGGACGAAGCTGTCCGTCTACGATGGCGGCGAGTGGTGGAGGAAGGGGCAGATCGCCGAGCAGTCGTCGA	AX-94414814	BA00185995	BS00087463		PolyHighResolution	1B	51.63			CT	TT	NN	NN	NN	CT	TT	CT	TT	CT	CT	TT	CT	CT	CT	CT	TT	CT	NN	CT	TT	TT	NN	CT	TT	CT	TT	NN	TT	TT	TT
AX-94414832_210_Partially_pos-61_v1	210	Partially	pos-61	GAGACTAATCATGCTTACATTTGATGATTAACTGATGTACTCTACATAGATCAATGTTGTGTAGCATGATGATAACAGCGCCTTCCAGGTGTAGGTGATTGCTCCGTGTTCGATCTGGAC	AX-94414832	BA00186082	BS00047753	BS00047753	Other	1A	80.25			AA	GG	AA	AA	GG	AA	AA	AA	AA	AA	AA	AA	AA	AA	AA	AA	AA	GG	AA	AG	AA	GG	GG	AA	AA	GG	AA	AA	AA	GG	GG
AX-94414881_498_Partially_pos-61_v1	498	Partially	pos-61	TGAAATGTTTCACCATGGAAGACAGCAAGTTCTGGGCTGCTCTTGATTTTGACAAGCGTCTTCCGCATGTGCTACCAGAGTTCCCTACCATCAGCTTGGTTAAGCCTGATGTTGTTTCCT	AX-94414881	BA00186350	No BS code		NoMinorHom	1B	51.63			TT	TT	TT	TT	TT	TT	TT	TT	TT	TT	TT	GT	TT	GT	GT	TT	TT	TT	TT	TT	TT	TT	TT	TT	TT	TT	TT	TT	TT	GT	TT
AX-94414919_179_Partially_pos-61_v1	179	Partially	pos-61	GGGCTCTAGTGGTTGAAGGCATCCTCGATTCTGTGTCGGCCGGCATACTCATATACATGGTGCTGGTGGATCTAATCGCAGCCGATTTCTTGGGTGGGAAGATGACAGGGTCACCACGGC	AX-94414919	BA00186540	BS00099528		Other	1B	51.63			CT	CT	CT	CC	CC	CC	CC	CC	CC	CC	CT	CT	CC	CC	CT	CC	CC	CC	CC	CC	CC	CT	CC	CC	CT	CC	CT	CC	CT	CT	CC
AX-94414930_82_Partially_pos-61_v1	82	Partially	pos-61	TACAGACATAAGCTCCTTAAAGAATTTCACAGGAAACGAAACTGTGCTCTAAATTATCTTGTGCTAGTAGTAGTACTGAAAATCGCAGGCGCGTAGACCCGCTCCGATCATGGCCTTGCA	AX-94414930	BA00186625	No BS code		PolyHighResolution	1B	51.63			CG	CG	CG	CG	CG	CG	CG	CG	CG	CG	CC	CG	CG	CG	CG	GG	CG	CG	GG	CG	CG	CG	CG	CG	CG	GG	CG	GG	CG	CG	CG
AX-94414949_120_Co-dominant_pos-61_v1	120	Co-dominant	pos-61	GAATTAGAAGATATGCATCAGCGGGTAATATCATCGTCACTGTTAGCAATGGCAACTCTTGTCGACATCTTACTGGGAGTAAAATTACAAAGTAATGGCGGTGAAAGTGCAAATACCGAA	AX-94414949	BA00186715	BS00047750		PolyHighResolution	4A	41.05	Cross Platform Set		AA	AG	AG	AG	AG	AG	AG	AG	AA	AA	AG	AA	AG	AG	AG	AG	AG	AG	AG	AG	AG	AG	AG	AG	AA	AG	AG	AG	AG	AG	AG
AX-94415157_37_Dominant_pos-37_v1	37	Dominant	pos-37	GTATGAATAGTGGTATTAACTCATATATTAAATACGGAAAACCGTTTAAACGCAGCACGTTTGAACCAGCACATCATCTATCATGGGAGCCTTGCGCCCCATCCCACGGCCAACGGGGTG	AX-94415157	BA00187795	No BS code		NoMinorHom	7A	204.91			AA	AA	AA	AA	AA	AA	AA	AA	AA	AA	AA	AA	AA	AA	AA	AA	AA	AA	AA	AA	AA	AA	AA	AA	AA	AA	AA	AA	AA	AA	AA
AX-94415210_201_Partially_pos-61_v1	201	Partially	pos-61	GTTCCATTGAGGTTGTTGTACCCAGCCCTGAGGTCTCTCAGCTTGGAGCAATCACCAATCTCGTTGGGGAATGTTGCCACTGAATTTGTTTAAACACAGATCAAGCACCACGAAGGATGG	AX-94415210	BA00188143	No BS code		Other	6B	70.23			CT	CC	CC	CT	CT	CT	CT	CT	CT	CC	CT	CC	CC	CT	NN	CT	CC	CC	NN	CT	CT	CC	TT	CC	CT	CT	CC	CC	CC	CT	CT
AX-94415259_50_Co-dominant_pos-50_v1	50	Co-dominant	pos-50	GCTTTGCTATCTGGATCTATCTGGTAATGTCAGCCTTACTAAGCTCCCGGCGTCACTTGGGAAGCTCTCCAAACTCTCTTTCATCAACTTATTGGGGTGTTCCGTGCTCCAAGAGTTACC	AX-94415259	BA00188349	No BS code		CallRateBelowThreshold	3D	149.19			GG	GG	NN	NN	GG	GG	GG	GG	GG	GG	NN	GG	GG	GG	GG	GG	GG	GG	GG	GG	GG	GG	GG	NN	GG	GG	GG	GG	GG	GG	GG
AX-94415260_736_Co-dominant_pos-61_v1	736	Co-dominant	pos-61	TACCAGTGCAGATGATTGGTGTGATGCATTTGCTGATTCTCTTCCGAATCTCCGAGTTCTTAGCTTGAGATATTGTAATCTTGTTGGTCCTATTTGCCCCTCCCTGTCGACCCTGCACTC	AX-94415260	BA00188350	No BS code		CallRateBelowThreshold	3A	0			CT	CT	CT	CT	TT	CT	CT	CT	CT	CT	CT	CT	CT	CT	CT	CT	CT	CT	CT	CT	CT	CT	TT	CT	CT	CT	CT	CT	CT	CT	TT
AX-94415281_82_Co-dominant_pos-61_v1	82	Co-dominant	pos-61	CGACTCTGTCTCTGTTGGTGAAGGGCAGGCCGCATCTGAGATCAAACAAGGAGAGGACGATGACGGGCAGGCTGCAGCTGAGAGCAAACAGGAAGAGCACCGTGCTAGGGCCGCGGAGGC	AX-94415281	BA00188469	BS00085191	BS00085191	OTV	5D	3.34			NN	CC	NN	NN	NN	NN	NN	NN	CC	TT	TT	NN	NN	NN	NN	NN	NN	TT	NN	TT	TT	NN	NN	NN	NN	NN	TT	NN	NN	NN	NN
AX-94415357_509_Co-dominant_pos-61_v1	509	Co-dominant	pos-61	GTTTGCAAAACTACTACTGTATGACAGTATGAGAGTGGTGTGATGACCGTAAGAATAAGGTGGATGGTTCAGGGATAAAGTGAAGCATCGTTGATCCATCGCCATCCTCCTCTCCCGTCC	AX-94415357	BA00188825	BS00022698	BS00022698	PolyHighResolution	1A	53.27			CC	NN	CC	CC	NN	CC	CC	CC	CC	CC	CC	CC	CC	NN	CC	CC	NN	CC	CC	CC	CC	CC	NN	CT	NN	CC	CC	TT	CC	CC	CC
AX-94415371_221_Partially_pos-61_v1	221	Partially	pos-61	TCGTAAGCTAGTGGCGCGGTGTGAGTAGTTTTGGATCAGGAGGTGAGTGATCTGGGTGCGGAGCAGCCATCCTCTCCAAAAAGGAGAGAGAGCGTATGCTGCTGGGAATCCGATGCCGAA	AX-94415371	BA00188882	No BS code		PolyHighResolution	2B	157.46	Cross Platform Set		AG	GG	AG	AG	AG	AG	AG	AG	AG	AG	AG	AG	GG	GG	AG	AG	AG	AG	AG	AG	AG	GG	AG	GG	AG	AG	AG	AG	GG	AG	AG
AX-94415384_338_Co-dominant_pos-61_v1	338	Co-dominant	pos-61	CTTGGTTGAGCACCCTACTCCGTGCACATTCTGCAGTGTTATGAACATATGATGCGTGCTTCCTGTGAAGTGAAGGATATGCTAGTTTCATCAACAACCTTTAATAATAAATATACGTAT	AX-94415384	BA00188952	BS00093150	BS00093150	PolyHighResolution	1A	53.27			AT	AT	AA	AT	TT	AA	TT	AT	TT	AT	AA	TT	AA	AT	AT	AA	AT	AT	AT	AT	TT	AT	AA	TT	AT	AT	AT	TT	AT	TT	TT
AX-94415416_267_Co-dominant_pos-61_v1	267	Co-dominant	pos-61	CTTGAAGCTGATCCTTCGCTGAAACGCCCTGCAACATTGACTGAAGAGGTGGTTAGAATACGGCGATCACGTGAAGCAACTCAAGAAGCTGTTCTGCTTGCTCTCTGTTTGAAGACCTTC	AX-94415416	BA00189175	BS00051240		Other	5A	151.67	Cross Platform Set		CC	CC	AC	CC	CC	AC	CC	CC	CC	CC	AC	CC	CC	CC	AC	CC	CC	AC	CC	AC	AC	CC	CC	CC	CC	AC	CC	CC	CC	CC	CC
AX-94415451_132_Partially_pos-61_v1	132	Partially	pos-61	TATTCATCAGGATTCAGGACCGAGACATCTGTGTGTGTTTCAGCAGACAGTCTCTATGATTCGATGTTTCTTCATGCTAGTAGCATAGTGCTCCGTAATTTTTGTTCCTCATTGTTCCGT	AX-94415451	BA00189340	No BS code		CallRateBelowThreshold	6B	165.19			GG	GG	GG	GG	GT	GG	GT	GG	GG	GG	GG	GG	GG	GG	GG	GG	GG	GG	GG	GG	GG	GG	GT	GG	GG	GG	GG	GG	GG	GG	GT
AX-94415473_141_Co-dominant_pos-61_v1	141	Co-dominant	pos-61	GTTTTGTGGACTTAAATATGGGTTTCTTGTATGTACCGGGACGTTTCCTCCTCTGTACTTTGATGTGTGAATTTTCTTTTGGTTGAACTGTGTATGTATTGTATGCATATCATGGTATAA	AX-94415473	BA00189461	No BS code		Other	6A	120.07			CC	TT	CT	CC	TT	CT	TT	CT	CT	CC	CC	CC	TT	CC	CC	CC	CT	TT	CT	CT	TT	CT	TT	TT	CC	CT	CC	CT	CT	CC	TT
AX-94415536_811_Co-dominant_pos-61_v1	811	Co-dominant	pos-61	TTACCGTACAACTTCTGCCAAAATTAGAGATCGTATTGATGGAGCTCGTGAGTATTTATCGAGGAATAGGCCTCCACTTTCGGCGTCGTACTGATCATGACCATGATACCCGTCATGAGG	AX-94415536	BA00189821	No BS code		Other	7B	61.38	Cross Platform Set		AG	AG	AG	AG	AG	AG	AG	AG	AG	AG	AG	AG	AG	AG	AG	AG	AG	AG	AG	AG	AG	AG	AG	AG	AG	AG	AG	AG	AG	AG	AG
AX-94415617_354_Co-dominant_pos-61_v1	354	Co-dominant	pos-61	GAAGCTCTCATTTTATTTATATCCACTTATGCTGAATTGTATTGTCATGAAGCTCACATTGTATTTGTACCCACTTGTGCTGAATTATAGTCACTTCACTTGAGTCCAGAACCATCAAGT	AX-94415617	BA00190324	No BS code		PolyHighResolution	3A	74.16			GG	GG	GG	GG	GG	GG	GG	GG	GG	GG	GG	GG	GG	GG	GG	GG	GG	CG	GG	CG	CG	GG	GG	GG	GG	GG	GG	GG	GG	GG	GG
AX-94415650_414_Co-dominant_pos-61_v1	414	Co-dominant	pos-61	ATCAGCCTACTTCTTTGGTGCAGAGGGTGTTGTCTTGTGCGCTAAGAACTCTGCTCCATTGAGTGGAGTAGTGAGCAAAGCTAGTGCAGGCTCGCTTGAGTTGATTGAGCTGCTTTCGTG	AX-94415650	BA00190471	BS00107085	BS00107085	Other	3B	153.04			AG	AG	AA	AA	AG	AA	AG	AA	AA	AG	AA	AG	AG	AA	AA	AA	AG	AA	AG	AG	AG	AG	AG	AG	AG	AA	AG	AG	AG	AA	AA
AX-94415664_427_Co-dominant_pos-61_v1	427	Co-dominant	pos-61	TGGGTCCCAGGCGACATCCTTGAAGTCTTCGACAGCTATTCATGGAAGGTTGTGGAAGTCGTGAGATTGCTTGGTCATGAGTACTATCTTGTCAGGCTCCTCGGATCCTCCCTAGAATTG	AX-94415664	BA00190535	BS00050861		PolyHighResolution	6B	70.23			AG	GG	GG	GG	GG	AG	GG	AG	GG	GG	GG	GG	GG	GG	GG	AG	GG	AG	GG	AG	GG	AG	AG	GG	AG	AG	GG	GG	AG	AG	GG
AX-94415673_604_Co-dominant_pos-61_v1	604	Co-dominant	pos-61	ATCAAGGACTTCAATATGGTGTTATTGCTAGCTGGATCTTGTTGCAAGCCGTGATACTGTTTGGGGACCTTGGATTTAGAAATTGTAGCAGAGTCTGCGCGTGTGTGTTTTGAGGCGCAT	AX-94415673	BA00190578	BS00031702	BS00031702	OTV	4B	48.91			CC	CC	CC	CT	CC	CT	CT	CC	CT	CT	TT	CT	CC	CC	CC	CT	CT	CC	CC	CT	TT	CC	CC	CC	CC	CC	CT	CT	CC	CC	CC
AX-94415696_546_Partially_pos-61_v1	546	Partially	pos-61	ATGAAGTCGTACTATCAATGTGCAATGGGAACTAGTAAAAGGATATTGTCCCTAATTGCTTTGAGTTTGGACCTTGACGCTGAATTCTTCAAGCCAGATGGCTCCGAAACAATTCTTCGA	AX-94415696	BA00190729	No BS code		Other	7D	3.21			CT	TT	CT	TT	TT	TT	TT	CT	TT	CT	TT	TT	TT	TT	TT	TT	TT	TT	TT	TT	TT	CT	TT	TT	TT	TT	TT	CT	TT	TT	TT
AX-94415697_423_Dominant_pos-61_v1	423	Dominant	pos-61	GAGGCCGACCGCAAGTGAGTTGTTGGACCATCCATTTATCCGGAATTCAAGTCACTACAGTAAACATGGTTCCATACATGCCTTTGCGGGGATTAAAGTCCATGATAACGGATACGGTTT	AX-94415697	BA00190739	No BS code		NoMinorHom	2A	63.76			CT	CT	CC	CT	CT	CT	CT	CT	CT	CT	CT	CT	CT	CT	CT	CT	CT	CT	CT	CT	CT	CT	CT	CT	CT	CT	CT	CT	CT	CT	CT
AX-94415704_271_Co-dominant_pos-61_v1	271	Co-dominant	pos-61	TCTAAGCGAGGTTTGTAGATAGGTTGTCCAATCTACTGTGTCATCGCTGGTTGTTCATAGGGAATTAGGTTTGCTACTTCTTATGATGTAGATGTGCAATCCGTTTTGTTAGCGGAGTAA	AX-94415704	BA00190786	BS00098702		Other	1A	53.27			AG	AG	AA	AG	AG	AG	AG	AG	AG	AG	AG	AG	AG	AA	AG	AG	AG	AG	AG	AG	AG	AG	AG	AG	AG	AG	AG	AG	AG	AG	AG
AX-94415745_526_Co-dominant_pos-61_v1	526	Co-dominant	pos-61	CAGCTACTCCACAAGTTCAAGTTTCTACATTGCTTCCGCGCTCAGCGAGTGAAGCAGCTGTAAGATCAGGAAATGATCCTTCCCCTTCTGCCCCAGCGTATGTTCCACAGACCTACCGTA	AX-94415745	BA00190970	BS00034636		OTV	1D	76.49			GT	GG	GT	GT	GT	GG	GT	GT	GT	GT	GT	GT	GT	GT	GT	GT	GT	GT	GT	GT	GT	GT	GT	GT	GT	GT	GT	GT	GT	GT	GT
AX-94415776_575_Co-dominant_pos-61_v1	575	Co-dominant	pos-61	CATGGCAACTTCAGTGATCATTGCTGGATCGGACGGCGTCAGTGTCAAAACAAAGTGAGTGTTTTGGGTCAGCTGTTGTTGATGTGTTGAATTTACGTTTTTTCAGTGAATAAGCTATCC	AX-94415776	BA00191118	BS00011711	BS00011711	PolyHighResolution	6A	44.88			CG	GG	GT	GT	GG	GG	CG	CG	GT	GG	CG	GT	GG	GG	GT	GG	GT	GG	GG	GT	GG	GG	GG	GT	GG	CG	GG	GG	GT	GG	GG
AX-94415818_162_Co-dominant_pos-61_v1	162	Co-dominant	pos-61	GAACAAGTCAAACGTCACTTCCACAACAAAAGTTAGTTACACTATCACTTCGTCTGCTGTTTCTCCTGATGGCACTGAAGCTATCGTTGGTGCTCAAGACGGGAAACTGCGGATCTATTC	AX-94415818	BA00191382	BS00088678		Other	3B	60.76	Cross Platform Set		TT	CT	CT	CT	TT	CT	CT	TT	TT	CT	CT	TT	TT	TT	TT	TT	TT	TT	CT	TT	TT	TT	TT	TT	TT	CT	TT	CT	CT	TT	TT
AX-94415822_160_Dominant_pos-61_v1	160	Dominant	pos-61	TTTTGCAGTTACAGCTCAACATGTTCAGATCAACAATGTAAGTGTTGTTTAATGAGATAATCTGGAATACACCTCTTCCATACTCCCTCACCCTGCAATTTTTTGCCCACTCAACATACT	AX-94415822	BA00191396	BS00026815		Other	5A	218.27			CC	CC	CC	CC	CC	CC	CC	CC	CC	CC	CC	CC	CC	CC	CC	CC	CC	CC	CC	CC	CC	CC	CC	CC	CC	CC	CC	CC	CC	CC	CC
AX-94415907_306_Dominant_pos-61_v1	306	Dominant	pos-61	AAGCAAGGTCAAGACGGTGTTCTTAAGCCTCAGCAAGTTCAACAGCATCACAGAGGGCTCGTCCAGAAGTGCAACAAGCTGGTAGGGGGAGGTAGATCAACTCTCCCAGACGGAATGAAG	AX-94415907	BA00191795	BS00063423		NoMinorHom	5B	76.89			AG	AA	AG	AG	AA	AG	AA	AG	AA	AA	AG	AA	AA	AG	AG	AA	AA	AG	AA	AA	AG	AG	AA	AA	AG	AG	AA	AA	AG	AG	AA
AX-94415912_153_Co-dominant_pos-61_v1	153	Co-dominant	pos-61	GAGCTTGTGCTCTACATCTATTTCGCTAGATCCTACGTCTACAAGGACAAAAGAGACCGTGCAGAGTGACAACCTAGAATTAGCAGTGGTTGTATTTATGCATCGATCGATGTAGTGGAT	AX-94415912	BA00191839	No BS code		NoMinorHom	2B	203.64	Cross Platform Set		GG	GG	GG	GG	AG	GG	GG	GG	AG	GG	GG	AG	GG	GG	AG	GG	GG	GG	GG	GG	GG	GG	GG	GG	AG	GG	AG	GG	GG	GG	AG
AX-94415921_565_Co-dominant_pos-61_v1	565	Co-dominant	pos-61	GGGGAAGAGCCTGTCGGTGCATGATGCCGAGATGATGATGGGTGACGTGGCTGAGTTCCATGCCCAAGATGACGGACGCGGTTACGTTGTCCATGATGATGATGATGACTCCCAGGACAA	AX-94415921	BA00191871	BS00099464		PolyHighResolution	2B	3.12			CT	CT	CC	CC	CT	CC	CC	CT	CC	CC	CT	CC	CC	CT	CT	CT	CT	CT	CT	CT	CC	CC	CT	CC	CT	CT	CT	CC	CC	CT	CC
AX-94415996_79_Co-dominant_pos-61_v1	79	Co-dominant	pos-61	TAATACAAGGAACCAGTTAAGCTCAAATAAGAAAAAACAGGGTTCTAGTGGTAAGAAAGCGAAATCCCAACAAAGTGAAGGCTCTTCAACCCAAAGGGTTGCCTCAGAAAGCAGCGACTC	AX-94415996	BA00192224	BS00092936		PolyHighResolution	7A	101.94			CG	CG	GG	GG	CG	GG	GG	CG	GG	GG	GG	GG	CG	GG	GG	CG	GG	GG	GG	CG	GG	GG	CG	CG	CG	GG	CG	GG	GG	GG	GG
AX-94416014_1151_Dominant_pos-61_v1	1151	Dominant	pos-61	TATGGACTGGAGAACAGCTGAGAAGCTCCTGGAGGAAATGGAGGGCAGTGGACTATACCTTAAGGGCATTACCCGCAGCCTCATAGTAGCAGTCAAGGAATTGGAAATGGAAGAGGTGGC	AX-94416014	BA00192360	No BS code		NoMinorHom	3B	157.11			TT	TT	TT	TT	TT	TT	TT	TT	TT	TT	TT	TT	TT	TT	TT	TT	TT	TT	TT	TT	TT	TT	AT	TT	TT	TT	TT	TT	TT	TT	TT
AX-94416076_165_Partially_pos-61_v1	165	Partially	pos-61	TCTGAGGAGTGCCCCTGAAAGTTGAGTTCAGGACAACAACACACAATCAGTCAGCCTGCCCTATATTGCACCGGATGTTTATCTGAATCTGAATTTGATAGGTACAAACCTGGGAGCTGG	AX-94416076	BA00192684	No BS code		Other	6B	55.05		Tri-allelic	CC	CC	ACT	AC	CC	CC	AC	CC	CC	CC	CC	CC	AC	CC	CC	AC	AT	AC	AT	CC	AA	CC	AA	CC	AT	AC	AT	ACGT	CC	AC	AC
AX-94416091_606_Partially_pos-61_v1	606	Partially	pos-61	AGGAAACTTCATTAGCAACATTATGTGGAGGAACATCATGGGACAGGCAATCTACCAGTTTTTTGTAATTTGGTATCTGCAGACCGAAGGAAAGACGTTGTTTGAACTTAAGGGTGATAA	AX-94416091	BA00192789	BS00032654		CallRateBelowThreshold	4B	48.91			CC	CC	CT	CT	CC	CT	CC	CC	CC	CT	CT	CT	CT	CC	CC	CC	CT	CT	CT	CT	CT	CC	CT	CC	CC	CC	CT	CT	CC	CC	CC
AX-94416122_200_Co-dominant_pos-61_v1	200	Co-dominant	pos-61	ATACATGGAGGAGATGGTGATGGTGTTCAGGCTGGGTGTGGATTGCACCGCCAGGGGTCCGCATCTAAGGCCGTCCATGCAGATGGTTCTCAAACGTCTCCGCCGGGCCGATTCCGTGCC	AX-94416122	BA00192926	No BS code		CallRateBelowThreshold	4A	68.99			NN	NN	NN	NN	GG	NN	GG	NN	NN	NN	GG	NN	NN	NN	GG	NN	NN	NN	NN	GG	NN	NN	AG	AA	GG	NN	GG	NN	GG	NN	GG
AX-94416141_393_Dominant_pos-61_v1	393	Dominant	pos-61	CTGGAACCTGACCGACTTCTCCACCAGTGTCCATGTTAGCACACCGCTGCCATCATCCCAGCCGCCCCAAACCTCGACGCAGAATCCGAGCATAGTGAGTAGGTAGAGCCCGCCAGCATC	AX-94416141	BA00193029	No BS code		NoMinorHom	1B	51.63			AG	GG	GG	AG	AG	GG	GG	GG	GG	GG	GG	AG	GG	GG	GG	AG	GG	GG	AG	GG	GG	GG	GG	GG	GG	AG	GG	AG	GG	GG	AG
AX-94416166_188_Co-dominant_pos-61_v1	188	Co-dominant	pos-61	TCGATAACCAAATACACGTACCAGACAACAGCAGTTGCTGCAGCTACCGCATGCAAACCCGTCAAGCCAAGAACTGTGATTTCATCAGTCAGCTCCTTGAGGCCCAAATCAATGCTGTCA	AX-94416166	BA00193164	No BS code		OTV	7A	17.35			NN	AA	NN	NN	NN	NN	GG	NN	NN	NN	NN	NN	NN	NN	NN	NN	NN	NN	NN	NN	NN	AA	NN	NN	NN	NN	NN	NN	NN	NN	NN
AX-94416225_792_Dominant_pos-61_v1	792	Dominant	pos-61	AGGATATGCAGAAGCAGCTAGGTACTATCGTTATTGCTCCCATTGCGAAGGAAGGCAAAAGAATTGAAACATCACTAGGCCGTACAATGGAGAAATCTATCAAGGCTAGCATTGATGCCT	AX-94416225	BA00193489	BS00032670		OTV	6A	83.38			AG	AG	AG	GG	GG	GG	GG	GG	GG	AG	GG	GG	GG	GG	GG	GG	GG	GG	GG	GG	GG	GG	GG	GG	GG	GG	GG	AG	GG	GG	GG
AX-94416333_114_Partially_pos-61_v1	114	Partially	pos-61	CCAATCTCCGCATTCATAGTAAAAACCAGAGCCAGAGTTTTCAACATGATTATTAACAGGCGATGGTTCTGCTGGACATGGATCATTATTATCATGGGACGTGGGTGGAGTCTCCCCAGA	AX-94416333	BA00194125	No BS code		Other	1D	146.49			AC	AC	AC	AC	AA	AC	AC	AC	AC	AC	AA	AC	AC	AC	AA	AC	AC	AC	AC	AA	AC	AC	AC	AC	AC	AC	AC	AC	AC	AC	AA
AX-94416362_362_Partially_pos-61_v1	362	Partially	pos-61	TTTATAACTCCATTTCGATTCCAGTCTTAGTGCGGCTGATGAAGTACCCCTATATCTCATCTTTTGCCTTTTTCTATGTACCACCGAAATTATTATGATACTGATTCGGATTTTCATTAG	AX-94416362	BA00194293	No BS code		Other	7A	207.42			CC	NN	CC	NN	NN	NN	CC	NN	CC	AC	AA	CC	NN	CC	AC	CC	CC	NN	CC	AC	CC	NN	NN	NN	CC	CC	CC	AC	CC	CC	CC
AX-94416364_591_Partially_pos-61_v1	591	Partially	pos-61	TAGCTGTTTACTATGATGTATCTGCACACGGTCTTCTGAGTTCAGAAGGGTGGTTTTTGGCTGCAAGAAAGGTTCGACACATCGTCAACTTCTGTAGAATTTACCAGGTGTTGCCATCCG	AX-94416364	BA00194301	BS00058781		CallRateBelowThreshold	4B	48.91			CC	CC	AC	AC	CC	AC	CC	CC	CC	AC	AC	CC	AC	AC	CC	CC	CC	AC	CC	AC	AC	CC	CC	CC	CC	AC	CC	AC	AC	CC	CC
AX-94416401_274_Co-dominant_pos-61_v1	274	Co-dominant	pos-61	TCGCCCGAGTCCCTTTTTGCTCTTTGTGAGCGAGGAGGAGACATGAAGAAACCTGAACTTTATGCTGGAGACTTCACCATCTCACATACTCTTACCAGTATCGAAACCGTTATCTCTGCA	AX-94416401	BA00194484	BS00067211		PolyHighResolution	5B	101.42	Cross Platform Set		GT	GT	GT	GT	GT	GT	GT	GT	GG	GG	GT	GT	GT	GT	GT	GT	GT	GT	GT	GT	GT	GT	GT	GG	GT	GT	GT	GG	GT	GT	GT
AX-94416604_571_Co-dominant_pos-61_v1	571	Co-dominant	pos-61	TGCGCTGAATGGCCGGGTCCCAATGCCTGATGGCTCCATGGGAGGGCCATGGGATTACACCAATGCTGCCTCTTTCATCCACTACACTGTCAGCAAGGGATATGATATCTATGGCTGGGA	AX-94416604	BA00195541	No BS code		NoMinorHom	6B	89.46			AC	CC	AC	AC	AC	AC	AC	AC	AC	AC	AC	CC	AC	AC	CC	CC	AC	AC	AC	AC	AC	CC	AC	AC	CC	AC	AC	CC	AC	AC	CC
AX-94416667_626_Co-dominant_pos-61_v1	626	Co-dominant	pos-61	GAGTATCTCTTCTGCTGAGTTAGGTGTCAATACGAAGTTAAGTATGATTCCAGAATCTTCGAGAGATTTTAGGCATAGTGGTGATCTTTGTTGGCACGAGTATTATCACATGAGTGAAGT	AX-94416667	BA00195941	BS00051069		Other	1A	17.55	Cross Platform Set		AG	GG	AG	AG	AG	AG	AG	AG	AG	AG	AG	AG	AG	AG	AG	AG	AG	AG	AG	AG	AG	GG	AG	GG	AG	AG	AG	GG	AG	GG	AG
AX-94416687_101_Co-dominant_pos-61_v1	101	Co-dominant	pos-61	AATAGTCCCGGCCGCGATCCAGCAATCCGCTTTCCTTGAGAAACTTTACGACGTAGTGCCGGGGTCTGAGTCGGACTTCCAGGCTGTACGTGAGCAATGCCGGACGATGAGCATGTATGT	AX-94416687	BA00196015	No BS code		NoMinorHom	6D	150.52	Cross Platform Set		GG	GG	GG	GG	GG	GG	GG	GG	GG	GG	GG	GG	GG	GG	GG	GG	GG	GG	GG	GG	GG	GG	GG	GG	GG	GG	GG	GG	GG	GG	GG
AX-94416693_65_Co-dominant_pos-61_v1	65	Co-dominant	pos-61	GGTTACTTGAATTTGCTTGTTGCGCGCCTAAATTTTCGAATTGGAACCTTGCACTGTTTCGCAGTCATGTTTGATGTTTTGAGAGTTACAGTACTCCATGCATAATGTGTTAGTCTTTGT	AX-94416693	BA00196048	BS00110891		Other	3A	6.31			GT	CT	GT	GT	GT	GT	GT	GT	GT	GT	CT	GT	GT	GT	GT	GT	GT	GT	CT	GT	GT	GT	GT	GT	GT	GT	GT	CT	GT	GT	GT
AX-94416694_317_Dominant_pos-61_v1	317	Dominant	pos-61	TAACGCAACCGTGGTATCCGCCGAGCATGAGGCCAGCAATTTGCAGTCATGTGAGAAAGTGACCGCAGCACACGTAGCGCTGTGGTACTTTAGAATCGCTAGAGCATTTCCTTTATTGTA	AX-94416694	BA00196052	BS00028190		OTV	4A	52.02			CC	CG	CG	CC	CG	CC	CG	CC	CC	CC	CC	CC	CG	CC	CC	CC	CC	CC	CC	CG	CC	CG	CG	CG	CC	CC	CG	CC	CG	CC	CC
AX-94416825_264_Partially_pos-61_v1	264	Partially	pos-61	TGGAACTGGTTGGGCAGGTGCAAGTTTCTTGAGAAATATCGACACTTCTTTGTATGATGTTCATGTGGTATCACCTCGCAACTATTTTATGTTCACTCCTCTGTTGCCGAGTGTGACATG	AX-94416825	BA00196699	BS00038416		Other	3A	25.21			CC	CT	CC	CC	CT	CC	CT	CC	CT	CC	CC	CC	CC	CC	CC	CC	CC	CC	CC	CC	CC	CT	CC	CC	CC	CC	CC	CC	CC	CC	CT
AX-94416897_136_Co-dominant_pos-61_v1	136	Co-dominant	pos-61	CGGATCCATGATGCGGTGCTCTTGCTATCTTGTTGTCTTGCAGTCTGCTAATTTTCACGGTATGCTTGCTCAAGGATTGTCTGATGGTAGCACCGAATTCCAGATGATTTGTCCGGCGTT	AX-94416897	BA00197101	No BS code		PolyHighResolution	3B	150.64	Cross Platform Set		CT	CC	CT	CT	CT	CT	CC	CT	CT	CT	CT	CT	CT	CT	CT	CT	CT	CT	CT	CT	CT	CC	CT	CT	CT	CT	CT	CT	CT	CT	CT
AX-94416917_110_Dominant_pos-61_v1	110	Dominant	pos-61	ATTACTCCCTTGGTGGACAGAAGTGCATCGATGAGATAATGCAGTTCCCAGGTTGCATCAGCCTCATCATCAGCCTCCTAAAGTCAGAGTCTGCTCGTGCTTGTGAAGCAGCGGCAGGCC	AX-94416917	BA00197210	BS00045368		NoMinorHom	3B	153.04			GG	AG	GG	GG	AG	GG	AG	GG	GG	GG	GG	GG	GG	AG	GG	GG	AG	GG	GG	GG	GG	AG	AG	AG	GG	GG	GG	GG	GG	GG	GG
AX-94416930_117_Partially_pos-61_v1	117	Partially	pos-61	AAAAAGAAACAGCATAAGAAAAACTAGCGCGAACACTGAAAACATTCATGGAAGAAGAGCTATGGCAAGAAATGCGGAACGATGGTGCTCATTCACAGCTCGTCGTCCTTGCGGTGCTTC	AX-94416930	BA00197275	No BS code		Other	1B	16.31		Tri-allelic	CT	CC	CT	CT	CT	CT	CGT	CG	TT	CT	CT	CGT	CC	CT	CT	CG	CC	CT	CT	CT	CT	CC	CT	CT	CT	CC	CT	CC	CT	CT	CT
AX-94416934_272_Co-dominant_pos-61_v1	272	Co-dominant	pos-61	ACAAGCCTAACCATGGGGATGGTCCAAGACACTCGAGACCATTCGTTTAAGCAGCGGCAGGCGCCTTTTCAATGACGCCACACTTCTTGCCTTTGCTCCTAAGAGCCTTTTGCACCTTCT	AX-94416934	BA00197287	BS00074945		PolyHighResolution	6B	70.23			GG	AA	AA	GG	GG	GG	GG	GG	GG	AA	GG	GG	GG	GG	GG	AA	AA	GG	GG	AG	GG	GG	AA	GG	GG	GG	GG	GG	AA	GG	GG
AX-94416941_315_Partially_pos-61_v1	315	Partially	pos-61	TCGAATGCGGCTGCTGCTGTTTGGTATTTCGTCATGAATGGCCACCACATAACTGGCAATTTGAACCTGCTGACGGACCTCACGCCTGTGTGTGACCGTTGGGTCCGTTCTCTCATTGGG	AX-94416941	BA00197327	BS00049799		NoMinorHom	5A	81.39			CC	CT	CC	CT	CT	CT	CT	CT	CT	CT	CC	CT	CT	CT	CT	CT	CT	CT	CT	CT	CT	CC	CT	CC	CT	CT	CC	CC	CT	CT	CT
AX-94416965_52_Co-dominant_pos-52_v1	52	Co-dominant	pos-52	TGAACTAAAGAACCGGTCTCGCGTTCTGAAGATGCTTGGTCACATTGACACGGATGGTGTTCTCCAGCTAAAGGGACGTGCTGCCTGTTTAATAGACACTGGGGATGAGCTGCTTATCAC	AX-94416965	BA00197447	No BS code		Other	2B	146.92	Cross Platform Set		AG	AG	GG	AG	GG	AG	GG	AG	AG	AG	GG	GG	AG	AG	AG	AG	AG	AG	AG	GG	AG	AG	AG	GG	AG	AG	AG	AG	GG	AG	AG
AX-94417031_106_Dominant_pos-61_v1	106	Dominant	pos-61	TCTCGCTGCCTTTCATTCTCCCTCAAGAGTCGGTCGAGAAGGCTTCATGGGAGATCAAGCTGCAGCCGGCGTCTCAGAAGATTCTCCCGATGACCATGTCTATATGATGCTATGGATTCT	AX-94417031	BA00197769	BS00067331		OTV	5B	101.55			CC	NN	CC	CC	NN	CC	NN	NN	CC	NN	NN	NN	NN	NN	NN	NN	CC	NN	CC	NN	NN	NN	NN	NN	NN	NN	NN	NN	NN	NN	NN
AX-94417062_96_Dominant_pos-61_v1	96	Dominant	pos-61	GCGGAGGATGCGCGTCCTGAGGCGCCTTCTGCGCAAGTACCGTGAGGCCAAGAAGATCGAGAAGCACATGTACCATGACATGTACCTGAAGGTCAAGGGTAACATGTTCAAGAACAAGAG	AX-94417062	BA00197949	BS00012295	BS00012295	NoMinorHom	2B	141.35			CC	CC	CC	CC	CC	CC	CC	CC	CC	CC	CC	CC	CC	CC	CC	CC	CC	CC	CC	CC	CC	CC	CC	CC	CC	CC	CC	CC	CC	CC	CC
AX-94417112_451_Dominant_pos-61_v1	451	Dominant	pos-61	CTGTCGCCGGGTCGCCGAGGTTCCGCGTGTACGAGGTGGACTTTGGGTTCGGGCGGCCGGTCAAGGTGGAGATCGTGTCCGTGGCGAGAACCGGTGCCATGGCGGTGGCAGAAGGGCGGA	AX-94417112	BA00198185	No BS code		Other	4B	48.91			CC	CT	CT	CT	NN	CT	CC	CC	CC	CT	CT	CT	CT	CT	CT	CT	CT	CT	CT	CT	CT	CT	CC	CC	CT	CT	CC	CT	CT	CT	CT
AX-94417156_549_Co-dominant_pos-61_v1	549	Co-dominant	pos-61	TCAAGTCCCGGCTATAGGTGATGGTAGGCCTGGTACTTCTGTCAGCTGAAGGAAATTATGTCACCGAGTAATAATGCGCGATGAAGGTGGTGAACTGGTGATTAGTGGAAGGGGCTGAAT	AX-94417156	BA00198384	No BS code		Other	3D	78.12			CT	CT	CT	CT	CT	CT	CT	CT	CT	CT	CT	CT	CT	CT	CT	CT	CT	CT	CT	CT	CT	CT	CT	CT	CT	CT	CT	CT	CT	CT	CT
AX-94417178_31_Co-dominant_pos-31_v1	31	Co-dominant	pos-31	CGCTTGAAGTTCTCATAGAGGCCAACTCGCGATCTGGGGCTATGGCTGCTCAGGTATCCATACAAGCCAGAGATTGCAATATAACTCAGAATGAGTGTCAACTTGGCGACTCTAAGCTGG	AX-94417178	BA00198528	No BS code		Other	2B	158.99			GG	AG	AG	AG	AG	AG	GG	AG	AG	AG	AG	GG	AG	GG	AG	AG	GG	GG	GG	AG	AG	AG	AG	AG	AG	AG	AG	AG	GG	GG	GG
AX-94417184_502_Partially_pos-61_v1	502	Partially	pos-61	TGCAACCTCGCGTGCCAAGCGGCGAAAAATTGAGGTAAATCATGCTCTCTTGGAGGAGATTGAGGAGATAAACCAAGGGCTCATAGACACGGAGCTCCGTGTATGCGAGGATGATGATGA	AX-94417184	BA00198547	No BS code		CallRateBelowThreshold	7B	8.41			CC	CC	CC	CT	CT	CT	CC	CC	CT	CT	CC	CT	CC	CC	CC	CT	CC	CC	CT	CC	CC	CC	CC	CT	CC	CT	CC	CT	CC	CT	CT
AX-94417221_195_Dominant_pos-61_v1	195	Dominant	pos-61	CGCGCGGTCGACATGCCTTGATGTGCCACACCACACCAAAAGTTGATGTCGACGGAAACATGAGATTCACTTTTTCCCCAAATTAAAGGGCAGAAGCCGAGTTGGACACTCATAGGAGAG	AX-94417221	BA00198716	No BS code		NoMinorHom	5B	24.61	Cross Platform Set		CT	CC	CT	CT	CT	CT	CT	CT	CT	CT	CC	CC	CC	CT	CC	CT	CT	CC	CT	CC	CT	CC	CC	CT	CT	CC	CT	CT	CT	CC	CT
AX-94417236_440_Partially_pos-61_v1	440	Partially	pos-61	GCCACGCTGAAAGGAGCAGAGCACACCGTCGCCATGGGAGGAGCACCAGACCATCATTCTTGGGATAGCTCCATCTAGAAAGGGTGGCCTCTCCTCCTACGTCCTCGTCGGTTCCATCCC	AX-94417236	BA00198780	No BS code		PolyHighResolution	4B	48.91			TT	TT	TT	TT	TT	TT	NN	TT	TT	TT	TT	TT	TT	TT	TT	TT	TT	TT	TT	TT	TT	TT	TT	TT	TT	CC	TT	TT	CC	TT	TT
AX-94417290_199_Partially_pos-61_v1	199	Partially	pos-61	TTCCTCGTCCAGAGCGGGCGAGCGCAAGAGGAGTGACAGCATCGCAGCGCTGGAGGTAAAGTACACGTACGCCGGCACGGCGAGCTCGCGGGTCACGTCTAGCGCCGGCGTGCAGAATAT	AX-94417290	BA00199049	BS00067627		PolyHighResolution	1B	54.89			NN	GG	AG	GG	GG	NN	GG	GG	GG	NN	NN	NN	NN	AG	GG	NN	NN	GG	NN	GG	GG	GG	NN	NN	AG	NN	NN	AG	GG	NN	NN
AX-94417303_206_Co-dominant_pos-61_v1	206	Co-dominant	pos-61	GAACATTTTTGTCACCGTTCATGTTTTTAAACACTCGTATTGGAGCTAAGTAAGTGTGAGTTCAGGCCATTATGCAACACATTAGGATTTCAATTCAAGTTAGCTGCTGGTACATTGAGA	AX-94417303	BA00199128	BS00022342	BS00022342	PolyHighResolution	1B	136.41	Cross Platform Set		AA	AT	AA	AA	AT	AA	AT	AA	AA	AA	AA	AA	AA	AA	AA	AA	AA	AA	AA	AA	AA	AT	AA	AA	AA	AA	AA	AA	AT	AA	AA
AX-94417355_119_Dominant_pos-61_v1	119	Dominant	pos-61	AGTTGCTCCAAGCTCAGCTCGAGCTCTACCACCACTGCTTCGTCTACATCAAGTCCATGGTGCTCGGCGCGGCCACCGAGCTGCGAATTGCCGACGCCATACACCTCAGGGGTGGTGCCA	AX-94417355	BA00199362	BS00104641		Other	4A	68.99			CC	CC	CC	CC	CC	CC	CC	CC	CC	CC	CC	CC	CC	CC	CC	CC	CC	CT	CC	CC	CC	CC	CC	CC	CC	CC	CC	CC	CC	CC	CC
AX-94417411_33_Co-dominant_pos-33_v1	33	Co-dominant	pos-33	CACAGACGGAGTTTCAGATTCATAACAAACAAGCAGACGCACTACATTACAGAGAGCAGCATAGCTTGGCCACAACTTACAACGACAACCAGCTAGTAGAAGCTAGCTGGGACACTAAAG	AX-94417411	BA00199621	No BS code		PolyHighResolution	1A	53.27			GG	GG	AG	AA	NN	GG	AA	GG	GG	GG	AG	GG	GG	AA	AG	GG	GG	GG	GG	GG	GG	GG	GG	GG	GG	GG	GG	AG	GG	GG	GG
AX-94417482_98_Dominant_pos-61_v1	98	Dominant	pos-61	CAAATGGATGGAGTACTTTGCTTTTGCATCATATGTTTTTAATGGCTTGGAGTTCATCCTTCGCCACACTAACGACGACCCAATGCCATGGTGGTGGAGACCACAACAGATGTCAAGGCA	AX-94417482	BA00200104	No BS code		Other	6B	70.23			CT	CC	CC	CC	CC	CT	CT	CT	CC	CC	CC	CC	CT	CC	CC	CC	CC	CT	CC	CT	CC	CT	CT	CC	CC	CT	CC	CC	CC	CT	CC
AX-94417491_146_Co-dominant_pos-61_v1	146	Co-dominant	pos-61	GATGGAGAAATCAACTAATGTGTGTTGGCATGTTGGGGCCTTGTGTGGTCAAAGACGGAACAATCGCCTGTTTCAGCGGATGCACATAGGGAAATTGCTGGGTAGCTGTGCACATGTCGT	AX-94417491	BA00200136	No BS code		PolyHighResolution	3B	150.64	Cross Platform Set		CC	AA	CC	CC	CC	CC	CC	CC	CC	CC	CC	CC	CC	CC	CC	CC	AA	CC	CC	CC	CC	AA	CC	CC	CC	CC	CC	CC	CC	CC	CC
AX-94417570_151_Co-dominant_pos-61_v1	151	Co-dominant	pos-61	CTCCAATCTCTTCAGTCTTCATCTCACAATGACATAAAAATCAGTACTACTTATTTATCTTCCAGAAAGCCATGTCAACTTTGGGCTCTGTTTGGATTAGATGAAGTTTGAGTTTGCGTT	AX-94417570	BA00200595	No BS code		Other	3A	15.72		Tri-allelic	AG	GG	GG	GG	GG	GG	GG	GG	GG	AG	AG	AG	GG	GG	AG	AG	AG	GG	GG	AG	GG	GG	AG	AG	AG	GG	AG	AG	AGT	GG	GG
AX-94417585_471_Partially_pos-61_v1	471	Partially	pos-61	GTAGTATCGGCTGGAGCTATTGATTGCTTGCACCCTGGAAATTTCTGATGCACGCTCTCATGATTGATGTGTTATAGTCTTAGCAGTTCCTTTGTTCAATTGATGTGCAGCTTAATATCC	AX-94417585	BA00200698	No BS code		PolyHighResolution	5B	77.7			GT	GT	GT	GT	GT	GT	GT	GT	GT	GT	GT	GT	GT	GT	GT	GT	GT	GT	GT	GT	GT	GT	GT	GT	GT	GT	GT	GT	GT	GT	GT
AX-94417589_553_Dominant_pos-61_v1	553	Dominant	pos-61	TATATATGTTTTAACTTCTTGATCCTTGTTTTGCTATGCTTAACCTTTCATACCCAGCTTTTTGGATAAACTAATTGTAGAATTTCTTACCTTTGCCATGCCTTGCTTTGCATGCTTCAA	AX-94417589	BA00200714	BS00031699		NoMinorHom	6A	150.52	Cross Platform Set		CT	CT	CT	CT	CT	CC	CT	CT	CT	CT	CT	CT	CC	CT	CT	CT	CC	CC	CT	CT	CT	CC	CT	CT	CC	CC	CT	CT	CT	CT	CT
AX-94417618_618_Partially_pos-61_v1	618	Partially	pos-61	GCATCTGCTGAGCCTGGAGTCAGGACCGACCATCGTGAAGGCCCGGACCATGTGGCGGCCCAAGGGGGCCAAGTCCCAGGAAACGGCGGCTCTGTCGTGGTGATTTTCGGCGGAAAAAAT	AX-94417618	BA00200887	BS00010673		CallRateBelowThreshold	7A	144.7			CC	CC	AC	CC	AA	NN	AC	NN	AC	AC	AA	AC	AC	AA	AA	CC	NN	AA	CC	AA	AC	AC	NN	NN	AC	NN	AA	CC	AA	NN	AA
AX-94417619_502_Co-dominant_pos-61_v1	502	Co-dominant	pos-61	CAGGCAATGATGAATAAGACAAGTCGTCGTGCGTGTGTACTCCGTGAAAATGGAGTTCGTGACCATGTTTTCACGAAATGAACGCACTTTTGTTATTCTTGAAGTTGTGTTTGGAACTAC	AX-94417619	BA00200896	No BS code		Other	3B	66.83			CC	CG	CC	CC	CC	CG	CC	CG	CC	CC	CC	CG	CC	CC	CC	CG	CG	CC	CC	CC	CG	CC	CC	CC	CC	CC	CG	CC	CC	CG	CC
AX-94417635_253_Co-dominant_pos-61_v1	253	Co-dominant	pos-61	AGGCCTGAAGAAGTACGGCAAAGGGGACTGGAGGAACATTTCGCGCAACTTCGTGCAGACGAGGACGCCGACGCAGGTGGCCAGCCACGCGCAGAAGTACTTCATCAGGCTCAGCTCCGG	AX-94417635	BA00201007	No BS code		Other	3A	15.72		Tri-allelic	CG	GG	GG	GG	GG	AG	GG	AG	GG	GG	CG	GG	GG	GG	GG	GG	AG	AG	ACG	GG	AG	GG	GG	GG	GG	AG	GG	CG	GG	AG	GG
AX-94417662_705_Dominant_pos-61_v1	705	Dominant	pos-61	TACAAAGTGAAAGGCAGAAGTATCCTTCTGCTCTTTTTCTTGTTGGCGGGAAGAAGTCCTTCTGCTGATCAAGAATTCCTGATTCTTTGTGGTATATATGGTGTTTTTGTCTTTGGTCTC	AX-94417662	BA00201192	No BS code		Other	5B	76.89			TT	TT	TT	TT	TT	TT	TT	TT	TT	TT	TT	TT	TT	TT	TT	TT	TT	TT	TT	TT	TT	TT	TT	TT	TT	TT	TT	TT	TT	TT	TT
AX-94417668_1287_Co-dominant_pos-61_v1	1287	Co-dominant	pos-61	GTTGCACTAAGCACTAATGCTTAACTTGGAAATCCGGTTCAAATCGCTCTTATCTTATGCCTGTGGTAGGTAACGTGTCTTATAATACGCCAGTCTGAAAGTGCATCAGCACAAGGTCAT	AX-94417668	BA00201231	BS00101980		PolyHighResolution	7A	122.9	Cross Platform Set		CC	AC	AC	AC	AC	AC	CC	CC	AC	AC	AC	CC	CC	AC	AC	AC	CC	AC	AC	CC	AC	AC	AC	CC	CC	AC	CC	AC	AC	AC	AC
AX-94417690_658_Co-dominant_pos-61_v1	658	Co-dominant	pos-61	ATGTTGGTGTTCAAATTACGGGTAATACCATTTAAAATTTTCAATGATTAATGACACCACGTGAGCTCATATGCCAAATGTTCTTCCTCTGGTTTGAAGAAAATAGCAGAGCACTCGAAT	AX-94417690	BA00201358	No BS code		NoMinorHom	1A	53.27			AA	AG	AA	AA	AA	AA	AG	AA	AA	AA	AA	AA	AA	AA	AA	AA	AG	AA	AA	AA	AA	AG	AA	AA	AA	AA	AA	AA	AA	AA	AA
AX-94417802_544_Dominant_pos-61_v1	544	Dominant	pos-61	TTTATACACCCTAGATACTGTAATGTGAGAAGTATACAGGTATACTAGCTCCTGGACAGCGGTACTGAGCTACGTGGGTTTATTGGCGGCCATGTTAGGGGTGTTCATACAAAATCGAAG	AX-94417802	BA00201926	No BS code		Other	2A	63.76			AG	AA	AA	AG	AG	AG	AG	AG	AG	AG	AG	AG	AA	AG	AG	AA	AG	AG	AG	AG	AG	AG	AG	AG	AG	AG	AG	AG	AG	AG	AG
AX-94417932_140_Co-dominant_pos-61_v1	140	Co-dominant	pos-61	TTTTCATACAGCTCTCACGTCTCCTCCGTTTGGTGTGGATTATCATCCCCTACTTCTATGCTGTTACACATTATATATTTCAGCCATATTGCCTTTGGTTACATTGGTCCAGTTTTCATA	AX-94417932	BA00202654	No BS code		NoMinorHom	5A	72.49			AC	CC	CC	AC	CC	AC	AC	CC	CC	AC	CC	CC	CC	CC	CC	AC	CC	CC	CC	CC	CC	AC	CC	AC	AC	AC	CC	CC	CC	AC	CC
AX-94418014_267_Co-dominant_pos-61_v1	267	Co-dominant	pos-61	AGATACATGGTTGGTACTAGATGGGATAGCAATGGCGAAGCTCCTCGTCAGCTTCTCAGAGCACAAGAGCAAGAGCACCGTCGTGGATGGGATTAGGCCCCCACCAAGAAAGGACAGCGA	AX-94418014	BA00203129	No BS code		OTV	7B	6.85			NN	NN	NN	NN	NN	NN	CC	NN	NN	NN	NN	NN	NN	NN	NN	NN	CC	NN	NN	NN	CC	NN	NN	NN	NN	NN	CC	NN	NN	NN	NN
AX-94418059_243_Dominant_pos-61_v1	243	Dominant	pos-61	CGTGGTTGGGTTTGATTTGGGCAACGAGAGCTGCATTGTGGGGGTGGCACGGCAGCGTGGGATCGACGTGGTTCTCAATGAGGAATCCAAACGGGAGACCCCTGCCATCGTCTGCTTCGG	AX-94418059	BA00203326	BS00022645	BS00022645	NoMinorHom	1B	51.63		Tri-allelic	ACG	CG	CC	CC	CC	CG	CC	CG	CG	CG	CG	CG	CC	CC	CG	CC	ACG	ACG	CC	CG	AC	CC	CG	CG	CG	CC	CG	CC	ACG	CC	CC
AX-94418111_916_Co-dominant_pos-61_v1	916	Co-dominant	pos-61	GGGAAAGCCCTCCAAGCTGCAGAAGAGAAAGCATCAGATCGGTTCTCTCTTCTACGACCTGAAGCAGAAGGAGATGGAGCTTACCGAGAGGCGTGCCAAGGGCTTCCTCACGAAAGCGGA	AX-94418111	BA00203617	No BS code		Other	6B	70.23			NN	GG	NN	NN	NN	NN	NN	NN	NN	NN	NN	NN	NN	NN	NN	NN	NN	GG	GG	NN	NN	NN	NN	NN	NN	NN	NN	NN	GG	NN	NN
AX-94418123_201_Co-dominant_pos-61_v1	201	Co-dominant	pos-61	TATCAATCTGATGGCGGCTTTGACTCACTGGATTTGCCTGAAGTCCCAAAAGCAGCAATTTGTCCAGCTTCTGGTACTCAATCAACCCCAGATATTGGTCCACATGTGCAAAGCTCACAG	AX-94418123	BA00203692	No BS code		PolyHighResolution	3B	166.94			CT	CC	CT	CC	CT	CT	CC	CT	CC	CT	CT	CC	CC	CC	CT	CT	CT	CC	CC	CT	CT	CT	CT	CT	CT	CT	CT	CT	CT	CT	CT
AX-94418138_234_Partially_pos-61_v1	234	Partially	pos-61	CGTGTATGCGATCGTGCTCATCGTTGCCGTGCTGGGCTACTTTGTGATCCATATGACGCTTTCAAGGAAACCCAATCAGAGTGATTCATCATCATCAGTCTAGCTCTACTGGTTTGAGAG	AX-94418138	BA00203784	No BS code		NoMinorHom	6B	87.8			GG	GG	GG	GG	GG	GG	GG	GG	GG	GG	GG	GG	GG	GG	GG	GG	GG	GG	GG	GG	GG	NN	NN	GG	GG	GG	GG	GG	GG	GG	GG
AX-94418205_114_Dominant_pos-61_v1	114	Dominant	pos-61	ATTTTCCTTTTTGCTGGCTGCATGGAATTCCGTTGTGATTCCGCAGCAGCTTTTGGCCAATATGTGGAGTCCGTAGTCTCGCAGTGATTTGGATCGTTTGTTGTGGGTGTATGTATGTGT	AX-94418205	BA00204145	No BS code		NoMinorHom	4A	0	Cross Platform Set		CT	CC	CT	CT	CT	CT	CC	CT	CT	CT	CT	CT	CT	CT	CT	CT	CT	CT	CT	CT	CT	CC	CT	CT	CT	CT	CT	CT	CT	CT	CT
AX-94418283_280_Co-dominant_pos-61_v1	280	Co-dominant	pos-61	GCCCTGCTGTCCCGTCGACGGGTGGTGCTGGTAAACCCTACACCGGCCGTCGGTGCCTCCGTAAGTACCGCTGCTACCCACCGGCTGGTGGCCAACCCTAAGTAAGAAGTAAGATGCACC	AX-94418283	BA00204562	BS00081564		Other	5D	108.83			GG	CC	GG	CC	GG	CC	CC	GG	CC	GG	GG	GG	CC	GG	CC	GG	CC	CC	GG	CC	CC	CC	CC	CC	GG	CC	GG	GG	GG	CC	CC
AX-94418295_50_Co-dominant_pos-50_v1	50	Co-dominant	pos-50	CTACTACTAGTAGTAATTAGCCAGTGGTGTTTAGTATGCTACTACGTGGTGTAATTGATCTCCTGGTTGACCTGCCGGCAGTTTTTTCACGGCTAGGCGGCCAGTCGAGAGGTGTAATCA	AX-94418295	BA00204622	BS00034008		PolyHighResolution	6A	83.38			TT	TT	TT	TT	CT	TT	CT	CT	TT	TT	CT	TT	CC	TT	CT	TT	TT	CT	TT	CT	TT	CC	CC	TT	TT	TT	TT	TT	TT	TT	CT
AX-94418300_282_Co-dominant_pos-61_v1	282	Co-dominant	pos-61	GCAAAAACGTGTTGTATGCGCGTTATGAAAAGAACAAATTTTAACAGTTGTGTAAGCGGGTGCGGTTGTCTCTGTAATTTGAACCCTTGAGCAATGTGGATTTTGCTGCCCTGGCACATG	AX-94418300	BA00204639	No BS code		PolyHighResolution	7D	4			CT	CT	CT	CT	CT	CT	CC	CT	CT	CT	CT	TT	CT	CT	CT	CT	CT	CT	CT	CT	CT	CT	CT	TT	CT	CT	CT	CT	CT	CT	CT
AX-94418308_82_Dominant_pos-61_v1	82	Dominant	pos-61	GCTATTCAACAAAGATGCCGTACTGACGGTTCCAAACAGACTATTCCCGTAATTGCCCGATCGATGCGCTTACTTTTCTGTGCCCTGGTCCGTGTTTCAAACATGTGGAAGTCAATGTTA	AX-94418308	BA00204671	No BS code	BA00204671	OTV	3D	57.82	Cross Platform Set		TT	TT	TT	TT	TT	TT	TT	TT	TT	TT	TT	TT	TT	TT	TT	TT	CT	TT	TT	TT	TT	TT	TT	TT	TT	TT	TT	TT	TT	TT	TT
AX-94418322_935_Co-dominant_pos-61_v1	935	Co-dominant	pos-61	CGCAGCACGGGTTCCTGCCCAGATAGCTAACTTATGAGATCCTTGGGAGGCTTGCACCAGTTGCTCAACGTAGCAGGCTATTTTGGTGAAGAGTAGGAGTGTAGCCTGTAGGAAGTTGTT	AX-94418322	BA00204738	No BS code		PolyHighResolution	4D	58.18	Cross Platform Set		CT	CC	CT	CC	CC	CC	CC	CT	CC	CT	CT	CC	CT	CT	CC	CC	CT	CT	CT	CC	CT	CT	CT	CT	CT	CC	CT	CT	CC	CC	CC
AX-94418368_545_Co-dominant_pos-61_v1	545	Co-dominant	pos-61	TGACCTAAACAATGATCTCAGCTTGCCACTGGAGGTTCATGGCTTTGTTGCTGCCAGGGATTCGGTAGATCGTAAACGCAACTATCTCTTCAGATGCACCAGGGATAACTGCCAAACCCT	AX-94418368	BA00205007	BS00094349		Other	2B	158.99			CC	CC	CC	CC	CT	CC	CC	CC	CC	CC	CT	CC	CC	CC	CC	CC	CC	CC	CC	CC	CC	CC	CT	CC	CC	CC	CC	CC	CC	CC	CC
AX-94418381_481_Dominant_pos-61_v1	481	Dominant	pos-61	GGAAGTGCTCGAGGCCACACAGCCTGCTGAGTTCCAGCGGTGCATGGTGCCGCTGTTTAAGCAGATAGGGCGCTGCCTTAACAGTGCCCATTTCCAGGTTGCTGAGCGGGCTTTGTTCTT	AX-94418381	BA00205084	No BS code		NoMinorHom	4B	48.91			AG	GG	AG	AG	AG	AG	GG	AG	AG	AG	AG	AG	AG	AG	GG	GG	AG	AG	AG	GG	AG	AG	GG	AG	AG	AG	GG	GG	AG	GG	GG
AX-94418426_195_Co-dominant_pos-61_v1	195	Co-dominant	pos-61	CAATAACCAACAGGATATCATTAGGTACATCCAATATGGATGAGGGCACTAATGGGGATGTCAATTGAATCAGCCTGCACATGTAATCATCTGTAGATAAGGCACCAACTTGCGTCCAAA	AX-94418426	BA00205409	BS00064679		PolyHighResolution	1A	53.27	Cross Platform Set		TT	TT	TT	TT	CC	TT	CC	TT	CC	TT	TT	CC	TT	TT	TT	TT	TT	TT	TT	TT	CC	TT	TT	CC	TT	TT	TT	CC	TT	CC	CC
AX-94418432_236_Partially_pos-61_v1	236	Partially	pos-61	GTACACTGCACCCAACGGCTTCGTCGCGCCATACATGCACTGGACCGAGGTGCTCATCCTGACCGTCCCCACCGTCGTCGGCCCGGTCATCGCGCCTTGCCACATGATCACCTTCGGCAT	AX-94418432	BA00205455	BS00060481		CallRateBelowThreshold	5B	126.84			CC	CC	CG	CC	CG	CC	CC	CG	CG	CC	CG	CG	CC	CG	CG	CG	CG	CC	CC	CG	CC	CG	CC	CG	CC	CC	CG	CC	CG	CC	CG
AX-94418483_961_Co-dominant_pos-61_v1	961	Co-dominant	pos-61	TGCATCTTTCAGGCTACCAGCAAAGTACTGCCGAAGAACCGGCAAGCTCACAGTCTTCTCTGTCTTTGTGCGCCTTTTCCCTTTGCTGCCTTGTGCACTTGTCTGAGCACCAGCTGGAGA	AX-94418483	BA00205758	BS00038457		Other	5A	128.11	Cross Platform Set		CC	CT	CC	CT	CT	CC	CC	CC	CC	CC	CC	CC	CC	CC	CC	CC	CC	CC	CC	CC	CC	CT	CT	CT	CC	CC	CC	CC	CC	CC	CC
AX-94418536_750_Co-dominant_pos-61_v1	750	Co-dominant	pos-61	TTGGCATCTGTTGAATGAAGGAGACCAACCAGCAAGTTTATAGCCCCACAATTAGCAATGGCAATCCTGTTCTCCATGTTGTGTTTAGCTAGAAGGCGAATCTCTGATGTTGCTGATCTC	AX-94418536	BA00206107	BS00046378		Other	3A	54.8			AA	AA	AA	AA	AA	AA	AA	AA	AA	AA	AA	AA	AA	AA	AA	AA	AA	AA	AA	AA	AA	AA	AA	AA	AA	AA	AA	AA	AA	AA	AA
AX-94418575_364_Co-dominant_pos-61_v1	364	Co-dominant	pos-61	GTGTTGTGATCGTACACGAGTTGCTAACTGCGGAGTCGCCGAGCCTGGTGAGCACGTTTATGGCAATCCCAGGAATCAAGTTCAGATAGACGGCGTTCAGAAAGTTGAAAGTGTTTGATA	AX-94418575	BA00206316	No BS code		PolyHighResolution	6D	5.01			TT	GG	TT	TT	TT	TT	TT	TT	TT	TT	TT	TT	TT	TT	TT	TT	TT	TT	TT	TT	TT	GG	TT	TT	TT	TT	TT	TT	TT	TT	TT
AX-94418601_109_Co-dominant_pos-61_v1	109	Co-dominant	pos-61	GCAGTCGGCACGCAAGGGCATGGCTAGTGTCATGAAGATGGCGAAAAGGTTTGAGGGGAAGAGCGCTTCGGGTGCCCTCGCAGCCAAGAGGACACAAAAACACAAGCAGAAGAAGAACAA	AX-94418601	BA00206437	BS00094544		PolyHighResolution	6A	95.09			GG	GG	GG	GG	GG	GG	CG	GG	GG	GG	GG	GG	CG	GG	GG	GG	GG	CG	GG	GG	GG	GG	GG	CG	GG	GG	GG	GG	GG	GG	GG
AX-94418622_39_Co-dominant_pos-39_v1	39	Co-dominant	pos-39	AGCAGCAGACGCACACAGAACTACAGAAGCAAAGCTGAGCAGAGACAGTACCGTTGCCAAGCTTCGGGGGAGAACCGGAGAAGAGACAGTACCGTTGCCAGGCTCCATCTGGAATGCTCC	AX-94418622	BA00206530	No BS code	BA00206530	OTV	1D	47.06			NN	GG	NN	NN	NN	NN	NN	NN	NN	NN	NN	NN	CC	NN	NN	NN	NN	NN	NN	NN	NN	NN	NN	NN	NN	NN	NN	NN	GG	NN	NN
AX-94418668_346_Co-dominant_pos-61_v1	346	Co-dominant	pos-61	TCAGTTTAACATTACAGCCCCAGAAAAGAAAAGGCAACAGAAGCAGGACTGTTTTAGTAGTTGAATGGTGAAAATGAACTCTGGGCTCTGGCATAACTAATATGGTATGTCGTCGTTTGA	AX-94418668	BA00206765	No BS code		Other	1B	134.74			TT	CT	TT	TT	GT	TT	CT	TT	TT	TT	CT	TT	TT	TT	TT	CT	TT	TT	TT	CT	CT	TT	TT	TT	TT	TT	CT	CT	TT	CT	TT
AX-94418732_200_Dominant_pos-61_v1	200	Dominant	pos-61	TGTGCACGCATTACATAAATTGAACTTAGCAATAAAAGCTCGAGGAGGGAGGAGGGAGTAGTTCTCAGTGGTCACTGATGTTCAGTTAGCAAAGCCTTCGTCAGAGACTTGTCAACTGAC	AX-94418732	BA00207114	BS00029737		NoMinorHom	5A	143.44			GG	GG	CC	GG	CG	CG	GG	GG	GG	CG	CC	CC	CC	GG	CC	CC	GG	CC	GG	CG	CC	GG	GG	GG	GG	GG	CG	GG	GG	CC	CG
AX-94418804_127_Partially_pos-61_v1	127	Partially	pos-61	AAATCAAGGTCGGAGAGCAAGGCAGGACATAGCCGACCGTCGAAGGTGGACAGTGCACCAGGTAGCACATAGGGAAGGAGGGGACACAACATCTTCCTTCTCTATCACCAAAGGGGGACC	AX-94418804	BA00207520	No BS code		PolyHighResolution	6A	28.63			NN	AA	AA	GG	NN	AA	NN	AG	NN	NN	AA	AG	NN	NN	NN	NN	AA	NN	NN	NN	NN	NN	NN	AA	AA	GG	AG	NN	NN	GG	NN
AX-94418841_122_Co-dominant_pos-61_v1	122	Co-dominant	pos-61	TGCATGCGAGTGAGAGAAAGACCACCATGTTTTCACTCTTCAATTATTACTCCTTGTCACTGTTACTGTTGTCGAATTACATTAGTTACTACTGTTATTAGTGTTGGTGTTGGATGGATG	AX-94418841	BA00207671	No BS code		PolyHighResolution	2A	29.78	Cross Platform Set		CC	CC	CC	CC	CC	CC	CC	CC	CC	CC	CC	CC	CC	CC	CC	CC	CC	CC	CC	CC	CC	CC	CC	CC	CC	CC	CC	CC	CC	CC	CC
AX-94418850_473_Co-dominant_pos-61_v1	473	Co-dominant	pos-61	GCCTATTCCGTCCATTGCATTGCAGGCCATCACGGAATAATTAGAGATAGTGTAGTTCAGGTCAGAGGTAGTTTAGCTGAGGTTAGAGGTAGTGTAGTTAGACTGAGCTGCCTCAAAGAG	AX-94418850	BA00207710	No BS code		Other	3B	153.04			AG	AA	AA	AA	AG	AA	AA	AG	AG	AG	AA	AG	AA	AG	AG	AG	AG	AA	AA	AG	AG	AG	AG	AA	AG	AA	AG	AG	AA	AA	AG
AX-94418931_49_Co-dominant_pos-49_v1	49	Co-dominant	pos-49	CCGATCTATTCATCAGCTTGTCAGTTATCCAGACCTTTATTTACAAAGGAGCGCCATGTGGTTTCTTAACACTTGTGCGCGTCCAGCGGATAAACTGTGAACACACCATCATACTGAACA	AX-94418931	BA00208138	BS00068585		PolyHighResolution	4B	48.91	Cross Platform Set		CC	CC	CC	CC	GG	CC	CC	CC	GG	CC	CC	CC	CC	CC	GG	CC	CC	CC	CC	CC	CC	CC	CC	CC	CC	CC	CC	CC	CC	CC	GG
AX-94418953_243_Partially_pos-61_v1	243	Partially	pos-61	AATGCTGGAAACCCAGCACCTCATGGATATGCTCATGCTCGTGATGACGAGAGGCCGACAGCGGGAAGAGAAGGACTGGAGCGACATCTTCACCAAGGCAGGGTTCAGTGGCTATAAGAT	AX-94418953	BA00208220	BS00089976		Other	6A	153.64			GG	GG	GG	GG	GG	GG	GG	GG	GG	GG	GG	GG	GG	AG	GG	GG	AG	GG	GG	GG	GG	AG	GG	GG	AG	AG	AG	GG	GG	GG	GG
AX-94419036_465_Partially_pos-61_v1	465	Partially	pos-61	CGGTGTATGCTCATCCACAAGATGCCATAGATGCTTTTGGCAAAATGATTTTGGATGGATGCAGTCTCGAGGTTACGCTGGTCAAGCAGGGACGGCCACGGTACCACCAACGACATCGCC	AX-94419036	BA00208750	BS00025999		Other	6A	13.55			CG	GG	CG	CG	GG	CG	GG	CG	CG	CG	CG	CG	CG	CC	CG	CG	CG	CG	CG	GG	CG	CG	CG	CG	GG	CC	GG	CG	GG	CC	CG
AX-94419046_150_Co-dominant_pos-61_v1	150	Co-dominant	pos-61	ACAACGGGCCTTCACTAAACTCCTCGGGTTGCAGTACCGCATTGTCTACAACAAGGGGTCGGAGAACGGAGCCGCTGATGCTCTTTCTAGGTTGCCCAAAGCAGAAACGCTGTTTGGGAT	AX-94419046	BA00208821	No BS code		PolyHighResolution	3B	153.04			GG	AG	GG	GG	GG	GG	AG	GG	GG	GG	GG	GG	GG	GG	AG	GG	GG	GG	GG	AG	GG	GG	GG	AG	GG	GG	AG	GG	GG	GG	GG
AX-94419084_103_Co-dominant_pos-61_v1	103	Co-dominant	pos-61	TTTGGCAAGAGGAGAGGAAATAAAGTTCCATTCGTCAAAGGCAGAAGGTACCAGTTTCAAGCAAAAGAAATCAGATTGTTTGGTTTTAAAGCTCGCCACATAGCCCGTAAAACATACACT	AX-94419084	BA00209039	BS00076817		PolyHighResolution	2A	54.95			AG	AG	AG	AG	AA	AG	AG	AG	AC	AC	AG	AG	AG	AG	AG	AG	AG	AG	AC	AA	AG	AC	AC	AC	AG	AC	AC	AG	AC	AC	AC
AX-94419202_235_Dominant_pos-61_v1	235	Dominant	pos-61	GGAAAGTTGCGAGGTCATAGTGGCTGTGTTAATACTATAAGCTTCAATCCTGCTGGTGACGTCCTTGTGTCTGGTTCAGACGACACAGACATCATACTATGGGACTGGCTTGCTAAAACT	AX-94419202	BA00209639	BS00051174		NoMinorHom	4B	48.91	Cross Platform Set		CC	CC	CC	CC	CG	CC	CC	CC	CG	CC	CC	CC	CC	CC	CG	CC	CC	CC	CC	CC	CC	CC	CC	CC	CC	CC	CC	CC	CC	CC	CG
AX-94419227_214_Co-dominant_pos-61_v1	214	Co-dominant	pos-61	CAAGACTGATGTTCCTGCACATACTCCAGGCGCTGACACACAAAATGAGCAACACACTCATGCTATTAACCCACTCCACCAGGGACAAATGCTTGCTGCAACTCATGATGATAATTCAGA	AX-94419227	BA00209759	BS00085186		OTV	5D	3.34	Cross Platform Set		TT	CC	TT	CC	CC	TT	CC	CC	CC	TT	TT	TT	CC	TT	CC	CC	CC	TT	TT	TT	CC	CC	CC	CC	CC	CC	CC	TT	TT	TT	CC
AX-94419259_356_Dominant_pos-61_v1	356	Dominant	pos-61	TTTAACATAGAACAAGGTTTGGTAGTTCACTGCCTAACTCTGTTTTCCAAGTCCAGAACATCACATCAGCCTCTCAATCCTAAACGCATGTGAGCATAATCAAGAGGTTATATTAAGTCA	AX-94419259	BA00209911	No BS code		NoMinorHom	3D	184.72			TT	TT	TT	TT	TT	CT	TT	TT	TT	TT	TT	TT	TT	TT	TT	TT	TT	CT	TT	TT	TT	TT	TT	TT	TT	CT	TT	TT	TT	TT	TT
AX-94419319_471_Co-dominant_pos-61_v1	471	Co-dominant	pos-61	GAGTTCGTATCAGCGACAATGCACATGAATAGATTGGAGAAGGAAGACCACATACTTAAAGCATTTGAATATTTTGATAAGGACCACAGCGGATACATAACAGTAGATGAGCTGGAAGAA	AX-94419319	BA00210327	No BS code		Other	3B	153.04			AG	GG	AG	AG	GG	AG	GG	AG	AG	AG	AG	AG	AG	GG	AG	AG	GG	AG	AG	AG	AG	GG	GG	GG	AG	AG	AG	AG	AG	AG	AG
AX-94419416_310_Co-dominant_pos-61_v1	310	Co-dominant	pos-61	CCGGGGAGCAGCAGGGCGACGACAGCGGTGGCGGCTGTGTCAGGAGTGAGCACGGGCTAGGGTTCATCCCGATTGAGGGAGCAAACTGTGTGTTTTAGTCAAACAGTTCCCCTTCCCGGT	AX-94419416	BA00210805	No BS code		PolyHighResolution	2A	147.78	Failed Probe		NN	NN	NN	NN	NN	NN	NN	NN	NN	NN	NN	NN	NN	NN	NN	NN	NN	NN	NN	NN	NN	NN	NN	NN	NN	NN	NN	NN	NN	NN	NN
AX-94419426_426_Co-dominant_pos-61_v1	426	Co-dominant	pos-61	TAGGGATCAATAAGTTCAGCATCAGATGTGGCCTGTTTGAGGAGGACTCTGTTCATCTCGGCAGGTGGATTCGGTTTGCCGCCTCATCGAAGGCAAAGATAATACATCTTGATCTGAGGT	AX-94419426	BA00210878	BS00106791		NoMinorHom	1B	172.34			AG	AG	AG	AG	AG	AG	AG	AG	AG	AG	AG	AG	AA	AG	AG	AG	AG	AG	AG	AG	AG	AG	AG	AG	AG	AG	AG	AG	AG	AG	GG
AX-94419429_113_Partially_pos-61_v1	113	Partially	pos-61	GCTACACATGGTTTTAGCTTTGCTACAACGTTAACTGGGCTGCATTTCCTAACCACGACCTTGATGACATCAGTAATGAAATGGTTGGGATATATTCAGCCATCCTACTTACCATTGCCA	AX-94419429	BA00210888	BS00092798		Other	6B	70.23			GT	GT	GT	TT	TT	GT	TT	GT	TT	GT	TT	TT	TT	TT	TT	GT	GT	GT	TT	GT	TT	GT	GT	TT	GT	GT	TT	TT	GT	GT	TT
AX-94419462_135_Co-dominant_pos-61_v1	135	Co-dominant	pos-61	TATCGTTCATGGTAGTGGCGTGCTCAGAACGTGTTTCGACCTGATTACTTGAGAGGCGTTGTTCTATTTATTCATGGGATCCCTTATTCATGTACCTGAATCGTGCTGCCGCTGCCTCCA	AX-94419462	BA00211079	No BS code		OTV	3B	153.04			CG	CG	CG	CG	GG	CG	GG	CG	CG	GG	CG	GG	GG	GG	CG	CG	GG	CG	GG	GG	CG	CG	GG	CG	GG	CG	GG	GG	GG	CG	CG
AX-94419463_567_Co-dominant_pos-61_v1	567	Co-dominant	pos-61	TGATGACAATGAGCTCGAAGTCCTTGAAATTATCCATCATTTTGTTGAGATACTGGACCGTTATTTCGGCAGTGTATGCGAGCTGGATTTGATATTCAATTTCCACAAGGCCTACTATGT	AX-94419463	BA00211084	No BS code		PolyHighResolution	5B	128.56			CT	CT	CC	CT	CT	CT	CT	CT	CT	CT	CT	CC	CT	CT	CT	CC	CT	CT	CT	CT	CC	CC	CT	CT	CC	CC	CC	CC	CT	CT	CT
AX-94419469_59_Partially_pos-59_v1	59	Partially	pos-59	GGCCACTTTAAGTTTATAATTCTGAATCACCAAGTATATGCTCGTAATAAAGAATACATAAGGTCTGAGTCAGGAGCAAAAAAGAAACATGTGAGATTGGATTTGGAACAAAAAGATAAC	AX-94419469	BA00211149	BS00071149		PolyHighResolution	6B	70.23	Cross Platform Set		CC	TT	TT	TT	TT	CT	CC	CC	TT	TT	TT	TT	CT	TT	TT	TT	TT	CT	TT	TT	TT	TT	TT	TT	CT	CT	TT	TT	TT	CT	TT
AX-94419507_85_Dominant_pos-61_v1	85	Dominant	pos-61	CGGCGGGGGAGTGTTTATTAAATTGGGCGTCGGTGATATATTTCTTTGCTCTGTATGTGGCTATGGAATTGCTGGTGCCGCCTGGGCTACTATGGTTTCACAGGTGCGCATATTTCCAGT	AX-94419507	BA00211388	No BS code		Other	6A	48.11			CC	CC	CC	CC	CC	CC	AC	CC	AC	CC	CC	CC	CC	CC	CC	CC	CC	CC	CC	CC	CC	CC	CC	AC	CC	AC	CC	CC	AC	AC	CC
AX-94419521_316_Co-dominant_pos-61_v1	316	Co-dominant	pos-61	CACGAACCGAAACAGGGCGTCACAGACTTGTAGAGATTCACTAGAACTGCGATCATTTCTCGTGCAGGAGTACTAGTACTGGAGCAACTGGCCTGTTATCAGACTAGACAGACAGTTCTA	AX-94419521	BA00211463	BS00022468	BS00022468	Other	1B	54.89		Tri-allelic	AT	AT	AA	CT	CT	AA	AT	AT	AT	AT	ACT	ACT	ACT	AT	AT	ACT	AT	AT	AT	AT	ACT	AT	AT	AT	AT	ACT	AT	AT	ACT	ACT	CT
AX-94419535_293_Co-dominant_pos-61_v1	293	Co-dominant	pos-61	AGCAGCGGCCGACATGCTAGTCGAGGCACGGGATTCGGCGAAAAGGCAGCAATTCCTGGGTGATCTCGCCCAGTTGATCACCAACAAGGATAAAGACCTTCAGGTGATCTCGGTGTGGGG	AX-94419535	BA00211521	BS00068754		NoMinorHom	7B	79.55	Cross Platform Set		TT	CT	CT	CT	TT	CT	TT	TT	TT	CT	CT	CT	CT	CT	CT	CT	TT	CT	CT	CT	CT	TT	TT	CT	TT	CT	CT	CT	CT	CT	TT
AX-94419578_447_Co-dominant_pos-61_v1	447	Co-dominant	pos-61	GCTGCCCTTTGTTGCTGCTGTCTGTTGGATGCTTGCTTCTAAGTTGAGTTCTAAGCGACAGGGAACAGATTTGGTGCAGCTGCTATGTGTTCCATATTGGAAATTGGGATCGGCTTGTTG	AX-94419578	BA00211703	BS00006099		Other	7B	126.57			GG	GG	GG	GG	AG	AG	AG	GG	AG	AG	AG	AG	AG	GG	AG	AG	AG	AG	GG	AG	AG	GG	AG	AG	GG	GG	AG	GG	GG	GG	AG
AX-94419584_112_Partially_pos-61_v1	112	Partially	pos-61	CAGACGATTGTCCATCTTGGCTTACAGGATTTGTAGAAAGACGACCGATGATATCAGCTAGCTGCTCTACATGTATGCTGTCCCAGTTAACATCCAGACAAGAGGCCCTGTCAGGACCGG	AX-94419584	BA00211756	BS00074096		PolyHighResolution	2A	189.91			AG	AG	AG	AG	AG	AG	AG	GG	AG	AG	AA	GG	AG	AG	AG	GG	GG	AG	AG	AG	AG	AG	GG	GG	GG	AG	GG	AG	GG	AG	AG
AX-94419677_32_Co-dominant_pos-32_v1	32	Co-dominant	pos-32	CGCATGGTAGCTAAAGAAAATGAAAAGTCAGTCACCATATGCCAATGCCACTCCTATTCCCAGTGATACAACATCTAATATTATCAGCTAATCAATTTCATGAGTGATGTGGTACTATAT	AX-94419677	BA00212282	No BS code		Other	3B	178.09			CC	CC	CC	CC	CC	CC	CC	CC	CC	CC	CC	CC	CC	CC	CC	CC	CC	CC	CC	CC	CC	CC	CC	CC	CC	CC	CC	CC	CC	CC	CC
AX-94419714_180_Dominant_pos-61_v1	180	Dominant	pos-61	CCGATGTTAGGCTGGGCTGCGTGATTCGTCGATGTCTGCTCAATACAGTTGTGGTGATCCTGGTGACGAGGACATTAGGGACATCGGCCCGGCGGAGTCTGGTGAGTCAGCTATGAAGCC	AX-94419714	BA00212486	No BS code		NoMinorHom	1A	130.4			CG	CG	CC	CC	CC	CC	CG	CC	CG	CC	CC	CC	CG	CC	CG	CG	CG	CC	CC	CG	CC	CC	CG	CG	CG	CC	CC	CC	CC	CG	CC
AX-94419728_168_Co-dominant_pos-61_v1	168	Co-dominant	pos-61	ATTATATATAAGCAAGTAATCGCAAGAGCATGTGTAAGTGTCTAAGCTAAATTCGTCGTGTTCTTGTATCCGTCAGTTGGATCCCGTTGACCTCGCTCACCCGACCCGATGTACGCAGAC	AX-94419728	BA00212574	BS00043299	BS00043299	PolyHighResolution	5A	97.82	Cross Platform Set		TT	CT	TT	TT	TT	TT	TT	TT	TT	TT	TT	TT	TT	TT	TT	CT	TT	TT	TT	TT	CT	CT	TT	CT	TT	TT	TT	CT	TT	TT	TT
AX-94419768_155_Co-dominant_pos-61_v1	155	Co-dominant	pos-61	GTAAAACTAGCTCCTCCCAGACAGAAGCATATTTCACCATCTCATGTTCTCTCTCCTTCACACCTTAAACATTCTCAGATTTGATAGCAAAAACTAGCCATAGATCTTGGTGAAGGTCAA	AX-94419768	BA00212726	BS00070624		Other	7A	117.96			CC	CC	AC	AC	CC	AC	CC	CC	AC	CC	AC	CC	CC	AC	AC	AC	CC	AC	AC	CC	AC	CC	CC	CC	CC	AC	CC	AC	AC	AC	CC
AX-94419772_142_Partially_pos-61_v1	142	Partially	pos-61	ACCTGTGGGAGCTACTAGTGCACCATTCAAGTCTATGCACGGGTACCACTTCATCCTCTGTGAAGGCAGGAAGAACTGATATGAAAGTATGCTTCAGGTTTGGAATGCAAGCACCTTGGG	AX-94419772	BA00212757	BS00100577		OTV	5A	84.55			CT	CT	TT	TT	CT	TT	CT	TT	TT	CT	TT	CT	CT	TT	CT	TT	CT	CT	TT	TT	TT	TT	CT	CT	CT	TT	TT	CT	CT	TT	CT
AX-94419780_62_Partially_pos-61_v1	62	Partially	pos-61	AGGGTGCAACATCCAGGTGCCCATGGAGGTCGTCAATTTGATCGATGACGGGAAGAACCCCGATGAGTTCACCCGGGACGTGCTCAACAGCTGCATCGCCAAGAACCAGATCACCAAGGG	AX-94419780	BA00212801	No BS code		PolyHighResolution	5B	77.7		Tri-allelic	AC	CC	AC	CC	CC	AC	CC	AC	CC	AC	AC	AC	ACT	AC	AC	AC	ACT	AC	AC	AC	AC	CC	CC	CC	AC	ACT	AC	AC	AC	AC	CC
AX-94419845_301_Partially_pos-61_v1	301	Partially	pos-61	GAGAGTGACATAACTTAGAATATGCAAAGAATACAGATTACAGAGTGAACTCGGGTTTGTGAGCTACTACAAGTATATAACCAAGACTTGCACTTACAGCATGCATTTTCATGATAGAGA	AX-94419845	BA00213148	BS00071027		PolyHighResolution	3B	153.04	Cross Platform Set		CC	CC	CC	CC	CG	CC	CC	CC	CC	CG	CC	CG	CG	CG	CC	CC	CG	CC	CG	CG	CC	CC	CG	CC	CG	CC	CG	CG	CG	CC	CC
AX-94419960_552_Co-dominant_pos-61_v1	552	Co-dominant	pos-61	TTGAGATATCTGCAGAGTGCAGCCATCATCTACAGGAAATTCTCTATGTGTCGATCATTGTACCCAAATTGCGACGCTGCTGCTGAGTACATATAATAAGAGATGTGTTGATCTCATGTA	AX-94419960	BA00213771	No BS code		Other	5B	76.89			CT	CT	CT	CT	CT	CT	CC	CT	CT	CT	CT	CT	CT	CT	CT	CT	CT	CT	CT	CT	CT	CT	CT	CT	CT	CT	CT	CT	CT	CT	CT
AX-94420021_348_Co-dominant_pos-61_v1	348	Co-dominant	pos-61	TAGTATGTTGTAGTATAAATTTCACCATCGGTGATTCCATCTTCCTTCCGTTTGTGTAGTTGACCGGCCAGTGGACGAACACAAGGAACACGTACAAAGCACATACAAGAAGAGCAGCTG	AX-94420021	BA00214056	BS00023150	BS00023150	Other	7D	72.54	Cross Platform Set		TT	TT	CC	CC	TT	CC	TT	CC	CC	TT	TT	CC	CC	CC	TT	CC	CC	CC	CC	CC	CC	TT	CC	CC	CC	CC	CC	CC	CC	CC	CC
AX-94420026_174_Dominant_pos-61_v1	174	Dominant	pos-61	TGGTAGGAGATTTTCTTTGCCTACCAATCTGATGTGGGTTAGGCTGTCTGGTGTTAGACTTGAATCAGGTAACCTGACAAGGTTCTAGGCAATGCAAGCAATTGTTTGCGTTTAAAAGGT	AX-94420026	BA00214093	No BS code		OTV	5B	51.31			NN	CC	NN	NN	CC	NN	CC	NN	NN	NN	CC	NN	NN	NN	CC	CC	NN	NN	NN	CC	NN	NN	NN	CC	NN	NN	NN	NN	NN	NN	CC
AX-94420040_104_Co-dominant_pos-61_v1	104	Co-dominant	pos-61	ATATCGAATTCGATGACGATTTTGAAGATGATGAGGAGGACATGCTCGAGCATTTTTTAGCAGAACAGACGGGGAAATCGTCAGCTTAGGCTTGGACACTATAAAAGGGAACATCATGCT	AX-94420040	BA00214160	BS00011720	BS00011720	Other	3B	153.04			AC	CC	AC	AC	CC	AC	CC	AC	AC	AC	AC	AC	AC	CC	AC	AC	CC	AC	AC	AC	AC	CC	CC	CC	AC	AC	AC	AC	AC	AC	AC
AX-94420103_219_Dominant_pos-61_v1	219	Dominant	pos-61	AGAGACCTACTAAGGTTGGTCCTTAAGGAGGACGATGCCGTGCCTAGGCCTTGCAAGGAATTGTTCTGGAACATATGCAAGACATGCTACTTTTTCTATTGCCAGGGAGACGCATTTAGC	AX-94420103	BA00214558	BS00064528		NoMinorHom	2B	160.66			CT	CT	CT	CT	CC	CT	CT	CT	CC	CT	CC	CT	CT	CT	CT	CT	CT	CT	CT	CT	CT	CT	CC	CT	CT	CT	CT	CT	CC	CT	CT
AX-94420106_118_Co-dominant_pos-61_v1	118	Co-dominant	pos-61	GCGGCTCGCCGGAAGGAAGGAAGGTAGGTTGCAAATCGGAGCTGAGGAAGGAGGGATTCCTCTTGTCCGGTGAGCTGTGCTCTGAGGTGGGGATAGATCCGGCAGGCAGCATCCAATCCA	AX-94420106	BA00214594	No BS code		OTV	1D	6.67			TT	TT	TT	CC	TT	CC	TT	TT	CC	TT	CC	TT	CC	TT	CC	TT	TT	CC	TT	CT	CC	TT	TT	TT	TT	CC	TT	CC	TT	CC	CC
AX-94420111_667_Co-dominant_pos-61_v1	667	Co-dominant	pos-61	TAGCAGAAGATGTGGTTTCATAATCTGCCAAATACTTGTCGAGAACTCGTGGTATACATCGACAATGGATCGTACTAAGTTGTCCCGAGCTCGTGAGTACTCCATTATGACGGTTGTTGC	AX-94420111	BA00214612	No BS code		OTV	7D	4			GG	GG	GG	GG	GG	GG	GG	GG	GG	GG	GG	GG	GG	GG	GG	GG	GG	GG	CC	GG	GG	GG	GG	GG	GG	GG	GG	GG	GG	GG	GG
AX-94420167_114_Co-dominant_pos-61_v1	114	Co-dominant	pos-61	CGCACAGAATTGCACGGACACAATGCTGAGACTAAGATAATGATCTGTCAATGGTATTATTGGCTTCTACTCCCTCTATAACTTAATGTAAGATGTTAAGTCCAAAAAATGCCTTGCAAG	AX-94420167	BA00214902	No BS code		NoMinorHom	3B	153.04			CT	CT	CC	CC	CT	CC	CT	CT	CC	CT	CC	CT	CT	CT	CC	CC	CC	CT	CT	CT	CC	CT	CT	CT	CT	CC	CT	CT	CT	CT	CC
AX-94420190_63_Co-dominant_pos-61_v1	63	Co-dominant	pos-61	AATTCCTATTCTCTGTCACATAATCTCGAATAGACGGTAGCATGCGGTTGGTATATAGATTCAAATATCGCTTATGGAGAAAACTCGCTTTGGAAAGTACCATGCTGTATGTCCCTGTCC	AX-94420190	BA00215060	No BS code		PolyHighResolution	7B	126.57			CC	CC	CC	CC	CT	CT	CT	CC	CT	CT	CT	CT	CT	CC	CT	CT	CT	CT	CC	CT	CT	CC	CT	CT	CC	CC	CT	CC	CC	CC	CT
AX-94420236_176_Dominant_pos-61_v1	176	Dominant	pos-61	TTTACTGTCATCATTCGCAGCAATACAGAATGTTATGAATAGCTTGCAGGATGGGCTGAGTGATGTTCTTCTAGTGCTGCTTAAGAATTCGGATACTCGAGAAAAGGTCCTTGAATATCT	AX-94420236	BA00215293	No BS code	BA00215293	NoMinorHom	2D	36.81	Cross Platform Set		GT	GT	GT	GT	GT	GT	GT	GT	GT	GT	GT	GT	GT	GT	GT	GT	GG	GT	GT	GT	GT	GT	GT	GT	GT	GT	GT	GT	GT	GT	GT
AX-94420291_281_Co-dominant_pos-61_v1	281	Co-dominant	pos-61	GGGTGAGGCGGTGCAGGACTGGAGGGAGATAGTGACCTACTTCTCGTACCCGGTGAAGGCGCGGGACTACGGGCGGTGGCCGGAGAAGCCGGCGGGGTGGCGCGCGTGGTGGAGCGATAC	AX-94420291	BA00215580	No BS code		NoMinorHom	2B	162.12			NN	AG	NN	NN	NN	NN	NN	NN	NN	AG	NN	NN	NN	AA	NN	NN	GG	NN	NN	AG	NN	NN	NN	AG	NN	NN	NN	NN	NN	NN	NN
AX-94420304_198_Dominant_pos-61_v1	198	Dominant	pos-61	GCCAGCTAGACAAACCGAGCGGGCAGGATGAATCTGAGACATGAAGGGCGCTAGAATGGCGGGTACCCTAGGAGCCTTTATATGTTAGATGATTCGCCATCCTCGGTTCCCATTTGACTG	AX-94420304	BA00215647	No BS code		PolyHighResolution	4B	48.91			AA	AG	AA	AA	AA	AA	AA	AA	AG	AG	AA	AA	AA	NN	AA	AG	AA	AA	AA	AG	AG	AA	AA	AA	AA	AA	AA	AA	AA	AA	AA
AX-94420327_392_Co-dominant_pos-61_v1	392	Co-dominant	pos-61	AGGCAAGATGGCTTGCGGTTTTCCAATAGCGTTCAGGTACATGAGCGATAGTGTGAATAGTACATTGAACACAACGGTGAACCCTAGAAGGGCACCTGCTCCAATCCAGTACCACTCCTT	AX-94420327	BA00215768	No BS code		OTV	3A	25.21			CC	CC	CC	CC	CT	CC	CC	CC	CT	CC	CC	CC	CC	CC	CC	CC	CC	CC	CC	CC	CC	CC	CC	CC	CC	CC	CC	CC	CC	CC	CT
AX-94420428_231_Co-dominant_pos-61_v1	231	Co-dominant	pos-61	GCCCAAAGAGTGCAGTGCGCACAACAGTAAGCTAGGGTTGGGCAAGCTTTTTGGGGACCCTAGATCAAGATGCCTGCCTGCTCTCTGGGGTTTTGGTGGTGTTATCGATGAAGCTGATTT	AX-94420428	BA00216279	BS00089019		PolyHighResolution	5A	151.6		Tri-allelic	AC	AA	AA	AA	AA	AA	AT	ACT	AA	AA	AC	CT	AT	AA	AA	AT	AA	ACT	AC	AA	TT	CT	AC	CT	AA	AA	CT	AC	AC	ACT	AA
AX-94420575_372_Co-dominant_pos-61_v1	372	Co-dominant	pos-61	AAGGTAGGAATCTTGCAAGTTTACGAATCGAGTTCAACAGATGGCTTATAAGGTATCTAAGTTGATTACTAGTGTCTAAGCAACTTTGCAAGAGAAGCATTGCTCCCTGGACATGTCTTT	AX-94420575	BA00217138	BS00037392	BS00037392	OTV	7B	24.04	Cross Platform Set		CG	CG	CG	CG	CC	CG	CG	CG	CC	CG	CG	CG	CC	CG	CG	CG	CG	CC	CG	CG	CG	CG	CG	CC	CG	CG	CG	CG	CG	CG	CC
AX-94420589_124_Co-dominant_pos-61_v1	124	Co-dominant	pos-61	ATGGCTTCTGGTGAATAGGGAAGACGAGACAAGATTGGACGAAGCTGAGCATGTCAACCCCTCAATCTCTAGTGGGTAACTAACTAACTAATGACCCCATCTCGTATTCTGGTTTACTTG	AX-94420589	BA00217225	BS00021715	BS00021715	OTV	4A	68.99			AA	AA	AA	AA	AA	CC	AA	AA	AA	AA	AA	AA	AA	AA	AA	AA	AA	CC	AA	AA	CC	AA	AA	AA	AA	CC	AA	AA	AA	CC	AA
AX-94420604_545_Co-dominant_pos-61_v1	545	Co-dominant	pos-61	GACATAAGAGCCACATGAAAATTAAGGTTGTAGCCACCAATAGCTATGCTCTGCATCATAGTAAATATATAAACAAGCTCTAAGCATTCCGTTGCACTTGCTATTTTTCATTTTACACTC	AX-94420604	BA00217306	BS00023197	BS00023197	OTV	6A	175.41	Cross Platform Set		GG	CC	CC	GG	GG	CC	GG	GG	GG	CC	GG	CC	CC	GG	GG	CC	GG	CC	GG	CC	CC	CC	GG	GG	GG	CC	GG	CC	CC	GG	GG
AX-94420612_141_Co-dominant_pos-61_v1	141	Co-dominant	pos-61	AATCTCAAACATCATTCACATTCACATTCACAGCTCACAGTTTTTCTTCACCAATGTCAGGAGATTCTTATTCTAAAGCTACGCTGCACATCCAGCCCAAGAACTGAAGAACTGCCATCC	AX-94420612	BA00217343	BS00110724		Other	3A	89.57			GG	GG	GG	GG	CG	GG	GG	GG	GG	GG	CG	GG	GG	GG	CG	GG	GG	GG	CG	GG	GG	GG	CC	GG	GG	GG	GG	GG	GG	GG	CG
AX-94420614_76_Co-dominant_pos-61_v1	76	Co-dominant	pos-61	CTTGGGTGAAATAATGCCGCAGTCAAACCATTCGCTCCAGGCCAAACTCTGCAAAGCGGTTGCCTGAAGCTCACCAAGAAACCACGCCACCGCCGAGCAGACAAGCAAGCAAGCGAGGAG	AX-94420614	BA00217347	No BS code		NoMinorHom	2D	11.77			GG	GG	TT	NN	NN	NN	NN	GG	NN	GG	GG	GG	GG	NN	GG	GG	GG	NN	GG	NN	GG	NN	NN	NN	NN	GG	GG	NN	NN	GG	GG
AX-94420732_407_Co-dominant_pos-61_v1	407	Co-dominant	pos-61	GGACCAAGGTTTACTAGGTATGTGTGTCGGCGAAAAGCGGAAGCTAAGAATACCCGCAAAGATGGGTTACGGCGAGCGAGGCTCCCCACCAAAGATTCCAGGTGGTGCAACTCTGGTTTT	AX-94420732	BA00218001	No BS code		NoMinorHom	3D	129.17		Tri-allelic	CGT	GG	GT	GG	GG	CG	GG	GT	GG	GG	CG	CG	GG	CG	CG	GG	GG	CG	CG	GT	CG	GG	GT	GG	CG	GG	GG	GG	GT	CGT	GG
AX-94420771_764_Co-dominant_pos-61_v1	764	Co-dominant	pos-61	TCTTTTGAGCGGTAACCCATCCGGCAAAACAGGTAGTCCAGTCCAATAGCTGAAGCTCTAGATGCTTGATCAAGTCCATGTGATCTTCACCAAACCTTGCACCATCTATCATGGAGTCTA	AX-94420771	BA00218213	BS00097133		PolyHighResolution	5B	77.7	Cross Platform Set		AG	GG	AG	AG	GG	AG	GG	AG	GG	AG	AG	AG	AG	AG	AG	AG	GG	AG	AG	AG	AG	GG	GG	GG	AG	AG	AG	AG	AG	AG	GG
AX-94420791_253_Dominant_pos-61_v1	253	Dominant	pos-61	CGGAAGAGTGTTTTTAGCACGATAGATGAAAAATACTTTGGAATACCCGGCAAGAAACATGCCACACATGATGGAGAATTACCAGTAAAACCCTTGGATCATCAGGGCAATGAGGCTGAA	AX-94420791	BA00218292	No BS code		NoMinorHom	7B	6.85			NN	NN	NN	NN	NN	NN	GG	NN	NN	NN	NN	NN	NN	NN	NN	GG	GG	NN	NN	NN	GG	NN	NN	NN	NN	NN	GG	GG	NN	NN	NN
AX-94420805_196_Partially_pos-61_v1	196	Partially	pos-61	CAGAAGCGAGACTTTTCCACCCAAGCAAATGCGTCGATAGTACACAACATACGATACAATTAGTTTGCAATTGATTATCCGATTCGTCCTCATGCATACCCAAACCTTATCTGATGTCGG	AX-94420805	BA00218358	BS00033255		PolyHighResolution	4B	48.91			CT	CT	CC	CC	CT	CC	CC	CT	CT	CC	CC	CT	CC	CC	CT	CT	CT	CC	CT	CC	CC	CT	CT	CT	CT	CC	CC	CC	CC	CT	CT
AX-94420814_80_Partially_pos-61_v1	80	Partially	pos-61	GAAGAATAGAACCATCCACTCTCCTATATTATTTGAAAATCAATCCTGCTGAATCAAAACGGTGAGTGAGAATTTTACTTTGAAAGGACTGTGCTACTTTGGCAGTTCTATGCTTTTACT	AX-94420814	BA00218410	No BS code		Other	7B	68.87			AG	AA	AA	AA	AG	AA	AG	AG	AG	AA	AA	AG	AG	AA	AA	AA	AG	AG	AA	AG	AG	AG	AG	AG	AG	AA	AA	AA	AA	AA	AG
AX-94420966_645_Co-dominant_pos-61_v1	645	Co-dominant	pos-61	AGACCAGGAAATTCCGCAATACTTGTCACCAGGACATCTCTGTAGAGTCTGGCATCATTTTGCTGCCACAAATGCATTCCAACAGGTCCACATCTCCTTGCACCATTGCTTAGTTCCGAT	AX-94420966	BA00219211	BS00053283		Other	2B	152.59			CT	CT	CT	CT	CT	TT	CT	CT	TT	TT	CT	CT	CT	CT	CT	CT	TT	CT	CT	CT	CT	TT	CT	CT	TT	CT	CT	TT	TT	CT	CT
AX-94420985_409_Partially_pos-61_v1	409	Partially	pos-61	GCAACAGCTCTCTGGACATGAACATTGTTCTAGGTCAATTCGTCATCAGTCAATAAGAGGTTAATCCAAATTCTGAAATTTCATTTTCTATTTTCTAACCCATCAAATCAATTTATGGCT	AX-94420985	BA00219330	BS00025537		NoMinorHom	3B	153.04			GT	GG	GT	GT	GT	GG	GG	GT	GT	GT	GT	GT	GT	GT	GT	GT	GT	GT	GT	GG	GT	GT	GT	GG	GT	GT	GG	GT	GG	GT	GG
AX-94421060_63_Dominant_pos-61_v1	63	Dominant	pos-61	TGTTGTGATCCTTTGGTGCTCATTGCTACCCCAGGTTGATCTTCAAGGGCTCTATGTACGTTGCCGCTCATGTGCCCAAGACGATGCCTCCTCGAGTCCGACCAAGTCCTGTCACCTCCT	AX-94421060	BA00219751	No BS code		MonoHighResolution	7B	8.41			CC	CC	CC	CC	CC	CC	CC	CC	CC	CC	CC	CC	CC	CC	CC	CC	CC	CC	CC	CC	CC	CC	CC	CC	CC	CC	CC	CC	CC	CC	CC
AX-94421072_267_Co-dominant_pos-61_v1	267	Co-dominant	pos-61	TAAAATAAGGAAGATTTCTTAAAGTGTACTAGTTCCAGATTCAGCCAGACCGAACCCAGACCAAAACCATCCATCCGTGTCACAACCAGTTCAAGGTTCAACCATATGGATAACAAAACA	AX-94421072	BA00219795	BS00110921	BS00110921	Other	3A	6.31			CC	AA	CC	CC	CC	CC	CC	CC	CC	CC	AA	CC	CC	CC	CC	CC	CC	CC	AC	CC	CC	CC	CC	CC	CC	CC	CC	AA	CC	CC	CC
AX-94421244_96_Co-dominant_pos-61_v1	96	Co-dominant	pos-61	CATGATGAGGTAGGCAGGCCACGGCCGCGAAATCTCCGGTGATTTTCATGCGTCATGCTCTTCCCATCCCCTCCTCCCATTTCTCCTTGTGTTACGGCCGCGAAATCTCCGGTGATTTTT	AX-94421244	BA00220714	BS00047388	BS00047388	PolyHighResolution	6A	83.38			CT	CC	CC	CC	CC	CC	CC	CC	CC	CC	CC	CC	CC	CC	CT	CC	CC	CC	CG	CT	CC	CC	CC	CC	CT	CC	CC	CC	CC	CC	CC
AX-94421293_222_Co-dominant_pos-61_v1	222	Co-dominant	pos-61	AATAAACCCCAGATCGAACGGACCACATTCATCCAAATAGTCATTGATGGGTTGCATTATTTTATTCGGACGCAAGTTACCTTCTATTTTCTCACCACCAAGTAAAAATTCATTGAGTTT	AX-94421293	BA00220965	BS00070856	BS00070856	OTV	6D	5.01			TT	TT	GG	GG	GG	TT	TT	TT	GG	GG	GG	GG	GG	GG	GG	GG	TT	TT	TT	GT	TT	TT	GG	GG	TT	TT	GG	GG	TT	GG	GG
AX-94421320_279_Partially_pos-61_v1	279	Partially	pos-61	TCCCATCTAGTCCAGCTGTTAAATCAGAAACCAAAGTAGAGTGCATTGATATGGGCAACTGAAAAAACGCATCTAAAATTTCATCAACCATCCTTAGCATCTCCATGGAAGAAGGAGCAA	AX-94421320	BA00221068	No BS code		PolyHighResolution	4B	48.91	Cross Platform Set		CG	CG	CG	CG	CG	CG	GG	CG	CG	CG	CG	CG	CG	CG	CG	CG	CG	CG	CG	CG	CG	CG	CG	CG	CG	CG	CG	CG	CG	CG	CG
AX-94421322_118_Dominant_pos-61_v1	118	Dominant	pos-61	AACACCGTCGACATCAACTAAACAAGCAATCTTAACACTATATCTAGCACCTCTCCAACATGTCGTTCTATTGCAGTCACGATACTTGCCGCTGCAGAGCAGCTGCTCATCCGCGCCATC	AX-94421322	BA00221073	BS00028848		NoMinorHom	2A	63.76			TT	TT	TT	TT	TT	TT	TT	TT	TT	TT	TT	TT	TT	TT	TT	TT	TT	TT	TT	TT	TT	TT	TT	TT	TT	TT	TT	TT	TT	TT	TT
AX-94421426_123_Dominant_pos-61_v1	123	Dominant	pos-61	TCAATCAACCAGGCCAATCCGAGCATGCGATTTATAGTGGTCGACGGCCAAGCCACGCTAGCACATTACTACCCAATTACAGTCAGAAGCATCCATATATGCTGCTCTTGCATGCTCCAT	AX-94421426	BA00221673	No BS code		Other	7B	24.04			CG	CG	CG	GG	GG	GG	CG	GG	GG	GG	CG	GG	GG	GG	GG	CG	GG	GG	GG	GG	GG	GG	CG	GG	GG	CG	CG	CG	CG	GG	GG
AX-94421525_190_Co-dominant_pos-61_v1	190	Co-dominant	pos-61	GGCAAAGCTCAATTCATTGTATGTGTGTCATTGTCATTGTCATCGTAGCTGCTAATTTCTGATTGCTTATTCAACATGATCTTGCACAGCCTATCCTTCACTGTAAGCTTTTAACATGGA	AX-94421525	BA00222252	BS00073022		PolyHighResolution	1D	146.49			GG	GG	GG	GG	AG	GG	GG	GG	GG	GG	AG	GG	GG	GG	AG	GG	GG	GG	GG	AG	GG	GG	GG	GG	GG	GG	GG	GG	GG	GG	AG
AX-94421535_512_Co-dominant_pos-61_v1	512	Co-dominant	pos-61	CTTGGCCGAGTCCGAGCAGCCTTGTCTCTGTTCCCTAGCCGCGGTGACCACGAGTATCAGTGGTAGCCACAGGGCCCAGAAGAACCAGCGGCCCAAAGCCATAGCAGTGGAGGATTAGGA	AX-94421535	BA00222318	BS00025739	BS00025739	Other	3A	25.21			TT	NN	CC	CC	CC	CC	CC	NN	CC	TT	TT	TT	CC	CC	TT	TT	TT	TT	TT	TT	TT	CC	TT	CC	TT	NN	NN	TT	TT	CC	CC
AX-94421613_271_Co-dominant_pos-61_v1	271	Co-dominant	pos-61	GGCGTCGTCCCTGAGGCGTTCTCCTTTCTGCTCATGCCTCTTGCTCATTTTACCTATTTCTTCTAAAATTTTATCCACTTCTCCAAGCATGCACTGAAAACTTGTAGGAAAATGTAGTTC	AX-94421613	BA00222715	No BS code		Other	1B	51.63			CT	TT	CT	CC	CC	CT	CC	CT	CT	TT	CT	CT	CT	CT	CT	CT	CT	CT	CT	CT	CT	CT	CT	TT	CT	CT	CT	TT	CT	CT	CC
AX-94421640_890_Dominant_pos-61_v1	890	Dominant	pos-61	CTTTGACTCCCCTCTGCGTACTCAGCATGTCAGGGTGATCGCCGCGTTATTTGGGAAGGATTTGCCGACTGGGAGTGAGCTGCACAGCGAGGCGGGACTGTCGGTCGTCGCGCACTAAAC	AX-94421640	BA00222903	BS00054536		PolyHighResolution	6B	70.23			GG	GG	GT	GG	GT	GG	GG	GG	GG	GT	GG	GG	GG	GT	GG	GG	GG	GG	GG	GG	GG	GG	GG	GT	GG	GG	GT	GG	GG	GG	GG
AX-94421698_106_Co-dominant_pos-61_v1	106	Co-dominant	pos-61	ACAATGATCTTGCTAGAAGTGCATGATTAATCTCATAGAAAGTAGCTAGTTAAGGACGCAGGATTAGGATTTTTCTTGTGTGCTTCATCCATGGTTCGTAATCAATCATGGCAGAGTTTT	AX-94421698	BA00223244	BS00072903	BS00072903	PolyHighResolution	6A	83.38	Cross Platform Set		AG	GG	AG	AG	GG	AG	GG	GG	AG	AG	GG	AG	GG	GG	GG	GG	GG	GG	AG	GG	GG	GG	GG	GG	AG	AG	GG	AG	AG	AG	GG
AX-94421705_182_Dominant_pos-61_v1	182	Dominant	pos-61	CAACTCGCACCGTTAGGGCGCTCTGAGTCTGCTGCACCCCTTGTAAGCGATCTGCCAGAGTCTCACTGACGAAGCTGTGAGAAGAGCCTGAGTCCACCAACATGAGCACCTCGCGGTCCT	AX-94421705	BA00223266	BS00074843		Other	6A	18.34			CT	CT	CT	CC	CT	CT	CT	CT	CT	CT	CT	CC	CT	CC	CC	CT	CT	CC	CT	CT	CC	CT	CT	CT	CT	CT	CC	CT	CT	CT	CT
AX-94421774_230_Co-dominant_pos-61_v1	230	Co-dominant	pos-61	TATACATTTTGAGAATGTTTTAGCATACACATACAATGGAATTGACATCAACTACCATACGTTTTGAGTCTTAAGGAGTACGTAAGTTGTAATGAAGCTATTGAATTTTCAATCTTTAGC	AX-94421774	BA00223682	No BS code		PolyHighResolution	7B	136.6			AG	AG	AG	AG	AG	AG	AG	AG	AG	AG	AG	AG	AG	AG	AG	AA	AG	AG	AG	AG	AG	AG	AG	AG	AG	AG	AG	AG	AG	AG	AG
AX-94421807_501_Partially_pos-61_v1	501	Partially	pos-61	GAAGTATATAAGCCGATAGATCCAGCTCGTCGACAAGATCCAACCATCCTTGTTCAGCGGTATATCTTAACTTGGAAGACTCGCTCTTTGGATTCACATTCAGTTTCATACTCCTCATCA	AX-94421807	BA00223847	No BS code		PolyHighResolution	3B	153.04	Cross Platform Set		CT	CT	CT	CT	CT	CT	CT	CT	CT	CT	CT	CT	CT	CT	CT	CT	CT	CT	CT	CC	CT	CT	CT	CC	CT	CT	CC	CT	CT	CT	CT
AX-94421823_316_Co-dominant_pos-61_v1	316	Co-dominant	pos-61	GCCCGTGGGAAGGACGAGATGGTCCACCAAGCCGCCAAGAGATCAGTGACGCAGTCACCGGTTACCTGCGGACCTTCAAGGCGCACGCAGTCGTCGCCGATCCGCCGGCGCTCTCCTTCC	AX-94421823	BA00223943	No BS code		NoMinorHom	2D	11.77			NN	NN	GG	NN	AA	AG	AG	AG	AG	AA	AA	NN	AG	AG	AG	NN	NN	NN	NN	AA	AA	AG	AA	NN	NN	AA	NN	NN	AA	AG	NN
AX-94421831_121_Co-dominant_pos-61_v1	121	Co-dominant	pos-61	CAATTTATTCAGAGTTTTTGGATGGTGATAAAGCAGGAATTTCCTTGAATTGAAGTCGCTTATGAGATTTTGCTAAAGCAACTAATATATGCTATTCTGCTTGTAATGTAATTTCTCCTA	AX-94421831	BA00223968	BS00065344		Other	3B	157.91	Cross Platform Set		AT	TT	AT	AT	AT	AT	AT	AT	TT	TT	AT	TT	AT	AT	AT	TT	TT	TT	AT	TT	AT	TT	AT	AT	TT	AT	TT	AT	AT	AT	AT
AX-94421844_377_Partially_pos-61_v1	377	Partially	pos-61	CCTATGCATGGAGATGTCATATCCCAGCCCGCCGATGGAAACAAAGACAATGCAAGTGTGGAAGGGCGTGCAGTCCAAGAATCCTACACATCTCTGATTAAGGCGATGGTGCCGGATATG	AX-94421844	BA00224026	BS00043004		Other	3D	25.59			CG	GG	CG	CC	CG	CC	CC	CC	CG	CG	CC	GG	CG	CG	CG	CG	CG	GG	CG	GG	CC	CG	CG	GG	GG	CG	GG	CG	CC	CC	CG
AX-94421867_61_Co-dominant_pos-61_v1	61	Co-dominant	pos-61	GCTCAGTTCTTCGACTGCGACTCACCAATCATCTACTGGGATCACACGCTTCACAGACCAGCCTCCACCAACGCAGTTCACAGGTCACTTCATGGCGGCTGCAGCCAAGGCGTCTTGGAT	AX-94421867	BA00224094	No BS code		Other	2B	162.12			AG	AA	AG	GG	AG	GG	AA	AG	GG	GG	AG	GG	AG	AG	AG	GG	AG	AG	AG	AG	AG	AA	AA	AG	AG	AG	AG	GG	AG	AG	AG
AX-94421895_219_Dominant_pos-61_v1	219	Dominant	pos-61	AGAGATCATGACGATACAGGCAAAGGGCGACAAGCCTGCTGCGCAGTCTCTCCTTCAGTCGCGTGCAACCTTGACGCAGCCATTGCGTGTGGCATTGGAGAAAATCGAACACATGCAGGT	AX-94421895	BA00224238	No BS code		NoMinorHom	6B	78.58	Cross Platform Set		CG	CG	CG	CG	CC	CG	CG	CG	CC	CG	CG	CG	CG	CG	CC	CG	CC	CG	CG	CG	CG	CG	CG	CG	CG	CG	CG	CG	CG	CG	CC
AX-94422019_51_Dominant_pos-51_v1	51	Dominant	pos-51	GAAATAGTGTGCGGTTGCTCGGGGAAGCCAGAAGCAGAAAATAGTAGATCGTGCAGGTGTGAGTGTCCAGCTTTGATAAGATTGTTGCGAGCAGCGGACAACAGCTGGTACATTACAGAA	AX-94422019	BA00224926	No BS code		CallRateBelowThreshold	7A	50.63		Tri-allelic	AC	ACG	AC	AA	ACG	ACG	ACG	AC	AA	ACG	ACG	AC	AC	AC	AC	AC	ACG	AC	ACG	AC	ACG	AC	ACG	AC	ACG	AC	AC	ACG	AC	ACG	AC
AX-94422068_146_Partially_pos-61_v1	146	Partially	pos-61	AACACTGCGGACAGCCTCCTCCAACTTCTTCATGTCAGTCTCATCGTCCCATGGCTTGATGTCCATGAGGACGGAGGATTTGCCACTTTCTTTCTTCTTTGCAGGCTTGGCAGCCTCACG	AX-94422068	BA00225179	No BS code		PolyHighResolution	2A	60.42	Failed Probe		NN	NN	NN	NN	NN	NN	NN	NN	NN	NN	NN	NN	NN	NN	NN	NN	NN	NN	NN	NN	NN	NN	NN	NN	NN	NN	NN	NN	NN	NN	NN
AX-94422074_530_Co-dominant_pos-61_v1	530	Co-dominant	pos-61	TGGAAGGAACAAGGATAAGGAGAGGGAGAAGGATTTTGATTCCCGTGATAGGGAGAGTAGGTCCGTTACAGCAGATCGTGATGGCTTTCAATCATTTAGCTCATGTAGACCTGAAAGGGA	AX-94422074	BA00225218	BS00059224		PolyHighResolution	6A	83.38	Cross Platform Set		AG	GG	AG	AG	GG	AG	GG	GG	AG	AG	GG	AG	GG	AG	GG	AG	AG	GG	AG	AG	AG	GG	GG	AG	AG	AG	AG	AG	AG	AG	GG
AX-94422082_36_Co-dominant_pos-36_v1	36	Co-dominant	pos-36	GAAACATCCTTCCCTGATCAATCATAAAACATCAGTTTGGTTTGCAGCTGAAAGGCACAAACCAACTGCACAACTACATATACATGATGATGACGATGATCCGGTATGATGCTTAACATC	AX-94422082	BA00225254	BS00006370		Other	1A	8.62			GG	TT	GG	GT	GG	GT	GG	GG	GT	GG	GT	GG	GT	GG	GT	GG	GG	GT	TT	GT	TT	GG	GG	TT	GG	GG	GT	TT	GG	GT	GT
AX-94422102_328_Co-dominant_pos-61_v1	328	Co-dominant	pos-61	ACAAGGCTGGGAAAGTTCAGAAGATAATGACTGGTGCAAAGAAGGCATGTGGAATGTCAGGCCCTTCCACAGACACAACTCTAGATCAGAGGTGCAAGGCAATTACATACCCGTGTTGTC	AX-94422102	BA00225385	BS00031073		Other	5A	41.88			AA	AA	AA	AG	AA	AG	AA	AG	AA	AA	AG	AG	AG	AG	AG	AG	AA	AG	AA	AG	AA	AG	AA	AG	AA	AG	AG	AA	AG	AG	AA
AX-94422117_372_Dominant_pos-61_v1	372	Dominant	pos-61	CGTTGCCGGCCTAGGCATAGCCTGGTGTGGACTTCAAGGTGACATTGTTCCAGTTATCCTGATTGTAGTTGGAAAGTAAAGTATGTAGATTGCAAATTGATCGTTTGCTACTGCTAGCCT	AX-94422117	BA00225475	BS00060913		NoMinorHom	5B	99.76			GG	GG	GG	GG	GG	GG	GG	GG	GG	GG	GG	GG	GG	GG	GG	GG	GG	GG	GG	GG	GG	GG	GG	CG	GG	GG	GG	GG	GG	GG	GG
AX-94422147_53_Co-dominant_pos-53_v1	53	Co-dominant	pos-53	GACCTGAAGCCTAGCAATGTGCTCTTCGATACGGACATGACGGTGCATGTTGTTGACTTTGGCATTGCAAAGTTACTTTTGGGCGATGATAACTCCATGGTATCAGCGAGTATGCCAGGG	AX-94422147	BA00225689	No BS code		Other	4B	35.09			CC	CC	CC	CC	CC	CC	CC	CC	CC	CC	CC	CC	CC	CC	CC	CT	CC	CC	CC	CC	CC	CC	CC	CT	CC	CC	CC	CC	CC	CC	CC
AX-94422171_324_Dominant_pos-61_v1	324	Dominant	pos-61	TTGTGATCCAGAGACAGGAGTGAAAAGGATCCCTTTTTCGCGATAAGAAATGGAAGAAAATAATTCAGCTGGACTGCGAAGCTGAAATCAACAACCTCAACTTATACGGAAGGAAGGAAT	AX-94422171	BA00225806	No BS code		NoMinorHom	3D	122.18	Cross Platform Set		GT	GT	GT	GT	GT	GT	GT	GT	GT	GT	GT	GT	GT	GT	GT	GT	GT	GT	GT	GT	GT	GT	GT	GT	GT	GT	GT	GT	GT	GT	GT
AX-94422265_33_Co-dominant_pos-33_v1	33	Co-dominant	pos-33	CGCACGGGAGCTATAGGACAGTGTGGCACAGAGTGTGGCTGCACCGGTGATCTCGCAATCGCCGTCCACGGTGGCGGAGGCGAGACCGGTGTAGGCCGCTACAACTCTGAATCTCGGTCG	AX-94422265	BA00226343	No BS code		PolyHighResolution	6A	70.79			CG	CG	CC	CC	CG	CC	CG	CG	CG	CC	CG	CG	CC	CC	CG	CC	CC	CC	CC	CC	CG	CG	CG	CC	CG	CC	CG	CC	CG	CC	CC
AX-94422275_501_Partially_pos-61_v1	501	Partially	pos-61	GATAGGAACCATGGAGCTCCCTGATATCCCCTTCTCGTGCATCTCAGTTCGGAAGAAGCATGGCGAACATGACATGACTTACAAAATTTTCTCACGTGCGAAGCTGGAGGATGCTTTGTT	AX-94422275	BA00226370	No BS code		CallRateBelowThreshold	2A	189.91			CT	TT	CT	TT	CT	TT	CT	CT	CT	CT	TT	CC	TT	TT	CT	CT	CT	TT	CT	TT	TT	CT	CT	CT	CC	TT	CT	CT	CT	TT	CT
AX-94422286_40_Co-dominant_pos-40_v1	40	Co-dominant	pos-40	GTTTTCTTTCCCGTGCAAATAAACTATTGTGACCGTGCGGCGATTGATGCGGCTTATAATTGCATGTTCGTCCCATTTTGGATAGAAAATGTGAAAAATTCCTGCTACCCTGCAAGTTAC	AX-94422286	BA00226445	No BS code		PolyHighResolution	1B	54.09			GG	GG	GG	NN	NN	GG	GG	GG	GG	GG	AA	GG	GG	GG	AA	AA	GG	GG	GG	AA	GG	AA	GG	GG	GG	AA	GG	GG	GG	AA	NN
AX-94422340_165_Co-dominant_pos-61_v1	165	Co-dominant	pos-61	CGACACCAAGACGACGACGACGAACGCCGGCCAGCCCGTGTGGAACGACAACGAGGCGCTTACCGTCGGCCCCCGCGGCCCCATCCTGCTGGAGGACTACCACCTGCTGGAGAAGATCGC	AX-94422340	BA00226765	BS00102372		NoMinorHom	6B	55.05			NN	CT	CC	NN	CT	CT	CC	TT	CC	NN	NN	CT	NN	NN	CT	CT	NN	NN	CC	CC	NN	CT	CC	CT	CC	NN	NN	CC	CT	CT	NN
AX-94422473_1031_Partially_pos-61_v1	1031	Partially	pos-61	GTGTAGCAAAGTCAGCCCACAATAATTACAGTGCCTGAAAAAGATCACCCGAGACAAAAATTAGATTAGGCTATGATCCTCACTTTCTGAGCTACTCTTGTCTCCGGTCTAATCAGCTCC	AX-94422473	BA00227412	BS00036095		PolyHighResolution	6D	0	Cross Platform Set		TT	TT	TT	TT	TT	TT	TT	TT	TT	AT	TT	TT	TT	TT	TT	TT	TT	TT	TT	TT	TT	TT	TT	TT	TT	TT	TT	AT	TT	TT	TT
AX-94422486_611_Co-dominant_pos-61_v1	611	Co-dominant	pos-61	CCTCATCAAGAAGGGTGACAAGGTGGGCTCGTCCGAGGCTGCCCTGCTTGCCAAGCTCGGTATCCGCCCATTCTCCTATGGGCTTGTGATCACAATGTTTATGAAAATGGGTTAGTCTTC	AX-94422486	BA00227476	No BS code		Other	7B	126.57			TT	CT	CT	TT	CT	CT	TT	TT	TT	TT	CT	CT	TT	CT	CT	TT	TT	TT	CT	CT	TT	CT	TT	CT	CT	TT	TT	TT	CT	TT	TT
AX-94422513_609_Dominant_pos-61_v1	609	Dominant	pos-61	GGCCATCGGTCGCTGGCTGAGGTCTCCTCCTCCCTGTCGACCTTCTTTGCGGTGCTTGGCTCTTGGGGTCCCCTTGGCGGGGCCATCAGATCGGGACGTAGTAAGATGCCCTGTTTGGGG	AX-94422513	BA00227581	BS00055871		Other	1B	54.89			GG	TT	GG	NN	GG	GG	TT	GG	GG	NN	TT	NN	TT	GG	TT	TT	TT	NN	GT	GT	NN	NN	TT	GG	TT	NN	TT	GG	TT	TT	GG
AX-94422566_142_Co-dominant_pos-61_v1	142	Co-dominant	pos-61	AAGTGCCGTGACTTCTTCCATTTCTCTGCCTCCCTCTTCCATAACTTGCTTATCCAGAATTGCTGACAAATTGCCTTGTGTGAATAAGGTACAAAAATGTGTAACAAGGCCTTCATCTTC	AX-94422566	BA00227880	BS00079029	BS00079029	Other	3B	229.74			CT	CT	CT	CT	CT	CT	CT	CT	CT	CC	CT	CT	CT	CT	CT	CT	CT	CC	CT	CT	CT	CT	CT	CC	CC	CT	CC	CT	CT	CC	CT
AX-94422665_179_Co-dominant_pos-61_v1	179	Co-dominant	pos-61	AGATTGCTTGATGCGCGTATTACTGAGTAACTTGGTGAATATACTCCAATATAAAGGCTGTTGTTTGAGATTGCTTCCTTTTGAGTGTTACTGAGTAACCTGATGTATACATGGTCAAAG	AX-94422665	BA00228370	BS00067337	BS00067337	OTV	2B	120.88			GT	GT	CG	CG	CG	CG	GT	GT	GT	TT	CG	GT	CG	GT	CG	CG	GT	CG	GT	CG	CG	GT	GT	GT	GT	CG	CG	GT	GT	CG	CG
AX-94422667_165_Dominant_pos-61_v1	165	Dominant	pos-61	TCACATCACTCCAAATGCAGTGGTCTCTAGTCCTGACAGGAATGTGACAATTGCCAAAAGGTGCTCAGTTTTTCCAGTTGAATTTGTTGTGAGGGGATTCGTTACTGGAAGCACTGATAC	AX-94422667	BA00228381	No BS code		NoMinorHom	5A	89.24	Cross Platform Set		CG	CG	CG	CG	CG	CG	CG	CG	CG	CG	CG	CG	CG	CG	CG	CG	CG	CG	CG	CG	GG	CG	CG	CG	CG	CG	CG	GG	CG	CG	CG
AX-94422691_46_Co-dominant_pos-46_v1	46	Co-dominant	pos-46	TCTCAATCCATGCACACACATGTCTATCTCGCTCTCATCCCTTCTCTGCCTCGCCAACACACTAAGCACCCAAAGCTCGTGGTTGTTGGCATCATGCTGCTCCAGCACCCATCACACTCA	AX-94422691	BA00228504	No BS code		PolyHighResolution	6A	16.68			AA	AC	AC	AA	AC	AA	AC	AA	AC	AA	AA	AA	AA	AA	AC	AA	AA	AC	AC	AC	AA	AC	AA	AC	AC	AA	AC	AA	AC	AA	AA
AX-94422692_153_Co-dominant_pos-61_v1	153	Co-dominant	pos-61	ATGCGTAGATTACCATGAGTACCATTTTGACGGGAGAAAGCGGCATGCCACTTGTGTATGTACAGATGAATTTTGTCGCCTGCGTCGGGATGGAATGAATGAATGATCACGCGTTTCTTG	AX-94422692	BA00228508	No BS code		PolyHighResolution	2B	152.7			CT	CT	CC	CC	CT	CC	CC	CT	CC	CT	CC	CC	CT	CT	CT	CT	CT	CC	CT	CT	CT	CT	CC	CT	CT	CC	CC	CC	CT	CT	CT
AX-94422693_781_Co-dominant_pos-61_v1	781	Co-dominant	pos-61	CAAAACCAAGAGAAGTAAAACAATTAACAATGATCTCAATCCCATTTGGAATGAACACTTTGAGTTTATTGTTGAAGATGCTGATACTCAGAGCGTGACAGTCAAGATTTATGATGATGA	AX-94422693	BA00228509	No BS code		NoMinorHom	2B	162.12			CT	CT	CT	CT	CT	CT	CT	CT	CT	CT	CT	CT	CT	CT	CT	CT	CT	CT	CT	CT	CT	CT	CT	CT	CT	CT	CT	CT	CT	CT	CT
AX-94422709_1208_Co-dominant_pos-61_v1	1208	Co-dominant	pos-61	ATGATTTGGTTTCTCTCATGTCGAATAAAGGAAACCTATTGATTCGATGGCACTCTGATGTACAACTAGTAGAAATTTCTGAAGCACAAGCCCGGAGCAATATGTAACAAGGATGATGAA	AX-94422709	BA00228620	No BS code		Other	7A	85.09			TT	CC	TT	CT	TT	TT	CT	TT	CC	CC	CT	CT	TT	TT	TT	TT	TT	TT	TT	TT	TT	TT	CC	CT	CT	TT	CT	CT	CT	TT	TT
AX-94422775_101_Co-dominant_pos-61_v1	101	Co-dominant	pos-61	GCCGGGTCAGGTGGATCAGCGGCCGGCACTGACGATGTCGTCCCTCAACTCGCTCTTCAATCGCTCCTCCCCCTTCGGCACCAAATGCAAAACATGCTTGAATTTGATCATTTCGAGGAT	AX-94422775	BA00228952	No BS code		PolyHighResolution	3A	25.21	Cross Platform Set		CT	CC	CT	CT	CT	CT	CT	CT	CT	CT	CT	CC	CT	CT	CT	CT	CT	CT	CT	CC	CT	CC	CT	CT	CC	CT	CC	CT	CT	CT	CT
AX-94422867_212_Co-dominant_pos-61_v1	212	Co-dominant	pos-61	CCACCACTACTCCAACAGCTAGCTCGATAAAAATGTGATAAATAAATTCTAATCATCGTATACCATAGATGTATCTCAGCCTAGCTTCCTCAGCTGCCACATCTTCCTTAGAGCCTGTCC	AX-94422867	BA00229491	No BS code		PolyHighResolution	7A	138.01			TT	TT	CT	CT	CT	CT	TT	TT	CT	CT	CT	TT	TT	CT	TT	CT	TT	CT	CT	TT	CT	CT	CT	TT	TT	CT	TT	CT	CT	CT	CT
AX-94422893_177_Co-dominant_pos-61_v1	177	Co-dominant	pos-61	CTGGATGTATAGTCTGTAAGAAGAGGTTTGCCGTTCTATCATATCAGCATGTATGGATCATGAAAAGTCTTGTCACCTTGTACATACTGTCATAAGGCCTTTGTTTCCCAGAAGATTACG	AX-94422893	BA00229621	No BS code		PolyHighResolution	7B	126.57			TT	CC	TT	CT	TT	CT	TT	TT	CT	TT	TT	TT	TT	TT	TT	TT	TT	TT	TT	TT	TT	CC	TT	CT	TT	TT	TT	TT	TT	TT	CT
AX-94422910_208_Dominant_pos-61_v1	208	Dominant	pos-61	TTCTTTGGGCTTGGAGTTATAATCTTCTTGTCGCATGCATCCATCTAAAATGTAAGGGTTGCCTCCACTATAAGAAGAGTAGTCACATTGGTAACCACCGTATGTAGAATCCCGACAACT	AX-94422910	BA00229729	BS00109965		NoMinorHom	6A	13.55			GG	GG	GG	GG	GG	NN	GG	GG	GG	GG	GG	GG	AG	GG	GG	GG	GG	AG	GG	GG	AA	AG	GG	GG	GG	GG	GG	GG	AG	GG	GG
AX-94422934_57_Dominant_pos-57_v1	57	Dominant	pos-57	CACAACTGTCCACGGCTCAAGGCGAAGTGCGTTCAGTTCATCATTAGAAATCGTGAGGTTCTTGATGCTGTGTTGGCGACGGAGGGGTACAAGTACCTGGCGGCAAGCTGCCCTTCAGTG	AX-94422934	BA00229887	No BS code		Other	7A	161.95			AG	AG	AG	AG	GG	AG	AG	AG	AG	AG	GG	AG	AG	AG	AG	AG	AG	AG	AG	AG	AG	AG	GG	AG	AG	AG	AG	AG	AG	AG	AG
AX-94423155_34_Co-dominant_pos-34_v1	34	Co-dominant	pos-34	AGCGGTTTGGCACTGATCACTCACCCACCTCCTCACAGGGCACCAGGAGCAGGCACGCAGCTAGCAGAATTCTGGTCACTGAAGGTGGTCGATTTTGTGGCGCTTTGTGAGCCTGCTGGT	AX-94423155	BA00231158	BS00070092		NoMinorHom	3B	166.94			AA	CC	AC	NN	AC	AA	CC	AA	CC	AA	AA	AA	AA	CC	AA	AA	AA	CC	CC	AC	AA	AA	AA	AA	AA	AA	AA	AA	AA	AA	AA
AX-94423188_587_Co-dominant_pos-61_v1	587	Co-dominant	pos-61	GAAGGAAAATGAGGTGATGGATCCCTGGCAAATGTCGCATTTGACAGCAGAGTCGTCTTCGTCTGGAGACTCGAGCTTGCCGGAATCAAGGAGGCGGAGGTGTGAGGAATCCGGAGCCCC	AX-94423188	BA00231340	BS00056041		Other	2A	63.76			AG	GG	GG	GG	AC	GG	CG	GG	GG	CG	GG	GG	GG	GG	GG	GG	GG	AG	AG	GG	GG	GG	CG	GG	GG	GG	GG	CG	AG	AG	AG
AX-94423211_133_Co-dominant_pos-61_v1	133	Co-dominant	pos-61	ATGAGGTGGCTAACAAATGGACAAAACAGCAGAAGGCAATAGCAGGGACCATCACAAGGCGTTCAATTCCTCATGCCTCTGACATTGGATTCTAGCTTGATAAGAAAGAATAGATGAGCA	AX-94423211	BA00231444	No BS code		Other	5A	89.24	Cross Platform Set		CC	CC	CC	CC	CC	CC	CC	CC	CC	CC	CC	CC	CC	CC	CC	CC	CC	CC	CC	CC	CG	CC	CC	CC	CC	CC	CC	CG	CC	CC	CC
AX-94423212_820_Co-dominant_pos-61_v1	820	Co-dominant	pos-61	TGGCCTTGAACTGAGTAAGGAAGCTATGCTGAGCCTTGCTGCTGCTGCACAATGGGAGAAGCAAAGAGAGATAAACCAAGCAAAGATAGACGCAAACTGCAGTAAAATTCAGGAAGCCCT	AX-94423212	BA00231446	BS00051032		NoMinorHom	5A	81.39	Cross Platform Set		AG	GG	AG	AG	GG	AG	AG	AG	GG	GG	AG	AG	AG	AG	GG	AG	GG	AG	AG	AG	AG	GG	GG	AG	AG	AG	AG	GG	AG	AG	GG
AX-94423221_305_Co-dominant_pos-61_v1	305	Co-dominant	pos-61	ACCCCATCCAGAGCATCATCTGCCTCTGCATACTGAACATCCATGTCGCCCAAAACATCGTCCGTCTGCGGTCGAGACCGAAGCTGTGCGCATACCACTACCATGGTGCGGTTGCTAACC	AX-94423221	BA00231480	BS00025298		PolyHighResolution	2A	63.76	Cross Platform Set		TT	TT	TT	TT	TT	TT	TT	TT	TT	TT	TT	TT	TT	TT	TT	TT	TT	TT	CC	TT	TT	TT	TT	TT	TT	CC	CC	TT	TT	CC	CC
AX-94423264_209_Dominant_pos-61_v1	209	Dominant	pos-61	GTAGACTTAGTGAAAATCTAACATTCATGTTGATTACAGGCCAATGGAAAGAATAAATAATGCATGTGAGAAAAATACCTCTAACCTAAGGAAAAGATAATTCTTATCTATCTTAACTAA	AX-94423264	BA00231751	No BS code		NoMinorHom	2B	162.12			TT	TT	TT	TT	TT	TT	TT	TT	TT	TT	TT	TT	TT	TT	TT	TT	TT	TT	TT	TT	TT	TT	TT	TT	TT	TT	TT	GT	TT	TT	TT
AX-94423270_285_Partially_pos-61_v1	285	Partially	pos-61	TGAGGTGATATTCACTAGGAGGAGTGAAGCTGTTCAAGCATTGAAACGATATAATAATGTGCGCCTTGATGGGAAAGAAATGAAGATCGAAATGATTGGAGCAAATTTGGGTTTGGCTGC	AX-94423270	BA00231794	BS00092951		NoMinorHom	7A	122.9	Cross Platform Set		AG	AA	AA	AA	AA	AA	AA	AG	AA	AA	AA	AG	AG	AA	AA	AA	AG	AA	AA	AG	AA	AA	AA	AA	AG	AA	AG	AA	AA	AA	AA
AX-94423271_197_Partially_pos-61_v1	197	Partially	pos-61	GATGACCCAAACAAACCATCATATGACTGACAAACTAGAGAACCTTCTGCCTGCCTTGTAGGCGTGATCGACACACGCTAGTCCAGTTCTTCAGTTTCTTAATATATACCTTCCCATTAT	AX-94423271	BA00231808	BS00110699	BS00110699	OTV	7A	230.82			CC	CG	CC	CC	GG	CC	GG	CC	CC	CC	CC	CC	CC	CC	CC	CC	CC	CC	CC	CC	GG	GG	GG	GG	CC	CC	CC	CC	CC	CC	CC
AX-94423314_182_Co-dominant_pos-61_v1	182	Co-dominant	pos-61	TTGATTTGGTTGGCCTACCACTGCCAGAGATGATGAGAATGTGTGCATGATGCAGCAGATGAGTGAGTGAGCTGAGAGCAATCATCTATCTCTTTTCTCAAGGCTCAGATGAGTGATTTG	AX-94423314	BA00231997	No BS code		PolyHighResolution	6B	55.05		Tri-allelic	CG	CC	AC	CG	CG	CC	CC	CG	CG	CC	CG	ACG	CG	CC	CG	CG	CG	CG	CT	CC	CC	ACG	CC	CG	ACG	CG	CC	CC	CC	CG	CG
AX-94423330_37_Partially_pos-37_v1	37	Partially	pos-37	TGTTGGCGCAGGGCTAACGCAACTTCTTTTCTTCACTTCGTCGCAATACTCCACCGGGAGGGGTCTCGAGTACATGGGCATCATGATCATGGCATGCACATTACCCGTCGCTCTGGTGCA	AX-94423330	BA00232087	No BS code		NoMinorHom	6B	39.38			AT	TT	AT	TT	TT	AT	TT	NN	TT	TT	TT	TT	NN	TT	TT	TT	AT	NN	TT	TT	NN	TT	TT	TT	AT	TT	TT	AT	AT	TT	TT
AX-94423339_203_Co-dominant_pos-61_v1	203	Co-dominant	pos-61	TGTTGTCGGTGATTTGGTGCGGTAGGTGTTTGGAAGTTCTCCCAAATTAGTGTATTATCAGTCGGTTGTCAGTTCTAATTGTTTGTTAAATGTTCTTAATGAGTGGATCGATTTACCATT	AX-94423339	BA00232135	No BS code		CallRateBelowThreshold	2B	162.12			CG	CG	CG	CC	CC	CC	CG	CG	CC	CC	CC	CC	CG	CG	CG	CC	CG	CG	CG	CC	CG	CG	CC	CG	CG	CG	CG	CC	CC	CG	CG
AX-94423388_272_Partially_pos-61_v1	272	Partially	pos-61	GATACAAACAGAAGCAGGTGCAGATTTCAGTAACCAAAACAACCAGTGACCGGAAGAAATGTATCTTAATCACATTAGAATAGATGGACTTCTTACTAACAAAAGAATATCTACCAGATA	AX-94423388	BA00232433	No BS code		OTV	6B	39.38			NN	GG	GG	GG	NN	GG	GG	NN	NN	NN	NN	GG	NN	GG	NN	NN	NN	NN	GG	GG	AG	NN	NN	NN	NN	GG	GG	GG	GG	GG	NN
AX-94423396_337_Dominant_pos-61_v1	337	Dominant	pos-61	GAATACCACACAGAAAGTTGATCCAACGGAATCAGCTGCTAAGATTGCTCAACAAGCCTCTCAGTTCAAACGATGGGGACGTAGACATCCATTTGTTCGATATGGTCTTCCACTCATTTC	AX-94423396	BA00232492	No BS code		Other	4D	58.18		Tri-allelic	GT	GT	GT	AGT	GG	AGT	GT	AGT	AGT	AGT	GT	AGT	GT	GT	GG	GT	GT	AG	GT	GT	GG	GT	GT	AGT	AGT	GT	GT	GT	GT	GT	GT
AX-94423424_111_Partially_pos-61_v1	111	Partially	pos-61	GTTAGTGGCAACACACGGTAGTCCTCCATATATGTGTTGGGTTATCCGGTGAACACCTATGACACTCCCTTGGTTGGTTACTCTGCTTCTGCAGCTCCTGTTATGGAGAAAGAAGCACAC	AX-94423424	BA00232621	BS00031637		OTV	6A	175.41			CC	CG	GG	CC	CC	CC	CC	CC	CC	CC	CC	CC	CC	CC	CC	CC	CC	CC	CC	CC	GG	GG	CC	CC	CC	CC	CC	CC	CC	CC	CC
AX-94423447_240_Co-dominant_pos-61_v1	240	Co-dominant	pos-61	TCGACTCTGCATCGCAGCTCATGCAGGTGCAGCCGCGTAGCTGTTTCGTACATACGGTCTGGAGTACGGTTTGCTGAAACAAGAATAAGGCCACGAAGCGTATTATTATACAGATTATGA	AX-94423447	BA00232760	BS00041358		PolyHighResolution	1A	53.27	Cross Platform Set		AG	AG	GG	AG	GG	AG	GG	AG	GG	AG	AG	GG	AG	AG	AG	GG	AG	AG	AG	AG	GG	AG	GG	GG	AG	AG	AG	GG	AG	GG	GG
AX-94423504_58_Dominant_pos-58_v1	58	Dominant	pos-58	GACCCATGGCGGCAATTTTGCGAAGCTGATCATCGGGTTCCGCCGCTACATGGGGCGGCATAGGCTCAAGTCTATCAAGCCGGACAAGGGGCTCATGTCGAAGTTCTTCGGCGACCCCTA	AX-94423504	BA00233092	No BS code		Other	7B	99.66		Tri-allelic	AC	AA	AC	AC	AC	AC	CG	AC	AC	AC	AC	AC	AC	AC	AC	AC	AA	AC	AC	AC	ACG	ACG	AC	AC	AC	AC	AC	AC	AC	AC	AC
AX-94423510_326_Partially_pos-61_v1	326	Partially	pos-61	TCAGCAGTCTCTAACTAGTAGGAGAAAGACCTGTAACAAGTCCAGAACAAAATCCAGATGTGCAGATCGAAGATGATAAGCCATCTAAAACTCAGACCACTGGAAGCTCCCCGCACTCAC	AX-94423510	BA00233105	BS00000744	BS00000744	PolyHighResolution	1D	1.67	Cross Platform Set		CC	CC	CC	CC	CC	CC	CT	CC	CC	CC	CC	CC	CC	CC	CC	CT	CT	CC	CC	CC	CC	CT	CC	CC	CT	CC	CC	CC	CC	CC	CC
AX-94423519_384_Partially_pos-61_v1	384	Partially	pos-61	CCGCCGTGGGCGCATGTGTTGGATTAACAAATGGCTGCTTTCACTTGCCAACCTAGAAAATTTATATATCAGTGGTGGGGATGAGATAGAGCAGGATGATCTGCGTACAGTTGGAAGCAT	AX-94423519	BA00233134	BS00106912		PolyHighResolution	1D	29.73			AT	TT	AT	AT	AT	AT	TT	AT	AT	AT	AT	TT	TT	AT	AT	AT	TT	AT	TT	AT	TT	AT	TT	TT	TT	AT	TT	TT	AT	TT	AT
AX-94423585_318_Partially_pos-61_v1	318	Partially	pos-61	ATTGAGAATATAGATATTGCAAGTCAGTATATCATCAGAAGATAGCAACAAAGAAAGTATTGGATAAGTGATGAGAAACCAATGACAAATGAATGATCCACTCTTACGGCCTCTCTTTCT	AX-94423585	BA00233507	No BS code		NoMinorHom	2D	169.39			TT	TT	GT	CC	TT	CC	TT	TT	TT	TT	CC	TT	CC	TT	TT	TT	TT	CC	TT	CC	CC	TT	GT	CC	TT	CC	TT	TT	TT	GT	TT
AX-94423618_154_Dominant_pos-61_v1	154	Dominant	pos-61	GGTGAGTGATGACAGCCTCTACATGTGCTCTCTGTGGCCAAAACCATCGGTCGTCAGGTTTTAAAAACAAGGCACTGATCAAGTCGACTGCGTTTCTAAATCTTGATTAACGTATACGCA	AX-94423618	BA00233698	No BS code		Other	3B	153.04			GT	GT	GT	GT	GT	GT	GT	GT	GT	GT	GT	GT	GT	GT	GT	GT	GT	GT	GT	GT	GT	GT	GT	GT	GT	GT	GT	GT	GT	GT	GT
AX-94423628_398_Co-dominant_pos-61_v1	398	Co-dominant	pos-61	TTGACTAGTCCGATCTGTATCGCTCAATTCATTTTCCATTGTAAGGAATGCATATACGTATTTCGGTACAAGAGATAAGATAGCTGTATTTATTTTCTGTGATATAGGATTACCGCACTG	AX-94423628	BA00233726	BS00041922	BS00041922	Other	2B	158.99			CC	CC	CC	CC	TT	CC	CC	CC	CC	CC	TT	CC	CC	CC	CC	CC	CC	CC	CC	CT	CC	CC	TT	CC	CC	CC	CC	CC	CC	CC	CC
AX-94423653_89_Dominant_pos-61_v1	89	Dominant	pos-61	TATCAGCTAGTTCAGCAACAGGTAAATCCTTAATGTCTCGGATCCAGTTGTTAAAAACCTCTGCTACATTATTAGTGATATAGTCACACTTGATATCTGGATTGAAGACACACCTCATCC	AX-94423653	BA00233862	No BS code		Other	7A	17.35			CC	CC	CC	CC	CC	CC	CC	CC	CC	CC	CC	CC	CC	CC	CC	CC	CC	CC	CC	CC	CC	CC	CC	CC	CC	CC	CC	CC	CC	CC	CC
AX-94423701_76_Co-dominant_pos-61_v1	76	Co-dominant	pos-61	GCCACATTGAGGGGCGCGAATACATGTGCATACGGCCCAGCTCTTAATCCAGATGTACCTGCCGATGATTCTGAAAACATTATAGTTGTGCCTGGATGGAAGAAAAGGTAATTATCCGTT	AX-94423701	BA00234118	BS00072377		Other	7B	24.04			AA	AA	AA	AA	AG	AG	AA	AA	AG	AG	AA	AG	AG	AA	AA	AG	AA	AG	AA	AG	AA	AA	AA	AG	AA	AG	AA	AA	AA	AG	AG
AX-94423796_535_Dominant_pos-61_v1	535	Dominant	pos-61	ATCACTTTGTCTTGGAGCTGAAGAATATCCGTCTCTCAGGGCAAATCATGCCTACTTCACTGATGATAATTCTTTATGGGCATGTGGATTGAAGAATAATCACTGTGATATGGGAGTTCT	AX-94423796	BA00234653	No BS code		CallRateBelowThreshold	2A	14.57			CC	CC	CC	CC	CT	CC	CC	CC	CC	CC	CC	CC	CC	CT	CT	CT	CC	CC	CC	CC	CT	CT	CC	CC	CC	CC	CC	CC	CT	CT	CC
AX-94423840_54_Co-dominant_pos-54_v1	54	Co-dominant	pos-54	CTCGCCTTCATTGCATTAATATTATTTCTATAATTCCCACAGGCTAAACTAGGTACTAGAGAAGAAACACACAACTGATCTTCATTTCAAATCAGAGCTCTGCGCCAATAATAGCATGTG	AX-94423840	BA00234944	BS00074184		NoMinorHom	6B	70.23			CC	CC	CC	CC	CC	CC	CC	CC	CC	CC	CC	CC	CC	CC	CC	CC	CC	CC	CC	CC	CC	CC	CC	CC	CC	CC	CC	CC	CC	CC	CC
AX-94423860_32_Dominant_pos-32_v1	32	Dominant	pos-32	CACTAGAATTTTCCCTTTCACGACGGTTGCGGATTAACATACATACTGGGAATCTAAAACAGTAGCTTAGATGATAGCGTGTTCATCGCAACTTCTGTGGCACACCATCGTATCAAATAC	AX-94423860	BA00235042	No BS code		NoMinorHom	5D	3.34	Cross Platform Set		AA	AA	AA	AA	AA	AA	AA	AA	AA	AA	AA	AA	AA	AA	AA	AA	AA	AA	AA	AA	AA	AA	AA	AA	AA	AA	AA	AA	AA	AA	AA
AX-94423942_110_Partially_pos-61_v1	110	Partially	pos-61	CGTCAGAAATCAAGAGGCCAAGAATCTACAGGCCATCAGCAGAAACTGGAGATGCAACACGTGCTCCTGAAACTGTAGATGCTGCGTCGTCCGGAATCAAGATAGAGGGCGTGCAGCCAC	AX-94423942	BA00235413	BS00061038		PolyHighResolution	1D	146.49			GG	GG	GG	CC	GG	GG	GG	GG	GG	GG	GG	CC	CC	GG	GG	GG	CC	CC	CC	CC	GG	CC	GG	GG	CC	GG	CC	GG	GG	GG	GG
AX-94424011_166_Partially_pos-61_v1	166	Partially	pos-61	TCACCCTTGCACTCGATGACACCCCTGAGAACCCCCTCATCACATTCTTCAACCCATGCAGTGGAGGTCGCCTTGGCTCTGTCCTCAAGTCCGGCCTGTAGGTGCTCATTGGCAAAGACA	AX-94424011	BA00235836	No BS code		CallRateBelowThreshold	6B	114.09			CC	GG	CC	CC	CC	CC	GG	CC	CC	CC	CC	CC	CC	CC	CC	CC	CC	CC	CC	CC	CC	GG	CC	GG	CC	CC	CC	CC	CC	CC	CC
AX-94424030_317_Dominant_pos-61_v1	317	Dominant	pos-61	GAACAATAAGCTTCGAGAGGAACTGCGTCTCCTAAGACGGGAAATCAGCAGGCAGAACGTTGGTTTCTCGCTACTTTTCGTGCTCGTGGCGGCTATTCTAGGCATCCTACTAGGCTTCTT	AX-94424030	BA00235923	No BS code		PolyHighResolution	6B	70.23			CT	CT	CT	CT	CT	CT	CT	CT	CT	CT	CT	CT	CT	CT	CT	CT	CT	CT	CT	CT	CT	CT	CT	CT	CT	CT	CT	CT	CT	CT	CT
AX-94424065_487_Co-dominant_pos-61_v1	487	Co-dominant	pos-61	AGTGGAGAGATCGTGTATGCGATGTGAGCCATCTCTGCCGGCGACCGTATCGAAACAACCGTAGAAAGCAGCTGAAGGGCACATGGTGACCTGATGTTGTACCCTGTCAAAAGAGCTAGC	AX-94424065	BA00236117	No BS code		PolyHighResolution	5A	157.2	Cross Platform Set		AG	GG	AG	AG	AG	AG	AG	AG	AG	AG	AG	AG	AG	AG	AG	AG	AG	AG	AG	AG	AG	AG	AG	AG	AG	AG	AG	AG	AG	AG	AG
AX-94424070_296_Co-dominant_pos-61_v1	296	Co-dominant	pos-61	TCGTGCATACCCTATGCATCCACATCTGAGTCACCTAGGTTCAGATCTATGCCGAGGTGTTCTAGAGTATGCTGAAGGGCGGCCACTCGGAAAATCTGGTTTACGCTGGTTGAAGATACA	AX-94424070	BA00236136	BS00081241		CallRateBelowThreshold	7A	179.58			CT	CT	TT	TT	CT	TT	CT	CT	TT	TT	CT	TT	CT	TT	CT	TT	TT	CT	TT	TT	CT	CT	TT	CT	TT	TT	TT	TT	TT	TT	CT
AX-94424092_697_Partially_pos-61_v1	697	Partially	pos-61	CCTGATGATGAGCTTGCTGATGACGGGCTGGCTCCAGATGAAGAGAAGTTGAAGCTGTACGGAGCTGAAGAAGGGGTATCTTGGATCGCCCGTCCTGTTAGGGGCGGCGGCCAAAGTGCA	AX-94424092	BA00236317	BS00018407		Other	1B	51.63			AG	GG	GG	GG	GG	GG	GG	GG	GG	GG	AG	GG	GG	GG	AG	AG	GG	GG	GG	AG	GG	AG	GG	GG	GG	AG	GG	GG	GG	GG	GG
AX-94424152_402_Co-dominant_pos-61_v1	402	Co-dominant	pos-61	GGAATGCTGCAGCCCCTGGGAGCCCCTCCAATAATTCTCCCGGTGCGAAGAAGAGGAAACTGGGCCTTGTATCCTGGCAACTTTGTCGCGTTGTACACTAATTTTAGCTTCGAGTCACTC	AX-94424152	BA00236672	BS00098862	BS00098862	PolyHighResolution	3B	198.68	Cross Platform Set		CT	CT	CT	CT	CC	CC	CT	CT	CC	CT	CC	CT	CT	CC	CC	CT	CT	CC	CT	CT	CC	CC	CC	CT	CT	CC	CT	CT	CC	CC	CC
AX-94424373_200_Co-dominant_pos-61_v1	200	Co-dominant	pos-61	CATGGTGCAGCAAAGGCTAACAAAGCAGAGTTACATGACGAAATTGTTGAAGATCATACAGTACGTGCTCATAATCTTATCAGAAGCACAACAAACAAATTCTTTTGTCTTGCAGCACCA	AX-94424373	BA00237965	BS00109299	BS00109299	NoMinorHom	5A	98.62	Cross Platform Set		CG	CC	CG	CG	CC	CG	CG	CG	CG	CG	CG	CG	CG	CG	CG	CC	CG	CG	CG	CG	CC	CC	CC	CC	CG	CG	CG	CC	CG	CG	CG
AX-94424480_1289_Dominant_pos-61_v1	1289	Dominant	pos-61	AGTCGCCGACTTCCCCGCCATCAAGGCCGTCGGGCTCAACAACCACTGGGTGGACGTCTGTGTCATGGCGCTCCTCCTCGTCGGCTACCGAGTCGTCGCCTACCTTGCCTTGGACCGCCT	AX-94424480	BA00238547	BS00035039		PolyHighResolution	7A	39.98			CC	CT	CC	CC	CT	CC	CT	CC	CC	CC	CC	CC	CC	CC	CC	CC	CC	CC	CC	CC	CC	CC	CC	CC	CC	CC	CC	CC	CC	CC	CC
AX-94424491_232_Partially_pos-61_v1	232	Partially	pos-61	GTCTTTTTCCCTTGGTCAGGTCATGCAGGGAGCGCACACGCAGGGGCCTTAGTGGCTGTTGTCGCCGCCACCACACCCGGGCGTTGTCGCGCCACCGCCGCCTCCGCCTCCCTCCTAGTT	AX-94424491	BA00238641	BS00101151		PolyHighResolution	6B	70.23			NN	NN	NN	NN	NN	GG	NN	NN	NN	NN	NN	NN	NN	NN	NN	NN	NN	NN	NN	NN	NN	NN	NN	NN	NN	NN	GG	NN	NN	NN	NN
AX-94424552_905_Co-dominant_pos-61_v1	905	Co-dominant	pos-61	TTCATTGTCCCATCCTGCTGGGGTTTCTGATGTTCAAGCCGAATCTGCTACTTGTGTAGATCCTGATCTATTCACAAACTTTTTGATTCCTAATTGGTTTGAGGATGAAGTACAAGAGCC	AX-94424552	BA00238995	No BS code		Other	6B	70.23			TT	TT	TT	CT	CT	TT	TT	TT	CT	TT	CT	CT	TT	CT	CT	TT	TT	TT	CT	TT	CT	CT	TT	CT	TT	TT	CT	CT	TT	TT	CT
AX-94424632_886_Co-dominant_pos-61_v1	886	Co-dominant	pos-61	CAGCAATTTTCAGAACTCTACTTCGTCTGGCCATCACAGAGACATTGATAAGCAGTCAGTGGAGTTACTTAATGGGATGACACCTCGTACAAGTGCCATGGACCAGGCACCTGTTGAAGA	AX-94424632	BA00239415	BS00052224		PolyHighResolution	7B	126.57			AG	AG	AG	AG	GG	GG	GG	AG	GG	GG	GG	GG	GG	AG	GG	GG	GG	GG	AG	GG	GG	AG	GG	GG	AG	AG	GG	AG	AG	AG	GG
AX-94424659_120_Co-dominant_pos-61_v1	120	Co-dominant	pos-61	GTAAATCCAAATCAACACTCTCCACAACTAGTGGCATAATCTTTTTCATTTGATACATCTTCTTGTACAGCGAGTAGTCATCAATATATGATGTTTGAATACGAGTATTTAAGTCAAAGG	AX-94424659	BA00239595	No BS code		PolyHighResolution	3B	150.64			CT	CC	CT	CT	CT	CT	CC	CT	CT	CT	CT	CT	CT	CT	CT	CT	CC	CT	CT	CT	CT	CC	CT	CT	CT	CT	CT	CT	CT	CT	CT
AX-94424668_222_Co-dominant_pos-61_v1	222	Co-dominant	pos-61	GCCGGATCTGCTATAAGGAGGAATGGTTCGTCCCTTGGAAGTGCGGTTCGTTCCCTTGTCTGGCTTTGCACCTGGAGGGGATCCACCACAAGGTCCTAGAGCAAAGAAAGTATCCAAGGC	AX-94424668	BA00239629	BS00011376	BS00011376	OTV	6A	175.41			CC	TT	NN	CC	CC	CC	NN	NN	CC	CC	CC	NN	NN	CC	NN	NN	CC	CC	CC	NN	TT	NN	NN	CC	CC	NN	CC	NN	NN	CC	NN
AX-94424669_577_Co-dominant_pos-61_v1	577	Co-dominant	pos-61	TGAGAAGTCTAATGACAACTTTGAGCACATACTCACCCAGATGCAGGTCTACTCAGGCATTAACAACGTCTCCCAAACCTTTGGCAACCAACACATGTTTCAATGAACATCACATGCATG	AX-94424669	BA00239640	BS00059212		PolyHighResolution	2A	7.3	Cross Platform Set		CT	CT	CT	CC	CC	CC	CC	CT	CC	CC	CT	CC	CC	CC	CT	CT	CT	CC	CC	CT	CC	CT	CC	CC	CC	CT	CC	CC	CT	CT	CC
AX-94424709_714_Co-dominant_pos-61_v1	714	Co-dominant	pos-61	CCACCAGTTTTTGTTGTCCAGCCGTTGTTCAGCACCCAATGCAGGCTGTGTAGGCCAGTATGATGATTCAGCCTCTTGTGCCCAGTCAGCAGTAGGAAGTTTGTCCAGGTAACGATCCCC	AX-94424709	BA00239816	No BS code		Other	5B	77.7			TT	CT	TT	TT	CT	TT	CT	TT	CT	TT	TT	TT	TT	TT	TT	TT	TT	TT	TT	TT	TT	CT	CT	CT	TT	TT	TT	TT	TT	TT	CT
AX-94425015_338_Co-dominant_pos-61_v1	338	Co-dominant	pos-61	GTCGTGACAGATGAGAGCGGTTCAGTCGGTGGCAACCCAGAGTCGGCAGAGGGCGTAGGCGTACGACAAGGCACCGTGTCTTCCGGTCAAGAAGCGTCGGCATTCCTTTCTCAGAGATGG	AX-94425015	BA00241546	BS00094521		PolyHighResolution	4B	69.44			CC	NN	NN	CC	NN	CC	NN	CC	CC	CC	NN	CC	CC	CC	GG	CC	NN	CC	CC	NN	CC	GG	CC	NN	CC	NN	CC	CC	CC	NN	CC
AX-94425021_32_Co-dominant_pos-32_v1	32	Co-dominant	pos-32	CCCCTTTCTTCTCCACGCAAGCGCAAAAGAGGCTTCGTCACCAAATTGGGCAAGATTCTCTCTTTCCCGCACGCAACCAATCGCCAGCCAGCCAGCATCACTCGTCCTGCCGCGGCCGCT	AX-94425021	BA00241564	BS00034936		PolyHighResolution	1A	172.56			GG	GG	AG	GG	AG	AG	GG	GG	AG	GG	AG	AG	GG	AG	AG	AG	GG	GG	AG	AG	GG	AG	AA	AG	AG	AG	AG	GG	AG	AG	AG
AX-94425083_121_Co-dominant_pos-61_v1	121	Co-dominant	pos-61	GCCCCGGCCCGTGCAGCCAGCCCAACACAACAACGGCCGCCACCTTTCGTTTTCCCAGCGGCACCCAGCCAAGCCAGCCTTTGACCACCGGTTCCCACTCCAACCTTCTTCCCTTCTTCT	AX-94425083	BA00241872	No BS code		PolyHighResolution	3B	151.44			CG	CC	GG	GG	CC	GG	CC	GG	GG	GG	GG	CG	GG	GG	GG	GG	CC	GG	GG	CC	GG	CC	CC	CC	CG	GG	CC	GG	GG	GG	GG
AX-94425134_201_Co-dominant_pos-61_v1	201	Co-dominant	pos-61	CAGACATAATCACAGGAAAATGCAGTCTCTGGAGTTCCAGAAAAGGGTAGGATTCCTTAAGTAGGCCTTCCCTACATGTTCCCTTAGCAGAAGAGAGCAAGTTCACGTTGTGTTACACTC	AX-94425134	BA00242110	No BS code		NoMinorHom	7A	149.72			CG	CG	CC	CG	CG	CC	CG	CG	CG	CC	CG	CC	CG	CC	CC	CG	CC	CC	CC	CG	CC	CG	CG	CC	CG	CC	CG	CG	CG	CC	CC
AX-94425165_221_Co-dominant_pos-61_v1	221	Co-dominant	pos-61	GAAGGCCGGAGACCCGAGGTGCGTACACATTACTGTACATGCTGCATATGCCCGGTCGGAGAACGCCATTCTTGACACGCGCGTGACTTTTTCCGCGATGCCATGCCATCATGTGACGTC	AX-94425165	BA00242284	No BS code		PolyHighResolution	3B	153.04			CC	GG	CC	CC	CC	CC	CC	CC	CC	CC	CC	CC	CC	CC	CC	CC	CC	CC	CC	CC	CC	GG	CC	GG	CC	CC	CC	CC	CC	CC	CC
AX-94425211_79_Dominant_pos-61_v1	79	Dominant	pos-61	AGTAGCCATGCCTGATTTGTGATAAAAATGGTGTATGCTAGCTCTGCGCCTCTGCCACACGCATTAGTCTTTGTTTTTAGTCATGCTCAATGCAGCATTTTGAGTGTGATTCTGTGAAGT	AX-94425211	BA00242554	BS00075663	BS00075663	NoMinorHom	1B	51.63	Cross Platform Set		GG	AA	GG	AA	AA	GG	GG	GG	GG	GG	GG	GG	GG	GG	GG	GG	GG	GG	GG	GG	GG	GG	GG	GG	GG	GG	GG	GG	GG	GG	AA
AX-94425250_106_Co-dominant_pos-61_v1	106	Co-dominant	pos-61	GGACTGATTGCTCTCTATCATTTGGCGACCATTGATTTGGTATCCACTGGGCATGGGCATGATAAAGTTCTCTCATCATCGTTGTTAACTACAGAACGGGATATATTCCAAATTTACAAA	AX-94425250	BA00242804	No BS code		PolyHighResolution	2B	162.12	Cross Platform Set		AG	AG	AG	GG	AG	GG	AG	AG	GG	GG	AG	GG	AG	AG	AG	GG	AG	AG	AG	AG	AG	AG	AG	AG	AG	AG	AG	GG	AG	AG	AG
AX-94425300_65_Co-dominant_pos-61_v1	65	Co-dominant	pos-61	CCATAGGTGTACAAGTCCTAACCAAGATGGATCAGGCCACCCAATCTCAATCAGATCTCCTCAAGGAGTTCGAGCAGCTGGTTACAGAGAAGAGGTACCTCGTTGTCTTGGAAGATCTCT	AX-94425300	BA00243004	BS00071736	BS00071736	Other	7A	230.82			GG	GG	GG	GG	TT	GG	GG	GG	GG	GG	GG	GG	GG	GG	GG	GG	GG	GG	GG	GG	GG	GG	TT	GG	GG	GG	GG	GG	GG	GG	GG
AX-94425327_310_Partially_pos-61_v1	310	Partially	pos-61	CACCAAACCCCATGTTCCCTGTATTCAACCCAGAAATACTTTGATTTGTGCTTGGCAGGCGCTCCACTGCTGAAATGCTGGCTGCGCTGCTTGGTTTGGGGGGCCAGTCGGCAAAAGGAT	AX-94425327	BA00243116	No BS code		PolyHighResolution	3B	153.04	Cross Platform Set		AG	AG	AG	AG	AG	AG	GG	AG	AG	AG	AG	AG	AG	GG	AG	AG	AG	AG	AG	AG	AG	AG	AG	GG	AG	AG	AG	AG	AG	AG	AG
AX-94425424_64_Dominant_pos-61_v1	64	Dominant	pos-61	CTTTTGAGTCTGAATTTCCAATTATAGCAGCGGCTAAAGCTTTGGAGATGTTGAAAAAGCTAAGAAAATGGCTACAGATTATCCAGGTAACCAAGTGGCTGATGAGTAAAGGTCAGGTGC	AX-94425424	BA00243608	BS00009667	BS00009667	PolyHighResolution	2A	63.76		Tri-allelic	AGT	AGT	AGT	AGT	AG	AGT	AG	AGT	AGT	AG	AGT	AG	AGT	AGT	AGT	AGT	AGT	AGT	AGT	AGT	AGT	AGT	AG	AGT	AGT	AGT	AGT	AG	AGT	AGT	AGT
AX-94425459_127_Co-dominant_pos-61_v1	127	Co-dominant	pos-61	TATCATACCCTACTTGAAGTGCGTACTTGTGAAAGACAAAATGATGCTTAAGTGACTCATTTAGTACATCTTTTCTGCTTGATGCTTGTAATGCACCTGTGTGTATATTTTTCTTCTGTA	AX-94425459	BA00243821	BS00049636	BS00049636	Other	3A	50.8	Cross Platform Set		CT	CT	CT	CT	TT	CT	CT	CT	TT	CT	CT	CT	CT	CT	CT	CT	CT	CT	TT	CT	CT	CT	TT	CT	CT	CT	CT	CT	CT	CT	TT
AX-94425495_83_Partially_pos-61_v1	83	Partially	pos-61	ACCCATCTCCTCAGCAGATCAGCTTTCATGATTATGTGTCCTTGAGGAAAGATTGATAGGTACATCAAGCAGCTCTTGTGATGACCAGGGAGCTCGTTGTAGCAGACCATAAGTATCGTC	AX-94425495	BA00244059	BS00074714	BS00074714	PolyHighResolution	4B	48.91			CT	CT	CT	TT	TT	TT	CT	CT	TT	TT	TT	AT	CT	CT	TT	TT	TT	CT	CT	TT	TT	CT	TT	CT	CT	TT	TT	TT	TT	CT	TT
AX-94425541_557_Co-dominant_pos-61_v1	557	Co-dominant	pos-61	TACTCAGCAATGTCACCTTCACCGATAGCTGCAGCAAGTTTAGGTCAAGTTTACAAGGCATGGTTGAAATACTCTGAGCAGTTGGTAGCTGTCAAGGTGCAAAGACCTGGCATCGAGGAT	AX-94425541	BA00244289	BS00101738		Other	1D	65.54	Cross Platform Set		CC	CC	CC	CC	CC	CT	CC	CT	CT	CC	CC	CC	CT	CC	CT	CC	CT	CT	CT	CC	CC	CC	CC	CT	CC	CT	CC	CC	CC	CT	CT
AX-94425571_431_Partially_pos-61_v1	431	Partially	pos-61	AAGGTAACAAAGACAACCCTGCATTGGACCGTGCAGTGGAGCAATTAAAGACAATGAATACGAAGCGCCATGAATCCAATCATATCAAGGTTGTAGTTAAATACGAGGCCGTGCAGTGGC	AX-94425571	BA00244483	BS00027806		CallRateBelowThreshold	2B	185.74			AC	AC	AC	AC	CC	AC	AC	AC	CC	AC	AC	AC	AT	AC	CC	AC	AC	AC	AC	AC	AC	AC	AC	AC	AC	AC	AC	AC	AC	AC	CC
AX-94425581_1166_Dominant_pos-61_v1	1166	Dominant	pos-61	CACAGCCTCGTTGTTTGAGGGGCACCAACTGTGTCTCGATTATCTTGTCAAGAATCTTCTGAAGCTTTATGTGGATATTGAATTCACTGGCTCCCATACACAGTTCTTTGACAAATTTAA	AX-94425581	BA00244527	No BS code		NoMinorHom	2B	162.12			AG	AG	AG	AG	AG	AG	AG	AG	AG	AG	AG	AG	AG	AG	AG	AG	GG	AG	AG	AG	AG	AG	AG	AG	AG	GG	AG	AG	AG	AG	AG
AX-94425612_337_Co-dominant_pos-61_v1	337	Co-dominant	pos-61	GTGCTGTTTGGTGGCTGGTAGTTAACTTCACAGTTTAGGATAGGATAGAAAACAGGGATATCTTCTGATTTTTGATAATTGTGCAGAAATATTTTTAGCCTGTGCTCGACAAACCAAAGC	AX-94425612	BA00244663	BS00034534		PolyHighResolution	2B	162.12			TT	TT	TT	TT	GG	TT	GG	TT	TT	TT	GG	TT	TT	TT	TT	TT	TT	TT	TT	GT	TT	TT	GG	TT	TT	TT	TT	TT	GG	TT	TT
AX-94425631_225_Co-dominant_pos-61_v1	225	Co-dominant	pos-61	GCACTGGGTACGCAATCAAGTTCTGCAAGGGGTTATGGAAGTCCTCTACATGACAAGATGGTGCACAAAGTTTGCTCGACTTACCCTAGCGGCTGATCCTCATCATTACCCCTCAGCTGT	AX-94425631	BA00244766	BS00040388	BS00040388	PolyHighResolution	5A	97.82			AG	AA	AG	AG	AA	AG	AG	AG	AG	AG	AG	AG	GG	GG	AG	AG	AG	GG	AG	GG	AA	AG	GG	AG	AG	GG	AG	AG	AG	AG	GG
AX-94425639_241_Dominant_pos-61_v1	241	Dominant	pos-61	CACGTCACGCTGCTGGAATGCCTAGGCTAGGCCTACTGCCTGCACCTAGGATAGGTCATTTCCCCCTGTAAAATATCCATTGGTACAATATATGTATTGCAAATGTATATGCAAGTTGCA	AX-94425639	BA00244810	No BS code		NoMinorHom	5B	142.74			TT	NN	TT	TT	TT	TT	CC	TT	TT	TT	TT	TT	TT	TT	TT	TT	TT	TT	TT	TT	TT	TT	NN	TT	TT	TT	TT	NN	TT	TT	TT
AX-94425642_351_Co-dominant_pos-61_v1	351	Co-dominant	pos-61	GGCATGGCCTATGGAGACGGCGCCCTTCTTGAGGTCTATGATGAAGATCTCGTTGTCGACGCAACTGAAAACAGACACAAATCACCACAAGCCATCTTCTTCTTATATGTACATGCAGAC	AX-94425642	BA00244822	BS00095629		PolyHighResolution	3B	158.71			AG	AG	AG	AG	AG	AG	AG	AG	AG	AG	AG	AG	AG	AG	AG	AG	AG	AG	AG	AG	AG	AG	AG	AG	AG	AG	AG	AG	AG	AG	AG
AX-94425728_150_Partially_pos-61_v1	150	Partially	pos-61	ATTGTGAATATTAGCCATTTCGGACGATTAACGAAGTTGATAGACGACAAAGAAGTTGCCGCCAAGATTCAGCTCGGTGGCCAGACAGATCAGGAGCAACTAAAAATAGCTCCTACGGTG	AX-94425728	BA00245262	BS00085791		PolyHighResolution	4B	48.91	Cross Platform Set		AA	AG	AG	AG	AA	AG	AA	AA	AA	AG	AG	AG	AG	AG	AA	AG	AG	AG	AG	AG	AG	AA	AA	AA	AA	AG	AA	AG	AG	AG	AA
AX-94425785_298_Co-dominant_pos-61_v1	298	Co-dominant	pos-61	TGCAGCTCGCGCCGCCGGACATCATGTTCCAGAAGGTCAAGTGCAAGCTCGCTCTTTCAGGTACAGATGACAGACACAACTGTTAGAGTACTTCTGGAAAGAGAGACTGGACTAAAAAAC	AX-94425785	BA00245489	BS00066231		Other	5B	136.48			GG	GG	GG	GG	GG	GG	AA	GG	GG	GG	GG	GG	GG	GG	GG	GG	GG	GG	GG	GG	GG	GG	GG	GG	GG	GG	GG	AA	GG	GG	GG
AX-94425817_182_Partially_pos-61_v1	182	Partially	pos-61	GCAGAACTACCATCGCGGCAGCAATACCTGCGACACGGGCAAGGTTTGCGGGCACTACACGCAGGTGGTGTGGCGCAGGTCGACCCGCATCGGTTGCGCCCGCGTGATCTGTGATAGGAA	AX-94425817	BA00245681	BS00081949		CallRateBelowThreshold	7A	230.82			NN	GG	NN	NN	NN	GG	AG	NN	GG	NN	NN	GG	NN	NN	NN	NN	NN	NN	NN	NN	AA	NN	NN	AG	NN	NN	NN	NN	NN	NN	NN
AX-94425840_139_Partially_pos-61_v1	139	Partially	pos-61	TACAAGACTACAGGGTTTGGCGACTGCTGTGCTAAAGCTTTGGGAAAACAGCCTTATAGCGAAGATTGCAGTGAAAGTGGGTATCCAGAATACTAATAATGAACAAATGGCATGGAATCT	AX-94425840	BA00245773	No BS code		PolyHighResolution	7D	2.41			AG	AG	AG	GG	GG	AG	AG	AG	AG	AG	GG	AG	AG	AG	AG	AG	AG	AG	AG	AG	AG	AG	AG	AG	AG	AG	AG	AG	GG	AG	AG
AX-94425965_406_Partially_pos-61_v1	406	Partially	pos-61	TGAGAATGTGTTAACAGCGGCCAAGAGAATGCCGACAGTAAAGAAGATCATATACACGTCGTCGTTCTTCGCACTTGGCCCAACAGATGGTTATGTCGCAGATGAGACACAGATGCACAA	AX-94425965	BA00246449	No BS code		PolyHighResolution	4B	48.91			CG	CG	CG	CG	CG	GG	CG	CG	CG	CG	CG	CG	CG	GG	CG	CG	CG	CG	CG	CG	CG	CG	CG	CG	CG	GG	CG	CG	GG	CG	CG
AX-94426011_256_Co-dominant_pos-61_v1	256	Co-dominant	pos-61	TCACGTAGAGCAAGTAAACGGACATACTTCAGTTGCAATGCACGCTGAACATAAACACAAGGAAATTAACAGACAAGAGAACAATTGCAATCCACACTAGCACACGCAAACCACACCATG	AX-94426011	BA00246765	BS00020752		Other	3B	158.71			AG	AG	AG	AG	AA	AG	AG	AA	AA	AA	AA	AA	AA	AG	AG	AA	AA	AA	AG	AA	AG	AG	AA	AA	AA	AG	AA	AG	AG	AG	AG
AX-94426025_133_Dominant_pos-61_v1	133	Dominant	pos-61	ATCGCTACTTGAGAGTATTGTTGGTGGGAATTACTTTTTAAACCAGTCAGCGAAGGAAGCCTACAGGTCCTACCTTTTGGCATACAGCTCACACTCCATGAAGGACATTTTTGATGTCCA	AX-94426025	BA00246830	No BS code		Other	6A	83.38			AC	CC	CC	CC	CC	CC	CT	CC	CC	CC	CC	CC	CC	AC	CC	CC	CC	AC	CC	CC	CC	CC	CC	CC	CC	CC	AC	CC	CC	CC	CT
AX-94426028_77_Co-dominant_pos-61_v1	77	Co-dominant	pos-61	CAACCTTCCCCAACACGGCGTCTTCTCCACACGCCCTGCTAAATCCAATCCAAAGCAGAATAGATCCGCCGCGCGCGGCAACCAATCTCCCATCTCTTGGATCGCTCGTGGTGGAGCGAA	AX-94426028	BA00246856	No BS code		Other	3B	195.55			CT	TT	TT	CT	TT	CT	CT	CT	TT	TT	CT	CT	TT	CT	CT	TT	CC	CT	TT	CT	TT	CT	TT	CT	CT	CT	CT	TT	TT	CT	CT
AX-94426035_109_Dominant_pos-61_v1	109	Dominant	pos-61	TGGTGGCAGCCTGGTAGACGAAATACTCTTTCCTCTCGGGATGGAAGATGTCGGATCGACTGGGGAGCATGACGCTGAGGAGGACGAGAGGGCCCTCCGTAGCCAGGATGGTCGGGTGGA	AX-94426035	BA00246900	No BS code		NoMinorHom	5D	99.42			TT	TT	CT	CT	TT	TT	CT	CT	CT	TT	TT	TT	TT	CT	CT	CT	CT	TT	TT	CT	CT	TT	TT	TT	TT	CT	TT	TT	CT	CT	CT
AX-94426042_130_Co-dominant_pos-61_v1	130	Co-dominant	pos-61	GCCAGCGACCTTCTCTGCGTTGTTCCCGTCGTCTAGGCCTCGTTCCCATTGTCTAGACCCTGCTGCCCTACCAAGTACCTCGTCGGAGCACCCCGGTGTCCGCTCGTATCCTCTGCTTCA	AX-94426042	BA00246960	No BS code		PolyHighResolution	6A	83.38			CC	TT	CC	CC	TT	CC	TT	TT	CC	CC	TT	CC	TT	CC	TT	CC	CC	TT	CC	CC	NN	TT	TT	CC	CC	CC	CC	CC	CC	CC	TT
AX-94426094_946_Dominant_pos-61_v1	946	Dominant	pos-61	GCATTGCCAGATATCAAGAATGTCCAATGGTTGATGACGGGTTGAACGGACGGATGAACAGACAATTAATTGGAGATGTCACTGAAGTGCTTACATCCTTGATGAGGTGTTGCGAATAGA	AX-94426094	BA00247237	No BS code		NoMinorHom	5B	45.69			AA	AA	AA	AA	AA	AA	AA	AA	AA	AA	AA	AA	AA	AA	AA	AA	AA	AA	AA	AA	AA	AA	AA	AA	AA	AA	AA	AA	AA	AA	AA
AX-94426237_137_Partially_pos-61_v1	137	Partially	pos-61	GGGAGGCCAAATGAGCACAAACGTTCAGGCTGCATGGAGAGGCGGGATGTACCTTGATTTTCATAGCATGCTACATTTTAACAGTGATTTTTTATCAAGATATGGACAGTTCAACACAAC	AX-94426237	BA00248019	No BS code		PolyHighResolution	1B	13.91			CT	CT	TT	CT	CT	CT	CC	CT	CT	CT	CT	CT	CT	TT	CT	CT	CT	CT	CC	CT	CC	TT	CC	CC	CT	CT	CT	CC	CT	CT	CT
AX-94426298_54_Partially_pos-54_v1	54	Partially	pos-54	CTAGAGAGTGGTCCCTGTCTGATGATACTAGTATAAACTACATTGCTTACGGCGTCAAGAAAAGCGAAGCACCCTCAGCGACACCACAGTAGCAAGATTAGCTAGTCGTGGTTGGAGAGG	AX-94426298	BA00248341	No BS code		Other	7B	266.24			AG	AA	AA	AG	AA	AA	AA	AG	AA	AG	AG	AA	AG	AG	AG	AG	AG	AG	AG	AA	AG	AA	AA	AA	AG	AG	AG	AA	AA	AG	AG
AX-94426392_50_Partially_pos-50_v1	50	Partially	pos-50	AATCAATGAGCTTGATCCGGAAAAACCAATCTGTGATGCTGATCTCAGTGCCTTTAGTCACCAAGTCCAATAGAATGTCCTGGTTCTGCAGATAGTTAGAACATATGTAGCAGTTCGTTA	AX-94426392	BA00248855	No BS code		Other	1B	54.89			AA	AG	AG	AA	AA	AG	AA	AG	AG	AG	AA	AA	AA	AG	AA	AA	AG	AG	AG	AA	AG	AG	AG	AA	AG	AA	AG	AG	AG	AA	AA
AX-94426498_63_Partially_pos-61_v1	63	Partially	pos-61	TGCTTGATCCCAATCCGTAATTCGGCGACCCTGCTGGAAGCTGCCACCATCATTCTGTTGTCGTTGATGCCCTTGTCACCTTCGTTCCCCTCCTCGAGAATCTCCCTTATCATTTGCTCG	AX-94426498	BA00249447	No BS code		PolyHighResolution	2B	158.99			CT	CT	CT	CT	TT	CT	CT	CT	CT	CT	TT	CT	CT	CT	CT	CT	CT	CT	CT	TT	CT	CT	TT	CT	CT	CT	CT	CT	CT	CT	CT
AX-94426561_265_Co-dominant_pos-61_v1	265	Co-dominant	pos-61	CTGAGAGTGAGCCTGAGCAGAAATAGGTCCATGAAACTTGTCTGCTAGATCATGCAGTTGTAAAGATGCACTGAAAGGATATTCAAGTTGGTGGCATAGGAGCAAAGCTCAGCATAAAGT	AX-94426561	BA00249769	BS00071945		Other	6B	70.23			CC	CT	CC	CT	CT	CC	CC	CC	CT	CC	CT	CT	CC	CC	CT	CT	CC	CC	CT	CC	CC	CC	CC	CT	CC	CC	CC	CT	CT	CC	CT
AX-94426619_607_Co-dominant_pos-61_v1	607	Co-dominant	pos-61	TGCGATTTTACACTCACATTGTTGTCTTAAAGAGGGACTTGCAGTTTTTCACATATGATCGACTGATATATTGAGAACATTTGAACTTTGAGAATTTTTGCATACTGAACTACAGTTGGT	AX-94426619	BA00250134	No BS code		PolyHighResolution	6B	55.05	Cross Platform Set		AA	AA	GG	AA	AA	AA	AA	AA	AA	GG	AA	AA	AA	AA	AA	AA	AA	AA	GG	AA	GG	AA	GG	AA	AA	AA	AA	GG	GG	AA	AA
AX-94426705_244_Dominant_pos-61_v1	244	Dominant	pos-61	TCGACAGTAATGTATTTCTCTTCCAGAATGCTCTTCAAATGGTGGTCAAGTTATCTGTAGTGTTGTGATCCATGATGAATATCTTCTGTAACATGACAGAATTAGTAAGAAAAGTACCTC	AX-94426705	BA00250564	BS00029651		Other	3B	66.83	Cross Platform Set		CT	TT	TT	TT	CT	TT	TT	CT	CT	TT	TT	TT	TT	CT	CT	CT	TT	TT	TT	TT	TT	TT	TT	TT	TT	TT	TT	TT	TT	TT	CT
AX-94426732_308_Co-dominant_pos-61_v1	308	Co-dominant	pos-61	GCATACAGGCTAGCCACCAATTCGCTTGATCTGCAATGGCAGAAACTGTGACGAAGCTGGTGTCACAGCGGGCGGTGGTGATCTTCGGGGCGAGCAACTGCTGCATGTGCCACGCAGTGA	AX-94426732	BA00250691	BS00063105		CallRateBelowThreshold	3B	169.41			CC	CC	CC	CC	NN	CC	CC	CC	CC	CC	CT	NN	CC	CC	CC	CC	CC	CT	CC	CC	CC	CC	CC	CC	CC	CC	CC	CC	CC	CC	CC
AX-94426734_445_Partially_pos-61_v1	445	Partially	pos-61	CAAATTTGCATCAGCTAGTGGCATAAGATTGGAGTGGAAAGAGGCCGGAGGTACTATGGTTGGCAGACACATGCCTAGTGCAGATTCAACATCAAATTGAGAATAATCAAGTGATACTGT	AX-94426734	BA00250709	No BS code		PolyHighResolution	6B	70.23			CT	CT	CT	CT	CT	CT	CT	CT	CT	CT	CT	CT	CT	CT	CT	CT	CT	CT	CT	CT	CT	CT	CT	CT	CT	CT	CT	CT	CT	CT	CT
AX-94426780_543_Co-dominant_pos-61_v1	543	Co-dominant	pos-61	GGGAGGTGGATCTGGAGGCCCCACCTTGAAAAAAGCCTGTTGGATCCCCAAATCTGGCGCTTGGTTGGTCTCCTTCTTGTTTCTGGTTCTGCTGCCATGGAGGTATGAGGAAAGGGATGA	AX-94426780	BA00250946	BS00108474		PolyHighResolution	5A	158.76	Cross Platform Set		TT	TT	TT	TT	TT	TT	CC	CC	TT	TT	TT	CC	CC	TT	TT	CC	TT	CC	TT	TT	TT	CC	TT	TT	TT	CC	TT	TT	TT	TT	TT
AX-94426786_168_Co-dominant_pos-61_v1	168	Co-dominant	pos-61	ATCAAATGCAAGCGTAAATAGTAACCGGACTGAGGAAATCGAATTCAGCAAATAAGGCAGTGTAGTTCCTCGACGTCCAATCGCATCACAGAATTTCCGCATTGGATAGCGAGAGGAACA	AX-94426786	BA00250968	BS00049941	BS00049941	Other	6B	70.23	Cross Platform Set		CT	CT	CT	TT	TT	CT	TT	CT	TT	CT	TT	TT	CT	TT	TT	CT	CT	CT	TT	CT	TT	TT	CT	TT	CT	CT	TT	TT	CT	CT	TT
AX-94426796_120_Co-dominant_pos-61_v1	120	Co-dominant	pos-61	TTGCTGCCCTGTGGATGGTTCTACTCTCCGCGATGAACAGATCGATGCGGGGCATATCACTTGTCGACCTGTTCATGCAATGAGTTGTTGCTTGCCACAGCATATAGATCCCTGATGAGT	AX-94426796	BA00251018	No BS code		OTV	6D	5.01	Cross Platform Set		CC	TT	CC	CC	CC	CC	TT	CC	CC	CC	CC	TT	CC	AC	CC	CC	CC	CC	CC	CC	CC	CC	CC	CC	TT	CC	CC	CC	CC	CC	AC
AX-94426879_914_Dominant_pos-61_v1	914	Dominant	pos-61	CATTTCCTGTATAGCGTGTACATTAATGTCAGTGGCATTGTGCAATGTAACAAATCATGTGAGTATGTAACGCAATTTTTCTGCCTTGCATTGTCCAATGTGAACCTTCTTGATTGAGAA	AX-94426879	BA00251494	No BS code		PolyHighResolution	5B	76.89			AG	AG	AG	AG	AG	AG	AG	AG	AG	AG	AG	GG	AG	AG	AG	GG	AG	AG	AG	AG	AG	AG	GG	GG	AG	AG	GG	AG	AG	AG	AG
AX-94426964_159_Co-dominant_pos-61_v1	159	Co-dominant	pos-61	GGTTTCATGCCGATAAGCTCCCGGAGAAGGAAGGTGATGGGTTGGTCGCCTCGGGTTGGGGACGGTTGAAACGTGCAGTGGGCATGGAAACGCCCGGCGGGGAAGCGGATCATCTACCCG	AX-94426964	BA00251942	No BS code		PolyHighResolution	7B	210.95			AG	AA	GG	NN	NN	NN	NN	NN	GG	GG	GG	NN	NN	NN	GG	NN	NN	NN	NN	NN	NN	AA	AA	NN	GG	NN	NN	GG	NN	NN	NN
AX-94426967_317_Co-dominant_pos-61_v1	317	Co-dominant	pos-61	TCGAAAATGGTGACAAAACTACTTCCACGCAAGATCTACGGCCTATCCAGTTTAAAAGTTGTAGGAGATGAAGAAGGTAATGAAGAACGGCAAGAACACCGATGAACATCACAAACCCTA	AX-94426967	BA00251988	BS00063053		PolyHighResolution	6B	70.23			AG	AG	GG	AG	AG	AG	GG	AG	AG	GG	GG	GG	AG	GG	AG	AG	GG	AG	GG	AG	AG	AG	AG	AG	AG	AG	AG	GG	AG	AG	GG
AX-94426975_284_Partially_pos-61_v1	284	Partially	pos-61	AGCCCAGTGAAGTTGTAATGGTGTTCACCGCAAGAATGTAGATCAGTTTTTCCATAATCTTAATGCATAAGTTCTTCCATAATCAGTAGGAGAGCTTATTCCTTGAGTAATGTTCAGAAC	AX-94426975	BA00252026	BS00022969	BS00022969	OTV	2B	136.9			TT	CC	CC	TT	CC	TT	CC	TT	TT	TT	CC	CC	TT	TT	TT	TT	TT	TT	TT	CT	TT	CC	CT	TT	TT	TT	CC	TT	TT	TT	TT
AX-94427080_263_Dominant_pos-61_v1	263	Dominant	pos-61	TGTGAAGGTATCTGACTTTGGCCTTGCCAAGTTGATGAGCAGGGAGCAGAGCCATGTTTTTACGACGATGAGAGGCACGCGGGGCTACCTCGCGCCCGAGTGGATCACCAACTACGCCAT	AX-94427080	BA00252594	BS00057724		OTV	7B	144.94			CC	CC	TT	CT	CT	CC	CC	CC	CT	CC	CT	CT	CC	CT	CT	CC	CC	CC	CC	CT	CC	CC	CT	CC	CT	CT	CC	CT	CT	CC	CC
AX-94427128_82_Co-dominant_pos-61_v1	82	Co-dominant	pos-61	TTATAACAAGCAACAATGTCATCACACATTGCACCATCCAGAAGCTAATTAAGCAAAATGGCACATTCACATAAGAATGTCTAGATAGTATGCTTGCAAAAAGAGGCAAAACTAAGATGA	AX-94427128	BA00252849	BS00109268		NoMinorHom	2B	77.8			AG	AG	AG	AG	AG	AG	GG	AG	AG	GG	AG	GG	AG	GG	AG	AG	GG	AG	AG	AG	GG	AG	GG	GG	GG	AG	AG	AG	AG	AG	AG
AX-94427165_243_Partially_pos-61_v1	243	Partially	pos-61	GCACCGGTACTACTGCGGTAATTATAGCACTACCCTCCTAATACCAGTTTAATTCGCCTTGATAAACGAACCAAATCAGGTAAAACTCACAATAAAGTGCAGAGTAACTGAACAGCTAGT	AX-94427165	BA00253105	BS00067585	BS00067585	Other	3B	153.04			GG	GG	GG	GG	CC	GG	GG	GG	GG	GG	GG	GG	CC	GG	GG	GG	GG	CC	GG	GG	GG	GG	CC	GG	GG	GG	GG	GG	GG	GG	GG
AX-94427201_57_Dominant_pos-57_v1	57	Dominant	pos-57	TCCTGGGGCATCGACTACCTCAAGTACGACAACTGCAACAACGGCGACACGAAGCCGCTGCAGAGGTACCCTGACATGAGCAAGGCTCTGATGCAGGCCGGCCGACCCATCTTCTTCAAC	AX-94427201	BA00253290	No BS code		NoMinorHom	1B	51.63	Cross Platform Set		GG	CG	CG	GG	GG	CG	GG	CG	CG	CG	CG	CG	CG	CG	CG	CG	CG	CG	CG	CG	CG	CG	CG	CG	CG	CG	CG	CG	CG	CG	GG
AX-94427210_415_Dominant_pos-61_v1	415	Dominant	pos-61	CAAGGCTGGAGAGGCGTTGGATGCCAAAGTCGAAATCGACCGCAGCAGATTTGGGCTTTCTATGAAGTTCCGGAGTTAAGCTCCTTGAGCCTCGGCATAGCCCCCGGTTCAAACATTAAA	AX-94427210	BA00253344	BS00009920	BS00009920	NoMinorHom	7A	179.58			CT	CT	NN	NN	CT	TT	CT	NN	TT	CT	CT	CC	TT	CT	CT	NN	CT	TT	NN	TT	TT	CT	CT	TT	CT	CT	TT	CC	CT	CT	CT
AX-94427223_194_Dominant_pos-61_v1	194	Dominant	pos-61	TCAGGTCTTTGCTCCTAAAACCTGTGAAATCTATTTTGAATCTGCTTGGACCGGCCTGGGTAGTGTGATGCTGAATGTGGAACGGTTGTTGAGTTTTAGCCACAACTGACAATTCCCTTC	AX-94427223	BA00253440	No BS code		Other	7B	99.66	Cross Platform Set		CC	CC	CC	CC	CC	CC	CT	CC	CC	CC	CC	CC	CC	CC	CC	CC	CC	CC	CC	CC	CC	CT	CC	CC	CC	CC	CC	CC	CC	CC	CC
AX-94427385_112_Co-dominant_pos-61_v1	112	Co-dominant	pos-61	CAGTAGCGAGTGGACTCTGGAACCATGTTTCAGCATGATCTTTTGTAGGTTATTTTACCATCATGATTCATAGAGATTACATAAGTATAATATGAGGCATTCTGTATATGAAATGTTAAA	AX-94427385	BA00254287	BS00064332		Other	3B	157.91	Cross Platform Set		CC	CC	CC	CC	CC	CC	CC	CC	CC	CC	CC	TT	CC	CC	CC	CC	TT	CC	CC	TT	CC	CC	CC	CC	TT	CC	TT	CC	CC	CC	CC
AX-94427398_265_Co-dominant_pos-61_v1	265	Co-dominant	pos-61	ACTCCATCTCAAAGAAATTAACCAACCTCTTCCTCGAACATAAACTTTCAAGGTCACTGGTGATTCTTTTTTCTCCACGAGGTCCAGACTCATTCTATCTAAATGATTGACTAATTACAA	AX-94427398	BA00254345	No BS code		NoMinorHom	1A	52.45	Cross Platform Set		CC	CC	CC	CC	CC	CC	CC	CC	CC	CC	CC	CC	CC	CC	CC	CC	CC	CC	CC	CC	CC	CC	CC	CC	CC	CC	CC	CC	CC	CC	CC
AX-94427429_53_Co-dominant_pos-53_v1	53	Co-dominant	pos-53	GCGCCCGGCAGGAGGAAAAGTGCACTGGAGTTGTTTGTCGGAGGCAGCAGGCGAGCCAAGGAAGGAGCGAGGAAGCTAGCCGCGGTGGAGAGGCGACTTGTTTCTTGTGCATGGAAGGGG	AX-94427429	BA00254547	No BS code		NoMinorHom	5D	95.2			AG	AG	AG	GG	AG	AG	AG	AG	GG	AG	AG	AG	AG	AG	GG	AG	AG	AG	AG	GG	AG	AG	GG	GG	AG	AG	AG	GG	AG	GG	AG
AX-94427431_530_Dominant_pos-61_v1	530	Dominant	pos-61	ATGTACACGCGGATGCGCTTGAGGTCGCCCTTGGGATCGGCACTGGCGCACGCCACGGCCGCCGACGAGGTCAGCAGGAGGAGTACAAGCGTGAGTAAGGGAGCAGTCATGGCCGGCCGG	AX-94427431	BA00254574	No BS code		Other	7B	8.41	Failed Probe		NN	NN	NN	NN	NN	NN	NN	NN	NN	NN	NN	NN	NN	NN	NN	NN	NN	NN	NN	NN	NN	NN	NN	NN	NN	NN	NN	NN	NN	NN	NN
AX-94427458_363_Co-dominant_pos-61_v1	363	Co-dominant	pos-61	GCAGGACCCTGCTGGATGCACCAAGTATAGCCTCACGAGGGTGAACTGGACAGATCAAGTGGAGGGCCACCCACACACGTATCATCCTGGGGAGGTGTCGGCAACTTGATCAGGGAGTTG	AX-94427458	BA00254710	No BS code		Other	5B	101.55			CG	CG	CG	CG	CG	CG	CG	CG	CG	CG	CG	CG	CG	CC	CG	CC	CG	CC	CG	CG	CG	CC	GG	CC	CG	CG	CC	CG	CG	CG	CG
AX-94427517_217_Partially_pos-61_v1	217	Partially	pos-61	GACAACCCTGCTCCGAAGGAAAAATGGCAACCACCTGATCAAGGGTGGGTGAAGGCAAACGTGGACGGAGCTACGTCCAAGGGAGGGGAGTTGGGAGGCGTAGGAGTGGTCATCAGGAAC	AX-94427517	BA00255103	BS00071453	BS00071453	PolyHighResolution	3B	153.04			AG	AG	AG	AG	AG	AA	AG	AG	AG	GG	GG	GG	AG	AG	AG	AG	AG	AG	GG	AG	AA	AG	AG	AG	GG	AG	GG	GG	GG	AG	AG
AX-94427539_112_Co-dominant_pos-61_v1	112	Co-dominant	pos-61	TGAAGCAGATGAGGGCTTCTTTTCTTTTCTGCACTTATGTGATCATGTAGAGAGGGTAGAGATTGCCTGTAGAGTGGCTTCTTTGTCAGGGGATAGCTGCTGGTTAGTTTCCCAGCTCAG	AX-94427539	BA00255227	BS00011241	BS00011241	PolyHighResolution	7A	149.72	Cross Platform Set		CG	CG	CG	CG	GG	CG	CG	CG	CG	CG	CG	GG	CG	CG	CG	CG	GG	CG	CG	GG	CG	CG	CG	GG	GG	CG	GG	CG	CG	CG	CG
AX-94427713_769_Partially_pos-61_v1	769	Partially	pos-61	GAGATAGAGTTCAGGTTATCACACCATATGAAGTGAAAGCGCCGTTGGGACTCTGCTCGCGGTGCATAGAACTTCCATGGCAGCACGGGCGATTCCAAGGCCCACTTGAGCTCCTCCTGC	AX-94427713	BA00256267	BS00003429		CallRateBelowThreshold	6B	70.23		Tri-allelic	GT	AT	AT	GT	AT	GT	GT	GT	AT	GT	AT	TT	GT	TT	AT	GT	AGT	GT	AT	GT	AT	GT	GT	TT	GT	GT	TT	GT	GT	GT	GT
AX-94427719_420_Partially_pos-61_v1	420	Partially	pos-61	GCCAGGATTCAAGCACTATACTAGCATGGTGAGTTTGTTAGGTAGGGCAGGTTTATTGGAGGAAGCAGTTGATTTACTGCAGAAATCCCCATTTGCCAAGAAATGTCCTGAACTATGGAG	AX-94427719	BA00256358	BS00027593		PolyHighResolution	2B	169.3			CG	GG	GG	CG	CG	CG	GG	CG	CG	CG	CG	CG	CG	CG	CG	CG	CG	CG	CG	CG	CG	GG	CG	CG	GG	CG	GG	CG	GG	CG	CG
AX-94427749_975_Dominant_pos-61_v1	975	Dominant	pos-61	GCATCAGATGCTACAACCGTGGGGCGGGGAGCTTCAACCGCTTGGCCAAGAGCTTGGCGGTTATCCGACCATGACGGAGCTCGTCGGCGACCGACGGCGGGGGTCGGCGACGAGGGACAA	AX-94427749	BA00256478	No BS code		Other	1B	54.09			NN	NN	NN	NN	NN	NN	NN	NN	NN	NN	NN	NN	NN	NN	NN	NN	NN	NN	NN	NN	NN	NN	NN	NN	NN	NN	NN	NN	NN	NN	NN
AX-94427804_131_Dominant_pos-61_v1	131	Dominant	pos-61	GCGGAGCCAACATAACGGCGCAGTGCCCGACCAGTCTGAAGGCGCCGGGGGGTTGTAACAGCCCGTGCACGGTGTTCAAGCAGGATAGGTACTGCTGTACCGGGACTGTGGCAAGCAACT	AX-94427804	BA00256766	No BS code		NoMinorHom	3D	78.12			AG	GG	AG	GG	NN	AG	GG	GG	AG	AG	GG	AG	AG	AG	AG	AG	GG	AG	AG	AG	AG	AG	AG	NN	GG	GG	GG	AG	AG	AG	GG
AX-94427981_40_Partially_pos-40_v1	40	Partially	pos-40	CTTCCAACAGGGGCTCAGGGATCAACTGAAGAAGAAGAATACAGGATGTGCTACAAGGTGGAGTGCGACAAATGCGGCAAGATCACCTGGAAGGGGTGCGGCAAGCATGTCGCTTCCGTC	AX-94427981	BA00257773	No BS code		PolyHighResolution	5B	76.89		Tri-allelic	CT	CT	TT	CT	TT	CT	TT	TT	CT	CT	CT	CT	CT	CT	TT	TT	CT	CT	CT	CT	TT	ACT	ACT	ACT	CT	CT	AT	TT	TT	CT	CT
AX-94428012_681_Dominant_pos-61_v1	681	Dominant	pos-61	CAAAGCCTGAATGTAGCGACACAATGAAAAACTGAAGCCAGCAACACTCCACCATTAGGTGTTGCATGGCCATTTTAGCGATCCTACTAGGCTTGTGACAGCGAACTGCCCGAACCAGTT	AX-94428012	BA00257906	No BS code		NoMinorHom	7B	148.27			GG	AG	GT	GT	GG	GG	AA	GG	GG	GG	GG	GG	GT	GG	GG	AA	GG	GG	GG	GT	GG	AA	GT	AG	GG	GG	GT	GG	GG	GG	GG
AX-94428094_236_Dominant_pos-61_v1	236	Dominant	pos-61	CTGGACAAATCCACAGGCATCGCCCCCGGTGTAGAACCATTGGAAGAAACTCCATAGAAAGCTACCCCCAAAGTATTTCAGAAATCCACGGATTTGCTTCCTTGAATTCTTGTCGCCTTG	AX-94428094	BA00258358	No BS code		CallRateBelowThreshold	6B	70.23			GG	AG	AG	AG	AG	GG	AG	GG	AG	AG	AG	AG	GG	GG	AG	AG	AG	GG	AG	GG	GG	AG	AG	AG	GG	GG	AG	AG	GG	GG	GG
AX-94428181_122_Co-dominant_pos-61_v1	122	Co-dominant	pos-61	ATCTAATTTCGTCCCTGAGCTGCTTGGGCATTTCCTAGCAACTGAAAATTTCTATTTTACGTCCAAGGTCCACTGCATGTTCTCATTTTTTCTTCCATTGGCACATACCATCCTTTTCTT	AX-94428181	BA00258784	No BS code		NoMinorHom	6D	35.24			AG	AG	AG	AG	AG	AG	AG	AG	AG	AG	AG	AG	AG	AG	AG	AG	AG	AG	AG	AG	AG	AG	AG	AG	AG	AG	AG	AG	AG	AG	AG
AX-94428193_67_Dominant_pos-61_v1	67	Dominant	pos-61	CCCTACCTGTTGCCCGGAGTCGTTCGCACCGGCCGGTACAAGGAGAACTTGAAGTACTATGATATGGTGTGGTGGGTTAATTTGAAGTCCACGAAGGAAGGCACCATGAAGCTGTCCAGA	AX-94428193	BA00258869	No BS code		NoMinorHom	5B	101.42			GG	GG	GG	GG	GG	GG	GG	GG	GG	GG	GG	GG	GG	GG	GG	GG	GG	AG	GG	GG	GG	GG	GG	GG	GG	AG	GG	GG	GG	GG	GG
AX-94428200_126_Partially_pos-61_v1	126	Partially	pos-61	TTATAGCAAGATATTTGCTATTGAACAGGAAAAGTAATTCTTTAGAGTTCAGATTATGTATTACAATGAAGGTGATGACCAAACTTAGCAAGCCTATTTTTTATATCTTTGTTCTAGCCA	AX-94428200	BA00258893	No BS code		CallRateBelowThreshold	2B	162.12			GT	TT	GT	GG	GT	GG	TT	GT	GG	GG	GT	GG	TT	GT	GT	GG	GT	GT	GT	GT	GG	TT	TT	TT	TT	TT	TT	GG	GG	TT	TT
AX-94428215_173_Partially_pos-61_v1	173	Partially	pos-61	GGTGCAGGGAGTCAATTCGCGTAGGGGCAATCTGTGATGTGGCCGAGCTGCGAATTTTGTTTGGGTTGATGACGATCTGCTTCTGCTGGGGTTTGTAGCTCCCGTTGCGTCTTCGAGGAT	AX-94428215	BA00258996	BS00078128		PolyHighResolution	5A	151.6			GT	GG	GG	GG	GT	GG	GT	TT	GG	GT	GG	TT	TT	GG	GG	TT	GG	TT	GG	GT	GT	TT	GG	TT	GG	GG	TT	GG	GG	TT	GG
AX-94428241_97_Partially_pos-61_v1	97	Partially	pos-61	CCTCAGCTCCAACGAAGACACGAACGGAGTCCCTGAGCCAAAGTTTATGAGATAGACCGAGACGGAGTTGCCCTGAGCAACAGTGATCATCTCTTTCCATACCATTCTTGATGGATCCAA	AX-94428241	BA00259151	No BS code		Other	6A	13.55			NN	NN	NN	NN	CC	CC	CT	NN	CC	NN	CC	NN	CC	NN	NN	NN	CC	NN	CC	CC	CC	NN	NN	NN	CC	NN	CC	NN	NN	NN	NN
AX-94428251_222_Co-dominant_pos-61_v1	222	Co-dominant	pos-61	TGACACTTGATTGTTCCCAGTCTACTTCAAGCAACAGGGCATCAAGTGGTTCATTAGGTGCGAGGCACAGCAATGGTCTTGGTCTTGGTCTGAAGCTTAATATAAGAAAGGAACGTGGTA	AX-94428251	BA00259195	BS00043673		PolyHighResolution	1B	51.63			AC	AC	AC	AA	AA	AC	AC	AC	AC	AC	AC	AC	AC	AC	AC	AC	AC	AC	AA	AC	AC	AC	AC	AC	AC	AC	AC	AC	AC	AC	AA
AX-94428252_183_Partially_pos-61_v1	183	Partially	pos-61	CCACTCGCCTCACCGCCACCGTCGCACCTCATTTGTTTATCAATCACCAGCTCCCCTCCCTTCTCCCCCGTTCGTCCAAACAAACAATCCGCGTTTAGATCCGTCCGCTCAGGCGCTAGT	AX-94428252	BA00259198	BS00036421	BS00036421	PolyHighResolution	4D	58.18			CC	CC	CT	CC	TT	CC	CC	CC	TT	CT	CT	CT	CT	CT	TT	CT	CT	CT	CT	CC	CT	CC	CC	CC	CC	CC	CC	CT	CT	CT	TT
AX-94428309_199_Partially_pos-61_v1	199	Partially	pos-61	TTACCCCTGCTTTAGCTTACTGATAAAAAGGAAGAAAGCGCTATGACCGAACTTCTGTCCTGGTTCCCCACCCCGAGTCAATGCTGTTGCTGGAGTTGGCAGAGCAGAGGGTGAGGGATC	AX-94428309	BA00259528	No BS code		Other	1A	53.27	Cross Platform Set		CT	CT	CC	CT	CC	CT	CC	CT	CT	CT	CT	CC	CT	CT	CT	CC	CT	CT	CT	CT	CT	CC	CT	CC	CT	CT	CT	CC	CT	CT	CC
AX-94428331_59_Partially_pos-59_v1	59	Partially	pos-59	CAGGGAATCCCTTTCTACAAATGACTACCTTCTCTTCAGTTTCAGGTTTCCCTTCGATTTGCAATTTAAGGCGGTTAAGAGATTGCAACTGCGCAAGGATTGCAATATCATCTTCCAACA	AX-94428331	BA00259652	BS00035566		Other	3B	55.16			GT	GG	GG	GG	GG	GG	GT	GT	GG	GG	GG	GT	GT	GT	GG	GT	GT	GT	GG	GT	GT	GT	GG	GG	GT	GG	GT	GG	GG	GG	GG
AX-94428373_438_Dominant_pos-61_v1	438	Dominant	pos-61	CGGGCGGGCGGCGGCCCCAGGGGGCGCTGAAGGGGCAACTGGGCAACCCAAGCAGAGGAAGCCACACCGGTTCAGGCCAGGCACGGTGGCACTGCGGGAGATCAGGAGGTACCAGAAGTC	AX-94428373	BA00259924	No BS code		NoMinorHom	1A	60.59			AG	NN	NN	NN	NN	NN	NN	NN	GG	GG	AG	NN	NN	AG	GG	NN	NN	NN	NN	NN	NN	NN	NN	NN	NN	NN	NN	AG	GG	AG	AG
AX-94428433_691_Co-dominant_pos-61_v1	691	Co-dominant	pos-61	TCTGATCCGCATTTCGGGCCATACTTTGAGAACTGTATAGGAGCAATCGATGGAATTCATTTCCCGTTGACAATATCAGATAGGGAAGCGGCTCCATATCGAAATAGAGAAGGATCCATC	AX-94428433	BA00260258	BS00012210	BS00012210	PolyHighResolution	1A	52.45			GG	GG	GT	GT	GT	GT	GT	GG	GT	GG	GT	GG	GG	GT	GT	GT	GG	GG	GG	GG	GG	GG	GT	GG	GG	GT	GG	GG	GG	GG	GT
AX-94428441_67_Partially_pos-61_v1	67	Partially	pos-61	TTGGTTAGAAGAGTAGCAGCTAGCATCCGATTTTAGCTGTAATGTATATGTGGAAAGCAATGAATAATACTTTAATTCCATTCGACCTCCAAGCAATGAATAATACTTAACTTGAGAACC	AX-94428441	BA00260313	No BS code		Other	6B	28.5			TT	TT	TT	NN	TT	TT	TT	TT	TT	TT	TT	NN	TT	TT	TT	TT	TT	TT	NN	TT	TT	TT	TT	TT	TT	TT	TT	TT	TT	TT	TT
AX-94428478_721_Dominant_pos-61_v1	721	Dominant	pos-61	ACGACTTTTCTCGATGGAGCATCTAGAACCGCGCAGCCGGCTCATCCGTGGTGGTGCCTGTTGCTCCTTCGCCTTAGATACCCGATGACGGCCCTGGCACCACTTTTGCTCAACGACGAG	AX-94428478	BA00260568	No BS code		Other	5B	99.76			CC	CT	CC	CC	CC	CC	CT	CC	CT	CC	CC	CC	CC	CC	CC	CC	CC	CC	CC	CC	CC	CC	CT	CC	CC	CC	CC	CC	CC	CC	CT
AX-94428577_169_Dominant_pos-61_v1	169	Dominant	pos-61	CAATGAAGGAAATGGCCACTTTTGAGCTGATCATTTCTTATCCTCTCTAAGGACAACATAGTTGTGGCCATTAGTCTTCTGTATCTTCGAAATTTTCTTCAGAATTTCAGCAAAGGCGTT	AX-94428577	BA00261139	BS00020868		NoMinorHom	1B	51.63	Cross Platform Set		GG	GG	GG	AG	AG	GG	GG	GG	GG	GG	GG	GG	GG	GG	GG	GG	GG	GG	GG	GG	GG	GG	GG	GG	GG	GG	GG	GG	GG	GG	AG
AX-94428598_533_Partially_pos-61_v1	533	Partially	pos-61	TAGTCCACCACGGGTTGGCTCAGCAGGCCGGCGATGTCGTTGAGGATCCTCTTGGTGTCCTTGATGAAGAGGTTGATCATGTCGGCGACGTAGCCCCGGGCTGCGGTGCCATCCTCCTCC	AX-94428598	BA00261273	No BS code		PolyHighResolution	4B	48.91			TT	TT	TT	TT	TT	TT	TT	TT	TT	TT	TT	TT	TT	TT	TT	GT	TT	TT	TT	TT	TT	TT	GT	GT	GT	TT	TT	TT	TT	TT	TT
AX-94428612_278_Partially_pos-61_v1	278	Partially	pos-61	ATGGCTCATCTTTGTATGCTGATAAGATTTTTGTACACGGTAAATGTTAGCTCTCTAATGGTTCTCGTTGGTAGTAGTTGTTTGTTTTATCCATTTGGATTGGTAGACCACAGTAAGTCA	AX-94428612	BA00261375	BS00066675	BS00066675	PolyHighResolution	5A	188.59	Cross Platform Set		AA	GG	AA	AA	GG	AA	GG	GG	AA	AA	AA	AA	AA	AA	GG	AA	AA	AA	AA	AA	AA	GG	GG	AA	AA	AA	AA	AA	GG	AA	GG
AX-94428651_134_Co-dominant_pos-61_v1	134	Co-dominant	pos-61	CATCACAGATAAGCAGAAGAGGCTGCTCAAATGCCATAGGTTTCAGCAACCGACTGCGACGATGCTTAATGCTCAACACAACTGAAGGTAGTCTTTTACAACCACAGATAGTGAAGCGCG	AX-94428651	BA00261579	No BS code		PolyHighResolution	7B	97.99	Cross Platform Set		AG	GG	AG	AG	AG	AG	GG	AG	AG	AG	AG	AG	AG	AG	AG	AG	AG	AG	AG	AG	AG	AG	AG	AG	AG	AG	AG	AG	AG	AG	AG
AX-94428682_32_Co-dominant_pos-32_v1	32	Co-dominant	pos-32	GTGAAGTGATTGTGTACAAGGACGATAACGAGAAGCCCCAGGTTGGTGAGGGCCTGAACAAAGCTGCTGTCGTGACTCTTTTGAACATCAAGTGTGTTAACAGGAAGACAGGCGATCAGT	AX-94428682	BA00261749	No BS code		Other	7A	18.91			AG	AA	AG	AG	AA	AG	AA	AG	AG	AG	AG	AA	AG	AA	AG	AG	AG	AG	AA	AG	AG	AA	AA	AG	AG	AG	AA	AG	AG	AG	AG
AX-94428687_529_Partially_pos-61_v1	529	Partially	pos-61	AGTAAAATCCTTGATACCCTCTGGTATGGTTGAGAGATTATTTTGACTGAGGTTAAGAATTCGTAGATGTTTTAATTGTACAAGCCCAATAGGAAATTCTTGAAGTTTCATTCGCCTAAG	AX-94428687	BA00261776	No BS code		Other	6A	175.41		Tri-allelic	CGT	CG	CG	CGT	CGT	CG	CGT	CGT	CGT	CGT	CGT	CG	CG	CGT	CGT	CGT	CGT	CG	CGT	CG	CG	CG	CGT	CGT	CGT	CG	CGT	CGT	CG	CGT	CGT
AX-94428696_121_Partially_pos-61_v1	121	Partially	pos-61	TATAACTTTTGATACCACGTACCGAACCAACATGTATGATATGCCATTCGGTTTGTTTGTTGGAGTAAACACCATTTCCAAAGTATCATATTCGGAGGAGTTTTAGTTAGAGATGAGACA	AX-94428696	BA00261851	No BS code		Other	3B	150.64			TT	CC	TT	TT	CC	TT	CC	TT	TT	TT	TT	TT	TT	TT	TT	TT	CC	TT	TT	CT	TT	CC	CC	CC	TT	TT	CC	TT	TT	TT	TT
AX-94428697_140_Co-dominant_pos-61_v1	140	Co-dominant	pos-61	GAGCTCGAAATCAGCTTCAGTCTACTTGAATATGGATATGGGCAGTCTGAGAAGGAGAAGTGCTATCCGCTGCCACCGTCGGTGTTGCGCTTAGCACCAACCCTCCAATTGGCCAGGATT	AX-94428697	BA00261856	No BS code		NoMinorHom	1B	51.63			NN	CC	CC	CC	NN	CC	NN	CC	CC	CC	CC	NN	NN	NN	CC	NN	CC	NN	NN	CC	CC	CC	CC	CC	CC	NN	CC	NN	CC	CC	CC
AX-94428857_273_Co-dominant_pos-61_v1	273	Co-dominant	pos-61	GGTCTCGCTAGCCAGTTAGCGGGCGGGACTCGAAGGGGCAATGGCCCTTGTAGGTGCGAGCAACACCCGACGCTTTTAGGAAACCGTCGTCTGGATCCTTAATCTAGCTTTCAACCCCAT	AX-94428857	BA00262763	No BS code		Other	7A	144.7			CC	CC	AC	AC	AC	AC	CC	CC	AC	CC	AC	CC	CC	AC	AC	AC	CC	AC	CC	CC	AC	AC	AC	CC	CC	AC	CC	AC	AC	AC	AC
AX-94428864_204_Dominant_pos-61_v1	204	Dominant	pos-61	GGAGAACAAAAACGGCTTGACATTTCAACTGTACGTAGTTAGTACTAGTACATTGCAGGGCAGATAGTTATTTTGCATACATGCAGGTCATTTGTTGTGCTTTCTTGTGCATAGCGTGTC	AX-94428864	BA00262792	No BS code		NoMinorHom	7D	5.56	Cross Platform Set		CC	CC	CC	CC	CC	CC	CC	CC	CC	CC	CC	CC	CC	CC	CC	CC	CC	CC	CC	CC	CC	CC	CC	CC	CC	CC	CC	CC	CC	CC	CC
AX-94428875_695_Dominant_pos-61_v1	695	Dominant	pos-61	TACACTGCCCACGAAACTCAGCTCCCGAGGATTCAGCTCACGGATCCGGTAGCAAGATACTACGGCATGAAGCGTGGGCAGGTGGTGAAGATCACCCGGCAGAGCGAAGTCGCCGGAGAA	AX-94428875	BA00262849	No BS code		OTV	2D	83.4			CT	TT	TT	TT	CT	CT	CT	CT	CT	CT	TT	CT	CC	TT	CT	CT	TT	CT	CT	CT	TT	TT	CT	CT	CT	NN	CT	CT	CT	CT	CT
AX-94428929_84_Co-dominant_pos-61_v1	84	Co-dominant	pos-61	AAAGCGTATGTTGTACTTCTGCGAGGTCTGCAATTTGCTGTGTGGCAGCAGTGAGATGCTGGTAAGCCATCGTTATGGGAAGAGACACCGGGAAAAGCTCAGCGCAGGGAAATGAAGTGC	AX-94428929	BA00263126	No BS code		PolyHighResolution	5D	93.53	Cross Platform Set		GG	GG	GG	GG	GG	GG	GG	GG	GG	GG	GG	GG	GG	GG	GG	GG	GG	GG	GG	GG	GG	GG	GG	GG	GG	GG	GG	GG	GG	GG	GG
AX-94428965_203_Partially_pos-61_v1	203	Partially	pos-61	CGTGACGGTGCTCTCTGCAATAATCGCCGTCGTCCTTGCTGTTGTGATCATGTGCTTCCGTAACTACATCAGCTACATCTTTACAGAGGGTGAAAGAGTTTCCGACGCCGTGGCGGATCT	AX-94428965	BA00263377	BS00047717		OTV	3B	207.69			CC	CC	CT	CC	CC	CC	CC	CT	CT	CT	CT	CC	CT	CC	CC	CT	CT	CT	CC	CT	CC	CT	CT	CT	CC	CC	CT	CT	CC	CC	CC
AX-94428968_146_Dominant_pos-61_v1	146	Dominant	pos-61	CACATTAATGCTATTGAAATAAGATATTGCAGAAGCACCGCTTGCATGTCTGTTGGTAATTTAACCTCTGTTAAATCATTCTCACTGTTTAGCTTGCCAGATTTACTGTACGCTCGAAGG	AX-94428968	BA00263387	No BS code		Other	4A	68.99			NN	CC	TT	NN	CC	NN	CT	NN	TT	TT	CC	TT	NN	NN	CC	TT	TT	NN	NN	CC	NN	CT	NN	TT	NN	NN	TT	NN	CC	TT	CC
AX-94429000_170_Co-dominant_pos-61_v1	170	Co-dominant	pos-61	GTGTCCGCATGTAGTGTGTGTACATACGTTTGGTCATCCTGCGATTGCCATCTGGTTTTAGTCTAAGAATCCTCGGTTACTAGCACTGGTTACTTCAAAGCCATGAGCTACCGGATAATA	AX-94429000	BA00263534	BS00022563	BS00022563	PolyHighResolution	2B	162.12	Cross Platform Set		GG	GG	GG	CG	GG	CG	GG	GG	CG	CG	GG	CG	GG	GG	GG	CG	GG	GG	GG	GG	CG	GG	GG	GG	GG	GG	GG	CG	GG	GG	GG
AX-94429024_1200_Co-dominant_pos-61_v1	1200	Co-dominant	pos-61	CATGAGGAGGCGCGACCATCAAAGGATGCACAGAGAATGAAGAAATCGCGACCAGGCCTATACCGAGGCTACAATGTTGTGTTGTTGTTCCTTCTGTTTTACCTTTAGGATGGTTAGCTT	AX-94429024	BA00263679	No BS code		PolyHighResolution	3A	21.82	Cross Platform Set		AA	AA	AA	AA	AA	AA	AA	AA	AA	AA	AA	AA	AA	AA	AA	AA	AA	AA	AA	AA	AA	AA	AA	AA	AA	AA	AA	AA	AA	AA	AA
AX-94429025_116_Co-dominant_pos-61_v1	116	Co-dominant	pos-61	TTCTAAATCTGGATCAAAGAGGAAATGTGGCTACTGCGGGGGTGGAAGGTCACGATCATGTCATCAGTTAGATCAAAGGCAATATTAAGCACAACCCTGTCATCTACAAAAATTACTCAG	AX-94429025	BA00263683	BS00033682		CallRateBelowThreshold	7A	17.35			TT	TT	TT	TT	CT	TT	TT	TT	TT	CT	TT	TT	TT	TT	TT	TT	TT	TT	CT	TT	CT	TT	CT	TT	TT	TT	TT	CT	TT	TT	TT
AX-94429101_862_Co-dominant_pos-61_v1	862	Co-dominant	pos-61	ATGTACGCTGTTTCAGTTTCTTTGACTGTAGTTTTGTGTACTTCCCAAGTTCCCAGAGTATAGGACTTGAAAGTAGGCGCTTGGTAGAAAAAAGACCTCTGTTACTTTTGCTGTGTTATC	AX-94429101	BA00264097	BS00106932		Other	3A	54.8	Cross Platform Set		GG	GG	GT	GG	GG	GT	GT	GG	GG	GG	GT	GG	GG	GT	GT	GG	GG	GT	GG	GG	GT	GG	GG	GT	GG	GT	GG	GG	GG	GG	GG
AX-94429117_58_Partially_pos-58_v1	58	Partially	pos-58	CCCAGAAATAGGGCAGAGCTCTGACGTCCCTGCAGAATGAACGTAACGGTCATCATCGAGTATTTCTTGCATCGGTGATATCAGCGCATTGCTGAGATCGCTGCTGATGCCTTCCTCATA	AX-94429117	BA00264179	No BS code		Other	4A	0	Cross Platform Set		CT	CT	CT	CT	CT	CT	GT	CT	CT	CT	CT	CT	CT	CT	CT	CT	CT	CT	CT	CT	CT	CT	CT	CT	CT	CT	CT	CT	CT	CT	CT
AX-94429192_341_Dominant_pos-61_v1	341	Dominant	pos-61	AGTGACCTTGGAGGCCTCCGGCGGTGCAGCTCCACTACCGGCTTCCAACGACACAGCTGCGTGGTCTGGCGGATGCCACCGACGCCAGGTAAGACCCCGTTCATGAACTGGGGTCACGAA	AX-94429192	BA00264597	BS00071403		CallRateBelowThreshold	5A	151.6			NN	NN	NN	NN	NN	NN	NN	NN	NN	NN	NN	NN	AA	GG	NN	NN	GG	NN	NN	NN	NN	NN	NN	NN	NN	NN	AA	NN	NN	NN	NN
AX-94429201_266_Co-dominant_pos-61_v1	266	Co-dominant	pos-61	TTACTACCGTACTGACTAATGCAACACCGCACCTTCCAGATCTTGCCATGGCGTCGAAGCTCAATTGTTTCGTCCTCAAATGGAAGGTAACCTCAGCATATTCTCTGCATATTTCCAACG	AX-94429201	BA00264658	BS00065894	BS00065894	PolyHighResolution	4B	48.91	Cross Platform Set		TT	AA	AA	AA	TT	AA	TT	TT	TT	AA	AA	AA	AA	AA	TT	TT	AA	AA	AA	AA	AA	TT	TT	TT	TT	AA	TT	AA	AA	AA	TT
AX-94429221_113_Partially_pos-61_v1	113	Partially	pos-61	TCCTCTATATAAAGAGAAGTTTCTTCACTGGAGCTTCTGCGGTCGAATCGGCTTGTGTATGTAACTGTGGATGATGGTAGTATGTGCATTCATATTCCACTGAGTGTACTGAATGAGAAC	AX-94429221	BA00264757	No BS code		PolyHighResolution	2B	169.3			CG	CC	CC	CG	CC	CG	CC	CC	GG	GG	CC	CG	CC	CC	CG	CG	CG	GG	CG	CG	CC	CC	CG	CG	CC	CG	CC	CG	CC	CG	CG
AX-94429236_677_Partially_pos-61_v1	677	Partially	pos-61	AGTGGATCAGAAGCTGGTGATCCTGAGAGAGAAAGTATGAAAGCGCAAGTAGAAAGTATGCAAAACTCGATACTCACTCCACACTTGTCTGCTGCTCCAGATATGCCGGCGTCTCGGCCA	AX-94429236	BA00264880	No BS code		PolyHighResolution	4B	48.91			AA	NN	AA	NN	NN	NN	NN	AA	AA	NN	NN	NN	NN	NN	NN	NN	NN	NN	NN	NN	NN	NN	NN	AA	AA	AA	NN	NN	AA	NN	NN
AX-94429243_112_Co-dominant_pos-61_v1	112	Co-dominant	pos-61	CACCGATCTTGGTGGGAAGCATCTGTATGGCAAGAAGACATACCCTGCTGGAAAGTCATTTCTCGGTTACCTGTCCATAAGCTTAGCGCAATGGCACCAGCCGAAGAAGTATGATGTCTG	AX-94429243	BA00264912	BS00022611	BS00022611	PolyHighResolution	3B	153.04			TT	TT	TT	TT	GG	TT	GG	TT	TT	TT	TT	TT	TT	TT	TT	TT	TT	GG	TT	TT	TT	TT	GG	TT	TT	TT	TT	TT	TT	TT	TT
AX-94429310_371_Co-dominant_pos-61_v1	371	Co-dominant	pos-61	CAAGTGTTGGCCGGTATCCCCAGCAGAAGTGGTATCGCTTGTGGAGATGCTGCAGTAACTTATGATTTTCCTCTTGGTAGCCCTCCAAGCTACATGTCTGTGTGCACCCGTGCACGGCGT	AX-94429310	BA00265311	BS00107859		PolyHighResolution	5A	81.39	Cross Platform Set		TT	TT	TT	AA	TT	AA	AA	AA	TT	AA	AA	AA	AA	TT	TT	AA	TT	AA	AA	AA	AA	AA	TT	AA	TT	AA	AA	AA	AA	AA	TT
AX-94429343_468_Dominant_pos-61_v1	468	Dominant	pos-61	CTGAGCGCCTTGCTGAGTTTTTTGAGAGGCAAGATCATGGACGTGTAGGTTGGTCACGTGGACAGGCTACTCACAACTTAGACCCTGATACAAACCCTATGCTGGTTGAGACTGATAGCA	AX-94429343	BA00265469	BS00010067	BS00010067	NoMinorHom	4B	48.91			CC	CC	CC	CG	CG	CG	CC	CC	CG	CG	CG	CG	CC	CC	CG	CG	CG	CC	CC	CG	CG	CC	CG	CC	CC	CG	CG	CG	CC	CC	CG
AX-94429402_69_Partially_pos-61_v1	69	Partially	pos-61	ATCTTTACAGGGAAAGCATATGTAGGAGTTATGGCTGACCTGTTTACTGTTGGAAGACCATACATTCACAGGCTGCCTACCCAGACATCGCGGTAGCAGGTAGCTGCTTTGGATCACCAA	AX-94429402	BA00265815	BS00021865	BS00021865	PolyHighResolution	2D	68.29			CT	TT	TT	CT	CT	CT	TT	CT	CT	CT	CT	TT	TT	CT	CT	TT	CT	TT	CT	CT	TT	TT	CT	TT	CT	TT	TT	CT	CT	TT	TT
AX-94429408_249_Co-dominant_pos-61_v1	249	Co-dominant	pos-61	TGCATATACCGCAAGGCATTTTGCCGAAACATCCAGGGCAGCCCCTTGAACTGGCATCACGCACTCACTCTTAATGGCTTTGTAGTAGTTATATATTGCACTCCTATGGTTTTTGATATG	AX-94429408	BA00265884	No BS code		Other	6A	153.64	Cross Platform Set		GG	AG	AG	GG	AG	AG	AG	GG	AG	AG	GG	AG	AG	GG	AG	AG	GG	AG	AG	AG	AG	AG	AG	GG	GG	AG	GG	AG	GG	GG	AG
AX-94429454_247_Partially_pos-61_v1	247	Partially	pos-61	CATTTCATTATCTTTGGCTCTCACAAACAATGTGCAGGTGGCTCTGGGAGGCACAATGCCGTGCAGATGCCGGTTATCGCACCGCCTGCCCTTGTCAATAAGTTTGAATGCCACATTTTC	AX-94429454	BA00266152	BS00074833		CallRateBelowThreshold	7A	230.82			AG	AG	AG	GG	AA	AG	AA	AG	AG	AG	AG	AG	AG	AG	AG	AG	AG	AG	GG	AG	AA	AA	AA	AG	AG	AG	AA	AG	AG	GG	AG
AX-94429480_73_Dominant_pos-61_v1	73	Dominant	pos-61	TCATCCAAACGCAGGTCAGCAAGAAGATAGGTCACTCCCGCTAAGCCATATAATCCCAATTTTTGGACAACCAGCAACAGATCCAAATCAAACTGTGGGGGACTAAAGTTGAATTGTGCA	AX-94429480	BA00266292	No BS code		NoMinorHom	1B	54.89	Cross Platform Set		TT	TT	TT	TT	TT	TT	AT	TT	TT	TT	AT	AT	AT	TT	AT	AT	TT	TT	TT	AT	TT	TT	TT	TT	TT	AT	TT	TT	TT	AT	TT
AX-94429547_119_Dominant_pos-61_v1	119	Dominant	pos-61	AATGACACGCGCTACACCGGCTCGGCAGCTCTTACCTATGACGGCTTCTTGTCAATGGTCGTCCCCTTCATTGTACCTTAGATAGTCCGGGTGTCTGTTTGCCCACGCAAAGGAGTACAG	AX-94429547	BA00266631	No BS code		CallRateBelowThreshold	7B	196.25			AG	AG	AG	AG	AG	AG	GG	AG	AG	AG	AG	AG	AG	AG	AG	AG	AG	AG	AG	AG	AG	AG	AG	AG	AG	AG	AG	AG	AG	AG	AG
AX-94429568_117_Co-dominant_pos-61_v1	117	Co-dominant	pos-61	TGATCGCAACCGTATCAAATCAGCATCAATCTCTCTCCCAAGTATCAAGTCAATCTTACAGTTTCATCGTCGCCGGCACCATCTTTCCAGAGTTCTCTCCGCGTCGCCCCACCGATATAG	AX-94429568	BA00266746	No BS code		PolyHighResolution	7B	77.15	Cross Platform Set		GG	GG	GG	GG	AA	GG	GG	AA	AA	GG	GG	GG	AA	GG	GG	GG	AA	AA	GG	GG	GG	AA	AA	GG	GG	GG	GG	GG	GG	GG	AA
AX-94429603_653_Co-dominant_pos-61_v1	653	Co-dominant	pos-61	CAGTGCTCTGGGCTGTGCTGCAGTGATCAGCTGGGCCGCGATCGTCGTCTGAGAGGACGCGGGGGGACAAAAGAGGGCGTAGAGGTCCTTGCCAATGGATGAGCGGTGCATCAGCTCCTT	AX-94429603	BA00266950	BS00022484	BS00022484	Other	1B	180.68			NN	NN	NN	NN	NN	CG	NN	NN	NN	NN	NN	NN	NN	NN	GG	NN	NN	NN	NN	NN	NN	NN	NN	GG	NN	NN	NN	AC	CG	NN	NN
AX-94429606_673_Dominant_pos-61_v1	673	Dominant	pos-61	CCAGATGTTGCTTATAGTAAAAACCCATGCAGTAGGGTAGTAGATACACCAGCAGAGCCAGGTGCTACTGGCAGCCCTAGTCCCCGGAGATCAGCTAGGAGAAAGGCAAACCATGATGCC	AX-94429606	BA00266973	No BS code		Other	3A	25.21			AG	AG	AG	AG	AG	AG	AG	AG	AG	AG	AG	AG	AG	AG	AG	AG	AG	AG	AG	AG	AG	AG	AG	AG	AG	AG	AG	AG	GG	AG	AG
AX-94429703_1343_Dominant_pos-61_v1	1343	Dominant	pos-61	TGCCATAAAATTTTCTATAAAGTCCTTCTGGTTTTCATATATATCTTTCAAGGCTCCAGGCTGGCGATCTTTCAGCGGTTCAGGCCACTCAGACCAGGACACTGCATTGATGCTATTGTC	AX-94429703	BA00267396	No BS code		NoMinorHom	2D	69.85	Cross Platform Set		AA	AA	AA	AA	AA	AA	AA	AA	AA	AA	AA	AA	AA	AA	AA	AA	AA	AA	AA	AA	AA	AC	AA	AA	AA	AA	AA	AA	AA	AA	AA
AX-94429731_613_Dominant_pos-61_v1	613	Dominant	pos-61	CGGTCAGGTGGCATTGATGGGCAGCAGGGACGACCGGGGTGTGCAGGTCTCAGTGGCACTGCTCCAAGCGGCACAAATGGACGAGTTCAAATCTAACTTTCTGGCGCTACTTGAGTGACA	AX-94429731	BA00267565	BS00059736		NoMinorHom	2A	166.14			AG	AG	AG	AG	GG	AG	GG	GG	AG	AG	GG	AG	AG	AG	GG	GG	AG	AG	GG	GG	AG	AG	GG	GG	AG	AG	AG	GG	AG	GG	GG
AX-94429735_556_Dominant_pos-61_v1	556	Dominant	pos-61	GGGGCAGGGGTGGCGGCTGGAGACGGCACCTGGCTGCACGCCGGCCTCATCCACCTCGGCGCCAACATGATCAGCCTCATCTTCGTCGGCGTCCGCCTGGAGCAGCAGTTCGGATTCTGG	AX-94429735	BA00267590	No BS code		NoMinorHom	1A	17.55		Tri-allelic	CG	CG	CG	CG	CG	CG	ACG	CG	CG	CG	CG	CG	CG	CG	CG	CG	CG	CG	CG	CG	CG	CG	CG	CG	CG	GG	CG	CG	CG	CG	ACG
AX-94429736_512_Dominant_pos-61_v1	512	Dominant	pos-61	CATGCGTATGTGATGTTTTGGGCCGGCAAGTTCAGTTAAACGGTCATATTTTTCATGCGCGAACGCGCGTTTGAAAGAGTCGTCTCCAGACACAAAATTTCGTCCTCTCGTGTTTGGTCT	AX-94429736	BA00267594	No BS code		PolyHighResolution	2B	163.82	Cross Platform Set		CG	CC	CG	CG	CG	CG	CC	CG	CG	CG	CG	CG	CG	CG	CG	CG	CG	CG	CG	CG	CG	CC	CG	CG	CG	CG	CG	CG	CG	CG	CG
AX-94429752_504_Partially_pos-61_v1	504	Partially	pos-61	TGATGGCTTTGGATGTAACTGACTGATTGGCATACAGGAAGAGGAGCCCCTTGTGGAGGGCAGTACAAGTATACGTACTGGGTTGGTGTGATCTCCTTCGGTGAGCCCTGGTCCTAGGAG	AX-94429752	BA00267657	BS00094268		PolyHighResolution	3B	153.04			CC	AA	CG	CC	AA	CG	CG	CC	CG	AA	CG	AA	CC	AA	CC	CC	AA	AG	AA	AA	CC	CC	AA	CC	AA	CC	AG	AG	AA	CC	CG
AX-94429881_189_Co-dominant_pos-61_v1	189	Co-dominant	pos-61	ATAGTGGACAATCCCATTCAGCTCTACCCGACTGGAGCTTGTTTCTTTCGAAACCCTATGGCCTTCGATTACTCCCCTCACCTCTCGAGCATTATTCCAGTTACCAGATTTTGCGTGCAT	AX-94429881	BA00268499	No BS code		Other	3B	150.64	Cross Platform Set		AG	AG	AG	AG	AG	AG	GG	AG	AG	AG	AG	AG	AG	AG	AG	AG	GG	AG	AG	AG	AG	AG	AG	AG	AG	AG	AG	AG	AG	AG	AG
AX-94429973_187_Dominant_pos-61_v1	187	Dominant	pos-61	AGATAGGATAAAGCTATCTTTTTCATGACGACCACAATAAAGGGATAGGCGGCGAATCCTGTCTTGTAGTCCAAAAATGCCATGACGATCATCATATCTGGTTACAAAATTCTCTTCAGA	AX-94429973	BA00268987	No BS code		Other	7B	8.41			AA	AA	AA	AG	AA	AA	AA	AA	AA	AA	AA	AA	NN	AA	AA	AA	AA	NN	AA	AA	AA	AA	AA	NN	AA	AA	AA	AA	AG	AA	AA
AX-94430026_945_Partially_pos-61_v1	945	Partially	pos-61	GTCAGGACTGGTTGTCCGAGAATGGTGCCTAAGGGAAGTTTGCTCAAAGCCAGAGATAATTGGAATTGTTACGGATCCAAAAATGGAGACAACAAAACTTGGCATGGAGGCACGGTACGC	AX-94430026	BA00269282	BS00000595		PolyHighResolution	1D	94.28	Cross Platform Set		CT	CC	CT	CT	CT	CC	CC	CT	CT	CT	CT	CT	CT	CT	CT	CT	CT	CT	CT	CT	CT	CC	CT	CC	CT	CT	CC	CT	CC	CT	CT
AX-94430027_621_Co-dominant_pos-61_v1	621	Co-dominant	pos-61	GGTCCGGGAGGAGTGGACGGCGGAGGTGTTCGACATCGAGCTGATGAAGCACCAGAACATTGAGGAGGAGCTGGTCCAGATGCTCCAGGTGGCGATGGCGTGCACGTCGGGCCCGCCGGA	AX-94430027	BA00269290	BS00040628		Other	2B	139.79			NN	NN	NN	NN	CT	NN	NN	NN	NN	NN	CT	NN	CT	NN	CT	CT	NN	NN	NN	NN	CC	NN	NN	NN	NN	NN	NN	NN	NN	CC	NN
AX-94430036_73_Partially_pos-61_v1	73	Partially	pos-61	GCAACAACTCCGAGTACGCCAGGTCCCAATCTGACGACGACATCGAACCGGAGCTTGTCCTATGCTCGGATGAGGACGAGATAGTCCTCTGACTCGCTCTCCGCTGGCCCTGGGTCGACA	AX-94430036	BA00269331	No BS code		PolyHighResolution	7A	144.7			CC	TT	CC	TT	CC	CT	CC	CC	TT	CT	CC	CC	CC	NN	NN	CC	CC	CC	TT	CC	CC	TT	CC	CC	CC	TT	CC	NN	CC	TT	TT
AX-94430043_85_Dominant_pos-61_v1	85	Dominant	pos-61	GAGAGCGGGATGGTTGGGAAGCTTCTCGATGGCGGTTTCGAGGCGGCTCGCGACGCATTTGACGGTGATGTCTTCATACAGATCGTAGACACCATCGGTGTCGCCATAAATACTGATCTC	AX-94430043	BA00269390	No BS code	BA00269390	PolyHighResolution	3A	25.21	Cross Platform Set		CG	CG	CG	CG	CG	CG	CG	CG	CG	CG	CG	CG	CG	CG	CG	CG	CG	CG	CG	CG	CG	CG	CG	CG	CG	CG	CG	CG	CG	CG	CG
AX-94430071_137_Co-dominant_pos-61_v1	137	Co-dominant	pos-61	GCATTTAAATTCTGGGATTGCATGTTATTTGCAATCAGCTATGACTGCCGGCATTTAGATTCCATTTATTTGATGTATTTGAATTCAGGCCCTTCGATATGAATGGCCATATCAAAATAT	AX-94430071	BA00269541	No BS code		Other	7A	170.18			TT	CT	CT	TT	CT	CT	TT	TT	CT	CT	CT	CT	TT	TT	CT	TT	TT	TT	CT	CT	TT	TT	CT	TT	CT	TT	CT	CT	CT	CT	TT
AX-94430108_89_Partially_pos-61_v1	89	Partially	pos-61	TGAATTTATGAATGGTTGCCTTTTTCTGTTGACTAAGTGTTTGTGTGTAGAGGTTCATCTTCCCCCTTTTCATTGTGCAGCATTTTTTCCCACTTAGTTTACATATGTTTGTTGTTGGTA	AX-94430108	BA00269763	No BS code		PolyHighResolution	3A	133.71			CC	TT	TT	TT	CT	TT	CC	CC	CT	CT	CT	CT	CT	CT	TT	TT	CC	TT	CC	CT	TT	TT	TT	CT	CC	TT	CC	CT	CT	CT	TT
AX-94430132_205_Co-dominant_pos-61_v1	205	Co-dominant	pos-61	CGGAGTGACTGGCTTCCACACATTGGTGGCTAGGAGTGGCGGTGTTCTTCCCGCTTCTTTTGACCAAGAGGTTGGTGCCTCGGAGCGACCGATGTGGAGTGGCCCCCAGTCGTGAGCGGT	AX-94430132	BA00269973	No BS code		OTV	1B	54.89			GG	TT	TT	GG	GG	TT	GG	GG	CT	TT	GG	TT	TT	GG	GG	TT	TT	TT	GG	TT	TT	GG	GG	NN	GG	GG	GG	TT	TT	GG	GG
AX-94430148_85_Co-dominant_pos-61_v1	85	Co-dominant	pos-61	GGTGCTAGGGAGAACGGGGAAGAGAGAAATGACCATTCAACTCATGTGGAAGTGGAACGAGATGCTAAACTAGGGAAGGAAGCTGAATCAGAGTATGAAGCAGCTAGGGACTCCTTTTCA	AX-94430148	BA00270062	BS00108429		Other	5A	89.24	Cross Platform Set		CG	CG	CG	CG	CG	CG	CG	CG	CG	CG	CG	CG	CG	CG	CG	CG	CG	CG	CG	CG	CG	CG	CG	CG	CG	CG	CG	GG	CG	CG	CG
AX-94430149_62_Partially_pos-61_v1	62	Partially	pos-61	CTGTAGAGAACAATATCTGCATTTTTCACATTCGTTGAGGGTGGATTGTAAAACTTCCTGTCGTGCTACTTTTGGGCTTTGGCCTAACTATAGGGGACGAAATACCTTTCTTACGAGTTA	AX-94430149	BA00270075	No BS code		PolyHighResolution	3A	54.8	Cross Platform Set		TT	AT	TT	TT	AT	AT	AT	AT	AT	TT	TT	AT	AT	TT	TT	AT	AT	TT	AT	AT	AT	AT	AT	AT	AT	TT	AT	TT	AT	AT	AT
AX-94430151_98_Co-dominant_pos-61_v1	98	Co-dominant	pos-61	AGACAAGAATCTTCTTGGGGACTATCTGGGGAATCATGACGAGTTCTCCATTCAGGTCCTTCATGAATTTTCTAGAACCTTTGACTTCAAGGAGTTGAACTTGGATGCTGCCTTGAGGCT	AX-94430151	BA00270079	No BS code		PolyHighResolution	3B	150.64	Cross Platform Set		CT	TT	CT	TT	TT	TT	TT	CT	TT	TT	CT	CT	TT	CT	CT	CT	CT	TT	CT	CT	CT	TT	TT	CT	CT	TT	CT	CT	TT	TT	TT
AX-94430297_323_Co-dominant_pos-61_v1	323	Co-dominant	pos-61	ATGGCCAGAAGCTCTATCTGGTCGGAGGCGATGACCGCACGGGGCAGAGCGAGTAGAAGGTGTGCTATGGAACGGAATAAGAAGAATAGTCATGTTCTTCAGCAAATTTGCTGATCCTTT	AX-94430297	BA00270814	BS00066625		Other	7A	122.9			CC	CT	CT	CT	TT	TT	CC	CC	CT	CT	TT	CC	CC	CT	CT	TT	CC	CT	CT	CT	TT	TT	TT	CC	CC	CT	CC	CT	CT	TT	CT
AX-94430300_656_Co-dominant_pos-61_v1	656	Co-dominant	pos-61	TAGAAATAGAACTAGGGAGGAACTGATAACCTAGCTGTAACAGGTGGGTACTTGAATGAATTTGACAACCAGCTATACTGCTGTTTGGTTGCTACAGCAACTGGTCTGGACTGAACTAGA	AX-94430300	BA00270817	BS00023120	BS00023120	PolyHighResolution	3B	150.64			TT	TT	TT	CC	CC	CC	TT	TT	CC	CC	TT	TT	CC	TT	TT	TT	AC	CC	TT	TT	TT	TT	CC	TT	TT	CC	TT	TT	CC	CC	CC
AX-94430394_915_Co-dominant_pos-61_v1	915	Co-dominant	pos-61	ATCAAGTAGTGGAAGTAAATCAAGGCGGTGATGGAATTGTGATGTCATAAGCATGGTGATCTTAGGTGCAATTTTATGGAACCATCTTTTTGTAGCGCCAATCTGTAGTACCTTTATTTT	AX-94430394	BA00271352	BS00086588		PolyHighResolution	7B	126.57			AC	AC	AC	AC	CC	CC	CC	AC	CC	CC	CC	CC	CC	AC	CC	CC	CC	CC	AC	CC	CC	AC	CC	CC	AC	AC	CC	AC	AC	AC	CC
AX-94430417_142_Co-dominant_pos-61_v1	142	Co-dominant	pos-61	TCGATTTGAGATCGACAACATAGTGAGTACGACTTGCTACTGGCCAAGCGATACGTTCAATAGTTCGACACTAGATTCTTCCTTCTAGCTACATGCGGCGTCCCTTGTCAGCGATCGATC	AX-94430417	BA00271457	BS00022855	BS00022855	PolyHighResolution	4B	48.91	Cross Platform Set		CC	CC	CC	CC	CT	CC	CC	CC	CT	CC	CC	CC	CC	CC	CT	CC	CC	CC	CC	CC	CC	CC	CC	CC	CC	CC	CC	CC	CC	CC	CT
AX-94430452_279_Dominant_pos-61_v1	279	Dominant	pos-61	ATGTACGGCAACGGCAGCGTCAGCCGGGGCCGGGAGGAGCGCTACGTGCTGCCCTTCGACCCCACCACCGAGTTCCACCGCTACTCCATCCTCTGGGCGCGCGACGCCGTCGTCTTCTAC	AX-94430452	BA00271703	No BS code		Other	6B	56.62			NN	CC	CC	CC	CC	CC	CC	CC	CC	CC	CC	AC	NN	CC	CC	CC	NN	CC	AC	NN	CC	CC	CC	CC	CC	NN	CC	AC	CC	NN	CC
AX-94430469_66_Partially_pos-61_v1	66	Partially	pos-61	TCATCTGGTAGAGCAGAATTGGAAATCGTTGGACGGGGTGATCTGCATAGCTTAGACCAATTGTTAGTTTTCGATAAAGAAACATGTCTTGAGAAGCTGACACTGCTGAGGTGCCCACCG	AX-94430469	BA00271799	No BS code		CallRateBelowThreshold	2B	3.12			GG	GG	GG	GG	GG	GG	GG	GG	GG	GG	GG	GG	GG	GG	GG	GT	GG	GG	GT	GG	GG	GG	GG	GT	GG	GG	GG	GG	GG	GG	GG
AX-94430515_191_Co-dominant_pos-61_v1	191	Co-dominant	pos-61	GCCTCGTCCTCGCCCTCTAGCCGCCTGAGCCAAGCCAAAGCCAAGCTGGACGACGCCCACCACCACTTGGGCGTACGCATGGGCTGACGTTGCTTCAATTCTTCTTCATCCTCTGCTTTC	AX-94430515	BA00272141	BS00043416	BS00043416	PolyHighResolution	2A	47.71			AC	CC	AA	AA	CC	AA	AC	AC	AC	AC	AC	AA	CC	AC	AA	AA	CC	CC	AA	AC	AC	AC	AC	AC	CC	AA	CC	AC	AA	AC	AC
AX-94430519_50_Co-dominant_pos-50_v1	50	Co-dominant	pos-50	GGGCCAGATCAGGCTCAGCTGCTCCAGGGTGAACTCATAATTGACAAACGAGTTACTGCCTACTAGTCAGCAGCACACGTGAATGAATAAGGCCACAGAACCAGTGGCCAATATAAATAC	AX-94430519	BA00272166	No BS code		Other	2B	139.9			GG	GG	GG	GG	GG	GG	GG	GG	GG	GG	GG	GG	GG	GG	GG	GG	GG	GG	GG	GG	GG	AG	AG	GG	GG	GG	GG	GG	GG	GG	GG
AX-94430527_1336_Co-dominant_pos-61_v1	1336	Co-dominant	pos-61	TACCAAATTTTATTCAATAGTTACATGATTGTGTGGTGCTCTAGCATAGTTGCGTGACACGACTGAGGGTGTAATATCACTAAATGTGTATGGTGTGTTGCAGTTGATGAATAAAGGAGC	AX-94430527	BA00272205	BS00000816	BS00000816	PolyHighResolution	7A	144.7			GG	AA	GG	AA	GG	GG	AA	GG	GG	GG	AA	AA	GG	AA	AA	GG	AA	AA	GG	AA	AA	AG	AA	AA	AA	AA	AA	GG	AG	GG	AA
AX-94430584_357_Co-dominant_pos-61_v1	357	Co-dominant	pos-61	TCAATAGTACCTGAACTTGGTCTTAGGGTTCACTTTGGTAACTGTATTCACGAAGTGTCATAATACGGTCACTGAGATTGCGTAAATGTGGCACTCTACTGTATCCGAGTTATTTCGCTG	AX-94430584	BA00272543	No BS code		Other	7B	8.41			GG	GG	GG	GG	GG	GG	GG	GG	GG	GG	GG	GG	GG	GG	GG	GG	GG	GG	GG	AG	GG	GG	GG	GG	GG	GG	GG	GG	GG	GG	GG
AX-94430610_932_Co-dominant_pos-61_v1	932	Co-dominant	pos-61	GCGGCGGCGACGGCGCCTACTTGGCCCGACCAGGGAGACGTGACGTCCACCCGGCAATACTGTGGCGCCGTTAACTTTGGAGAGTACCTTGATGACTACACGTCCCTCGGGGACCTAGTG	AX-94430610	BA00272690	BS00054184		Other	7A	144.7			GG	GT	GG	GT	GG	GG	GT	GG	GG	GT	GT	GT	GG	GT	GT	GG	GG	GT	GG	GT	GT	GG	GT	GT	GT	GT	GT	GG	GG	GG	GT
AX-94430659_618_Co-dominant_pos-61_v1	618	Co-dominant	pos-61	TTCCACGACTGTAACCAGGTATCTTGATATGTGTATACATACTGCATGCTTCCTCTGTCGCTTGCAACATGGAGCACTAGATGATAAAAGAGTCATATCATTACATACTTGATGAATATA	AX-94430659	BA00272895	No BS code		OTV	6B	2.41	Cross Platform Set		AA	CC	CG	AA	AA	AA	AA	CC	AA	AA	AA	AA	AA	AA	AA	AA	AA	AA	AA	AA	AA	AA	AA	CC	AA	AA	AA	AA	AA	AA	AA
AX-94430732_279_Co-dominant_pos-61_v1	279	Co-dominant	pos-61	TGGGATGAATTCAAAGTTCACTTTAACAGATGCAGAGCGATCCAAAGAGAGATAAGAGATGCCAAAGGGGTTCCTCTGCCCATGCCCGAGGAGTTTGTGGACTACTAGCTGTAGAACCAC	AX-94430732	BA00273258	No BS code		NoMinorHom	2A	166.14			GG	GG	GG	NN	GG	NN	GG	GG	GG	GG	NN	NN	GG	NN	GG	GG	NN	GG	GG	GG	GG	GG	GG	GG	GG	GG	GG	GG	GG	GG	GG
AX-94430809_74_Dominant_pos-61_v1	74	Dominant	pos-61	CCTTCATTTTTTCCAATTACAACGATCTGCTGCTCCGGCGAGCGGTGCCCAGAGTTTCTGTTGGGATGGGGAGTGGCCGTTGCGTGCTAGGAACAGAGCCACTCGCTGTTGCGAGCGGTG	AX-94430809	BA00273743	BS00072099		NoMinorHom	2B	152.59			CC	CC	CT	CC	CC	CC	CG	CC	CC	CC	CT	CC	CC	CC	CC	CC	CC	CC	CT	CT	CC	CC	CC	CT	CC	CC	CC	CC	CT	CC	CC
AX-94430899_70_Co-dominant_pos-61_v1	70	Co-dominant	pos-61	CGGCAGAGAGATGCTTACACACCAAAGTTGCGGCAGAGAGTTAGAGATGCTTGGTAGAGGGATATGATGTATCTTGCCATGGATTGTTTGAAGATTCTTGCAACAAGCTGTATGCCAAGA	AX-94430899	BA00274179	No BS code		NoMinorHom	5A	89.24	Cross Platform Set		GG	AG	GG	GG	AG	AG	AG	GG	AG	GG	GG	AG	AG	AG	AG	AG	AG	GG	GG	AG	GG	AG	AG	AG	GG	GG	AG	AG	AG	AG	AG
AX-94430904_1047_Co-dominant_pos-61_v1	1047	Co-dominant	pos-61	TATCTGGAACACAAATGGAGAGTGTAAACACGCTTATCCACAAAATTAAACCTGAAACTATTGTATTCGTGGCTACCATGAGGAAGTGCGATGTTCAGCTACCTACTCCTCTTCTGATCA	AX-94430904	BA00274224	No BS code		Other	1A	28.52			CT	CT	CT	CT	CT	CT	CT	CT	CT	CT	CT	CC	CT	CT	CT	CT	CT	CT	CT	CT	CT	CT	CT	CT	CT	CT	CT	CT	CT	CT	CT
AX-94430906_32_Partially_pos-32_v1	32	Partially	pos-32	ACGTAGGCGGCAAAGTAAAGGCAATAGAAAGGCACATACCTCACATAAGCAGAGGTTCTTTGCTGGTAATTTTGCGAATAGTCCCAATAGTCGATCTCACTATGGTGGTGTATCAGAAAG	AX-94430906	BA00274231	No BS code		PolyHighResolution	3B	153.04			AA	AA	AA	AA	AA	AA	AA	AA	AA	AA	AA	AA	AA	AA	AA	AA	AA	AA	AA	AG	AA	AA	AA	AA	AA	AA	AG	AA	AA	AA	AA
AX-94430923_88_Co-dominant_pos-61_v1	88	Co-dominant	pos-61	CGCTAAGGAGTGGGCTGATGTGAAAGCCCTCACTGAAATACTTGACGCGCTCAATAATACGATGGAGAAGTTTCCAGTGGAAAACCCAACCGCAAACCTATATTTCAATGACATGTGTGA	AX-94430923	BA00274313	BS00038573		Other	3A	25.21	Cross Platform Set		AG	AA	AG	AG	AA	AG	AA	AA	AA	AG	AG	AA	AA	AA	AG	AA	AG	AG	AG	AA	AG	AA	AA	AG	AA	AA	AA	AG	AG	AA	AA
AX-94430957_659_Partially_pos-61_v1	659	Partially	pos-61	AGTCTATTTGGGCAAGTAAGTCTACTCGCGATGTTCTGAATATAGATGGCAGGAAGGGTGTTTCCCTAGTTGATGAAAGAAGCAAGAGACCAGGTTGTGCAGATAATGTTTCACAGCAAC	AX-94430957	BA00274532	BS00052830	BS00052830	Other	3B	153.04	Cross Platform Set		CT	CT	TT	TT	CT	TT	TT	TT	TT	CT	TT	TT	CT	TT	TT	TT	CT	TT	CT	TT	CT	CT	CT	CT	TT	TT	TT	CT	CT	TT	TT
AX-94430979_117_Dominant_pos-61_v1	117	Dominant	pos-61	CAGTCACCTGATTATTTGCATGTGTTGATACGACCTGTGGAGTATGTTTATGGATGGACTCGCCAACCCATGGTTTTCTAGGTGGATCCATGTGAATAGATTGCTGACAGCAACAATCCT	AX-94430979	BA00274657	No BS code		NoMinorHom	4B	48.91	Cross Platform Set		AC	AC	AC	AC	AC	AC	AC	AC	AC	AC	AC	AC	AC	AC	AC	AC	AC	AC	AC	AC	AC	AC	AC	AC	AC	CC	AC	AC	CC	AC	AC
AX-94431032_489_Partially_pos-61_v1	489	Partially	pos-61	GAGGCCGAGGCAAGGTCAGTTTCCCGTGCGAGTTCAGATCGCTTCCTCTGCGTTCGTCCGTGATGCCAGATTTCAATCAAATGGATACATGGCCCGTGTGATCCTGTCGTTGCCCGAGCG	AX-94431032	BA00275011	BS00079089		NoMinorHom	2A	47.71	Cross Platform Set		AA	AA	AA	AA	TT	AA	AA	AA	AA	AA	AA	AA	AA	AA	AA	AA	AA	AA	AA	AA	AA	TT	AA	AA	AA	AA	AA	AA	AA	AA	AA
AX-94431101_220_Co-dominant_pos-61_v1	220	Co-dominant	pos-61	AGTTGCTAATGAGGCGCTGGAAAGCTTGCTTTGCACATATTCCGTTGCATATAAATTAATGCTGGATTAGTTACTCGCTTTCGTCACATGCTAGCGGGGTGTTCTTTAGTTTCTCTAAAG	AX-94431101	BA00275405	BS00077200		Other	6B	70.23			AG	AG	AG	AG	AG	AG	AG	AG	AG	AG	AG	AA	AG	AG	AG	AG	AG	AG	AC	AG	AG	AA	AG	AA	AG	AG	AG	AA	AG	AG	AG
AX-94431164_144_Co-dominant_pos-61_v1	144	Co-dominant	pos-61	TTGCCTTTTTCCCAATGTTGCTACCATCTGAGGCCCCATGTAGCCATGCTATTTAACGTCGCACCCTCATGACGATCGCCGCCAACTTCTGATCCCTTTCTGAGGCAGTTTGAAGGGGCT	AX-94431164	BA00275727	No BS code		PolyHighResolution	5B	71.87	Cross Platform Set		AG	AG	AG	AG	AG	AG	AG	AG	AG	AG	AG	AG	AG	AG	AG	AG	AG	AG	AG	AG	AG	AA	AG	AA	AG	AG	AG	AG	AG	AG	AG
AX-94431172_66_Dominant_pos-61_v1	66	Dominant	pos-61	GGCAGACCCATTTGACATTTCTATACAAAAATGATGTTACTTTACGGATACATATTTCCTTGAGATATATGCCAAACAATCAGTAGCATCTCACAAATAGATACCAAAATCAGTAGCATC	AX-94431172	BA00275775	BS00072346		NoMinorHom	6B	56.61			CT	CT	CT	CT	CT	CT	CT	CT	CT	CT	CT	CT	CT	CT	CT	CT	CT	CT	CT	CT	CT	CT	CT	CT	CT	CT	CT	CC	CT	CT	CT
AX-94431190_66_Co-dominant_pos-61_v1	66	Co-dominant	pos-61	TTTTGTTCTCTACGGTGCTCTGTCCTATTCCCAAAGGATGAATCAGGACCACCTCTCACATGAGCTGTTTCCCTAGCATCATCTCTCCATCCAGCATGAGAAGCGGACTCGTCATGAACA	AX-94431190	BA00275857	No BS code		Other	6B	70.23			GT	GT	GT	GT	GT	GT	TT	GT	GT	GT	GT	GT	GT	TT	GT	GT	GT	GT	GT	GT	TT	TT	GT	GT	GT	GT	GT	TT	GT	GT	GT
AX-94431230_441_Partially_pos-61_v1	441	Partially	pos-61	CAACATATTTGTGTGTGGGTTCAGTCAGGGAGGTGCTCTGACATTAGCAAGTGTTTTGCTTTATCCGAAGACGCTAGGTGGCGGTGCCGTGTTCAGTGGCTGGGTCCCTTTCGGTTCGTC	AX-94431230	BA00276104	BS00003597	BS00003597	PolyHighResolution	2B	169.3			CT	CT	TT	CT	CT	CT	TT	CT	CT	CT	CT	CT	CT	CT	CT	TT	CT	CT	CT	TT	CT	TT	CT	CT	TT	CT	TT	CT	CT	CT	CT
AX-94431239_32_Co-dominant_pos-32_v1	32	Co-dominant	pos-32	GGTATAAACATCCATCTGTTTTGTACATGTGTGTTCCATCTAAATAGATGCAATACGTAAGCGCTTCACATTACACAAATAACTCGCCAAAAATCTAGACTAAACAACCACGAAAGACAC	AX-94431239	BA00276162	BS00092540		OTV	2B	152.59			TT	TT	TT	CC	TT	TT	CC	CC	CC	CC	TT	TT	CC	CC	CC	TT	TT	CC	TT	CT	CC	CC	TT	TT	TT	CC	TT	CC	CC	CC	CC
AX-94431257_213_Co-dominant_pos-61_v1	213	Co-dominant	pos-61	CGCTTGCCGCCATGTGTGTGGCGGCATTGGTGGAGACACAGAGGCTAGAGATGGCACGTGTGCACAACCTAGTTGAAGATACCGATGCGACGGTCCCGATGAGCTGGTCATGGCTGGTGC	AX-94431257	BA00276241	BS00009711		Other	2B	203.64			AC	AT	AC	AC	AT	AC	AA	AC	AT	AC	AC	AT	AC	AC	AT	AC	AC	AC	AC	AC	AC	AC	AC	AC	AT	AT	AT	AC	AC	AT	AT
AX-94431272_580_Partially_pos-61_v1	580	Partially	pos-61	CATTCCCTTGGCACTTGCTCTTGGTTTCTGGCTGCTGTTCCATGGTTTCTTTGGCTGGATGTCCATATCCCAAAACTGACTCTGGACTTGATGAGTATGAAGCCGGCTATGAGTTCTTCG	AX-94431272	BA00276335	BS00023178	BS00023178	PolyHighResolution	7A	206.61			CC	CC	CC	CC	GG	GG	CG	GG	CC	CC	GG	CC	GG	CC	CC	CC	CC	GG	CC	CG	CC	CC	GG	CC	CC	CC	CC	CC	CC	CC	CC
AX-94431310_708_Co-dominant_pos-61_v1	708	Co-dominant	pos-61	ACGCACTTTCGTCAGATGATGAAAGAGTCTTGATCGTTAGGAAGAAGCTATGGGATCAGGCAGCGCAGGCGGCTTCCTAGCAAGCAAGCGCAAAACTGCTCTTGTTCTGATCTTATTAAC	AX-94431310	BA00276521	BS00054570		Other	7A	150.49			AC	CC	AC	AC	CC	AC	CC	AC	AC	AA	AC	CC	AC	CC	AC	AC	CC	AC	AC	AC	AC	CC	CC	CC	CC	AC	CC	CC	AC	AC	AC
AX-94431340_44_Co-dominant_pos-44_v1	44	Co-dominant	pos-44	CGCACAGGCAATAGGATACGAGCAAGAACAAAATCAAGTTGTTTACATAAATTAACACATGCTTTGATTGTCATACAAGAACTACCACATGATAGTGCAAAATTCAGTGCCTGGCGATAG	AX-94431340	BA00276696	BS00083496		Other	2B	162.12			GT	GT	GT	TT	GT	TT	GT	GT	TT	TT	GT	TT	GT	GT	GT	TT	GT	GT	GT	GT	GT	GT	GT	GT	GT	GT	TT	TT	TT	GT	GT
AX-94431342_318_Co-dominant_pos-61_v1	318	Co-dominant	pos-61	GACGAAGGAGAACCTGGCGCTGCTGGAAGGGCAGCTCCAGGGGAAAAGGTTCTTCAACGGCGACTCCATTGGCTACCTCGACGTCGCCGCCTGCGGTCCGGCTCACTGGATATACTCGAT	AX-94431342	BA00276715	No BS code		NoMinorHom	4A	68.99			CC	CC	CC	CC	CC	CC	CC	CC	CC	CC	CC	CC	CC	CC	CC	CC	CC	CC	CC	CC	CC	CC	NN	CC	CC	CC	CC	CC	CC	CC	CC
AX-94431383_263_Co-dominant_pos-61_v1	263	Co-dominant	pos-61	TGATCCGGTGACTATTTGCACGCGTCGCCGTCGTCGGGAGCTCGTTCTCGCGGCGCGATTGCGATCTTCGGACACCCTTACCCGAGCCTCTCCGCCCGACAACTTCGTCCTCATTCCTCA	AX-94431383	BA00276930	BS00076337		Other	2A	63.76		Tri-allelic	AA	AA	AA	AA	GG	AT	AA	AA	AA	AG	AT	AA	AA	AA	AT	AA	AA	AT	AA	AA	AT	AT	AGT	AA	AT	AA	AT	GG	AA	AA	AA
AX-94431388_170_Co-dominant_pos-61_v1	170	Co-dominant	pos-61	AGTGGGGCAGGATAATGAGTTAGAGAGTCCACAACACTTCAATACAGCAGCATCATTGGAGCACTGCAATGACCTTGCATCTGAAAGTATTCCAGAGCCACCAGCTTCACCCAGAATTAA	AX-94431388	BA00276955	BS00063302	BS00063302	Other	1B	172.34			AA	AA	AA	GG	AA	GG	AA	AA	AA	AA	AA	GG	GG	AA	AA	GG	GG	AA	GG	GG	AA	GG	GG	GG	AA	GG	AA	GG	AA	GG	AA
AX-94431402_214_Partially_pos-61_v1	214	Partially	pos-61	TATGACTGCTGCCTAGAACAAGATACCTCAGCTTGTCCAAACTCTCAAGACCGTTAAGATGTTCATTCTTCACAGAATCTCCTTCATTCTTCACAGAAACACCTTCATTCTTCACAGAAT	AX-94431402	BA00277052	BS00033492		Other	5B	126.84			CG	CC	CC	CG	CC	CG	CG	CC	CC	CG	CC	CC	CG	CC	CC	CC	CC	CG	CG	CG	CG	CC	CG	CG	CC	CG	CC	CC	CG	CG	CC
AX-94431463_42_Co-dominant_pos-42_v1	42	Co-dominant	pos-42	GTTTGCCAAAGGCAAAGAGATGGGCATCACGGACTTCATCAGCCCGAAGGCGTGCGGCAAGCCTGTCCACGAGGTGATCAAGGAGCTGACAGATGGGGGCGTCGACTACAGCTTCGAGTG	AX-94431463	BA00277391	No BS code		PolyHighResolution	1D	65.54			AA	AA	AA	AA	AA	AA	AA	AA	AA	AA	AA	AA	AA	AA	AA	AA	AG	AA	AA	AA	AA	AA	AA	AA	AA	AA	AA	AA	AA	AA	AA
AX-94431524_514_Dominant_pos-61_v1	514	Dominant	pos-61	AGATTATAGATACTTTGCATCTATCAGACTAGCTGGAGGCCGTCCGATAAGGTGCATGAAGGTCGTCTGATCTACTAATCAAACCCACGCGAGATTTGTTGAGTTAGTTTGTTAGTTGAT	AX-94431524	BA00277744	No BS code		Other	1B	51.63			AG	AG	AG	AG	AG	AG	AG	AG	AG	AG	AG	AG	AG	AG	AG	GG	AG	AG	AG	AG	AG	AG	AG	AG	AG	GG	AA	GG	AG	AG	AG
AX-94431559_47_Dominant_pos-47_v1	47	Dominant	pos-47	CCAGTACTTCTCTGGCTGCTCACGGCAGCAAGCATCAAAACTGGACGGCCGCAAATTGCAAGAAGAGCAATTGACCTAGCTGAGAGGAGGCTGTTGAAGGATGGCTGGCCTGAGTATTAC	AX-94431559	BA00277884	BS00045253		NoMinorHom	6A	83.38			GG	AG	GG	GG	AG	GG	AG	AG	GG	GG	AG	GG	AG	GG	AG	GG	GG	AG	GG	GG	GG	GG	AG	GG	GG	GG	GG	GG	GG	GG	AG
AX-94431596_345_Dominant_pos-61_v1	345	Dominant	pos-61	TGAGGCAAATGTTTTGGTGAAGTACCATCATGGAGTGGGTGTTCAGTCTCTTATTGGTGGTACCAGATTCAAGCTTGATCAAAGACGATTAGAGTCTGATCCATGCCAGATTTTAGTGGC	AX-94431596	BA00278072	No BS code		PolyHighResolution	6B	157.78			CT	CT	CT	CT	CT	CT	CT	CT	CT	CT	CT	TT	CT	CT	CT	CT	CT	CT	CT	CT	CT	CT	CT	CT	CT	CT	CT	CT	CT	CT	CT
AX-94431604_604_Dominant_pos-61_v1	604	Dominant	pos-61	AAGTGCACCAAATCCTGGGTGCAGATGGAGGCGGCGATTGGTAGTTGCAAAAGGTGAAGGTGTAGGGGACGGCGGTGGAAGAGGAGTGCGCCGCAGGCGCAGGAGGAGAATGACGCTATC	AX-94431604	BA00278117	No BS code		Other	7B	24.04			GG	GG	GG	AA	GG	GG	GG	GG	AG	AG	AG	AG	GG	AG	GG	AG	GG	AG	AA	GG	GG	GG	GG	GG	GG	GG	AG	GG	AA	AA	GG
[truncated: 13,996 more rows]
