# Supplementary material for: Conversion of array‐based single nucleotide polymorphic markers for use in targeted genotyping by sequencing in hexaploid wheat (Triticum aestivum)
Source: Plant Biotechnol J. 2017 Oct 23;16(4):867–76. doi: 10.1111/pbi.12834 (PMC5866950; doi:10.1111/pbi.12834)
Supplement: Supplementary file 5 — Table S4 Tri‐allelic probe locations. Capture probe sequences with a tri‐allelic bases detected in Chinese Spring were used to carry out TBLASTX analysis to determine location in comparison to the IWGSC WGA v0.4 Chinese Spring assembly. The top three hits are listed for each probe. [file PBI-16-867-s007.xlsx]

## Sheet: Tri-allelic Probe Locations
Probe name	Number of hits	Top hit	Top hit significance	Evalue of top hsp	Fraction of identical positions	Query string	Hit string	Alignment string	Query start	Query end	Subject start	Subject end	Chromosome	Genome
AX-94386855_120_Co-dominant_pos-61_v1	3	chr4B	3e-60	3e-60	1	ccatctccgccgttgacgccgtggccagcggcattggacacccagaaaacagtttcacacccagagctcagctcgagctgtgtgtgccaccctgttccttttgtgcagattgtctcgcgt	ccatctccgccgttgacgccgtggccagcggcattggacacccagaaaacagtttcacacccagagctcagctcgagctgtgtgtgccaccctgttccttttgtgcagattgtctcgcgt	||||||||||||||||||||||||||||||||||||||||||||||||||||||||||||||||||||||||||||||||||||||||||||||||||||||||||||||||||||||||	1	120	553258259	553258378	chr4	B
	3	chr4D	3e-38	3e-38	0.94958	ccatctccgccgttgacgcc-gtggccagcgg-cattggacacccagaaaacagtttcacacccagagctcagctcgagctgtg-tgtgccaccctgttccttttgtgcagattgtctc	ccatctccgccgttgacgcccgtggcaagcgggcattggacacccagaaaacagtttcgcactcagagctcagctcgagctgtgctgtgccaccctgttccttttgtgcagattgtctc	|||||||||||||||||||| ||||| ||||| ||||||||||||||||||||||||| ||| ||||||||||||||||||||| ||||||||||||||||||||||||||||||||||	1	116	443734579	443734697	chr4	D
	3	chr4A	2e-30	2e-30	0.904348	ccatctccgccgttgacgccgtggccagcggcattggacacccagaaaacagtttcacacccagagctcagctcgagctgtgtgtgccaccctgttccttttgtgcagattgtct	ccatctctgccgttgacgccgtggccagcggcattggacacctagaaaacagtttcgcactcagaactcagctcgagctgcg----ccgccctgttccttttgtgcagattgtct	||||||| |||||||||||||||||||||||||||||||||| ||||||||||||| ||| |||| |||||||||||||| | || ||||||||||||||||||||||||||	1	115	24158336	24158446	chr4	A
AX-94390887_192_Co-dominant_pos-61_v1	3	chr4A	9e-54	9e-54	0.983471	accattttttcttcaaatgaagggt-ctgttgatacacagtttcacacctacctgcttgtcgtgcagcaaccaggtctggttttgtatgatctgtataaagttgtaccatcatccagttat	accattttttcttcaaatgaagggttctgttgatacacagtttcacacctacctgcttgtcttgcagcaaccaggtctggttttgtatgatctgtataaagttgtaccatcatccagttat	||||||||||||||||||||||||| ||||||||||||||||||||||||||||||||||| |||||||||||||||||||||||||||||||||||||||||||||||||||||||||||	1	120	705384533	705384653	chr4	A
	3	chr7D	5e-34	5e-34	0.923729	attttttcttcaaatgaagggt-ctgttgatacacagtttcacacctacctgcttgtcgtgcagcaaccaggtctggttttgtatgatctgtataaagttgtaccatcatccagttat	atttttttttcaagtgaagggttctgttgatacag---ttcacacctgcctgcttgtcgtggagcaaccaggtctggttttgtatgatctgtataaagttgtaccatcatccagttat	||||||| ||||| |||||||| ||||||||||| ||||||||| ||||||||||||| ||||||||||||||||||||||||||||||||||||||||||||||||||||||||	4	120	22447601	22447715	chr7	D
	3	chr7A	4e-31	4e-31	0.91453	ttttttcttcaaatgaagggt-ctgttgatacacagtttcacacctacctgcttgtcgtgcagcaaccaggtctggttttgtatgatctgtataaagttgtaccatcatccagttat	tttttttttcaagtgaagggttctgttgatacag---ttcacacctgcctgcctgtcgtggagcaaccaggtctggttttgtatgatctgtataaagttgtaccatcatccagttat	|||||| ||||| |||||||| ||||||||||| ||||||||| ||||| ||||||| ||||||||||||||||||||||||||||||||||||||||||||||||||||||||	5	120	22906268	22906381	chr7	A
AX-94462311_226_Co-dominant_pos-61_v1	9	chr1B	6e-58	6e-58	0.991667	tggttatgtgtatattgtagtccctgtgtgttaactatgtgcatgtgaaactatatatgtatgtggtgtgaaacttatatttcccagtaccatactacttgtgcatgttcagcactatga	tggttatgtgtatattgtagtccctgtgtgttaactatgtgcatgtgaaactatatatgtctgtggtgtgaaacttatatttcccagtaccatactacttgtgcatgttcagcactatga	|||||||||||||||||||||||||||||||||||||||||||||||||||||||||||| |||||||||||||||||||||||||||||||||||||||||||||||||||||||||||	1	120	306950611	306950730	chr1	B
	9	chr5B	9e-54	9e-54	0.983333	tggttatgtgtatattgtagtccctgtgtgttaactatgtgcatgtgaaactatatatgtatgtggtgtgaaacttatatttcccagtaccatactacttgtgcatgttcagcactatga	tggttatgtgtatattgtagtccctgtgt--taactatgtgcatgtgaaactatatatgtatgtggtgtgaaacttatatttcccagtaccatactacttgtgcatgttcagcactatga	||||||||||||||||||||||||||||| |||||||||||||||||||||||||||||||||||||||||||||||||||||||||||||||||||||||||||||||||||||||||	1	120	364448109	364448226	chr5	B
	9	chr4B	2e-51	2e-51	0.975	tggttatgtgtatattgtagtccctgtgtgttaactatgtgcatgtgaaactatatatgtatgtggtgtgaaacttatatttcccagtaccatactacttgtgcatgttcagcactatga	tggttatgtgtatattgtagtccctgtg--ttaactatgtgcatgtgaaactatatatgtatgtggtgtgaaacttatatttcccagtactatactacttgtgcatgttcagcactatga	|||||||||||||||||||||||||||| |||||||||||||||||||||||||||||||||||||||||||||||||||||||||||| |||||||||||||||||||||||||||||	1	120	169749565	169749682	chr4	B
AX-94464434_270_Co-dominant_pos-61_v1	3	chr5B	2e-48	2e-48	1	ggtttgcggtgccaggggtccgaggccgagatatcctcgcgtgtggaaaaccgataagagaatcggaaccgtttccaagtcgcagaagcttgtcaaatgt	ggtttgcggtgccaggggtccgaggccgagatatcctcgcgtgtggaaaaccgataagagaatcggaaccgtttccaagtcgcagaagcttgtcaaatgt	||||||||||||||||||||||||||||||||||||||||||||||||||||||||||||||||||||||||||||||||||||||||||||||||||||	10	109	47584678	47584777	chr5	B
	3	chr5D	1e-43	1e-43	0.98	ggtttgcggtgccaggggtccgaggccgagatatcctcgcgtgtggaaaaccgataagagaatcggaaccgtttccaagtcgcagaagcttgtcaaatgt	ggtttgcggtgccaggggtccgaggccgagatatcctcgcgtgtggaaaacggataagagaatcgggaccgtttccaagtcgcagaagcttgtcaaatgt	||||||||||||||||||||||||||||||||||||||||||||||||||| |||||||||||||| |||||||||||||||||||||||||||||||||	10	109	46315722	46315821	chr5	D
	3	chr5A	1e-43	1e-43	0.98	ggtttgcggtgccaggggtccgaggccgagatatcctcgcgtgtggaaaaccgataagagaatcggaaccgtttccaagtcgcagaagcttgtcaaatgt	ggtttgcggtgccaggggtccgaggccgagatatcctcgcgtgtggaaaactgataagagaatcggaaccgtgtccaagtcgcagaagcttgtcaaatgt	||||||||||||||||||||||||||||||||||||||||||||||||||| |||||||||||||||||||| |||||||||||||||||||||||||||	10	109	37626831	37626930	chr5	A
AX-94489656_45_Co-dominant_pos-45_v1	8	chr1A	6e-58	6e-58	0.991667	cctgtataagcaaagagcaacccagagaagtgcccaatcctagcctgtcaagccaacaaacattttccatgcagagtcccaatccaacaatctggagcctttccccttttctgctttcac	cctgtataagcaaagagcaacccagagaagtgcccaatcctagcttgtcaagccaacaaacattttccatgcagagtcccaatccaacaatctggagcctttccccttttctgctttcac	|||||||||||||||||||||||||||||||||||||||||||| |||||||||||||||||||||||||||||||||||||||||||||||||||||||||||||||||||||||||||	1	120	279433027	279433146	chr1	A
	8	chrUn	2e-39	2e-39	0.931624	gtataagcaaagagcaacccagagaagtgcccaatcctagcctgtcaagccaacaaacattttccatgcagagtcccaatccaacaatctggagcctttccccttttctgctttcac	gtataagcaaagagcaacctggagaagtgcccaatcctagcatgtccggccgacaaacattttccatgcaaagtcccaatccaacaatttggagcctttccccttttctgctttcac	||||||||||||||||||| |||||||||||||||||||| |||| ||| |||||||||||||||||| ||||||||||||||||| ||||||||||||||||||||||||||||	4	120	113500842	113500958	chrU	n
	8	chr6B	4e-31	4e-31	0.929293	tgtataagcaaagagcaacccagagaagtgcccaatcctagcctgtcaagccaacaaacattttccatgcagagtcccaatccaacaatctggagcctt	tgtataagcaaagagcaacccggagaagtgcccaatcctagcatgtacggccgacaaacattttccatgcaaagtcccaatccaacaatctggagcctt	||||||||||||||||||||| |||||||||||||||||||| ||| ||| |||||||||||||||||| |||||||||||||||||||||||||||	3	101	78228532	78228630	chr6	B
AX-94522469_306_Co-dominant_pos-61_v1	3	chr5B	4e-56	4e-56	0.991736	cttggactgcatgcagtaagttgtata-tagacagtaatgctgaggtcatccttataggcacgctccatcattttgatgttgagtgccacaataatgtgtgttgtgagctagatatacctg	cttggactgcatgcagtaagttgtatagtagacagtaatgctgaggtcatccttataggcacgctccatcattttgatgttgagtgccacaataatgtgtgttgtgagctagatatacctg	||||||||||||||||||||||||||| |||||||||||||||||||||||||||||||||||||||||||||||||||||||||||||||||||||||||||||||||||||||||||||	1	120	434702328	434702448	chr5	B
	3	chr5A	1e-46	1e-46	0.958678	cttggactgcatgcagtaagttgtata-tagacagtaatgctgaggtcatccttataggcacgctccatcattttgatgttgagtgccacaataatgtgtgttgtgagctagatatacctg	cttggactgcatgcagtaagttgtataatagacagcaatgctgaggtcatccttataggcatgctccatcattttgatgttgagtgacacaataatgtgtgttgtgagctagatgtacctg	||||||||||||||||||||||||||| ||||||| ||||||||||||||||||||||||| |||||||||||||||||||||||| ||||||||||||||||||||||||||| ||||||	1	120	469054271	469054391	chr5	A
	3	chr5D	2e-36	2e-36	0.931034	cttggactgcatgcagtaagttgtat-atagacagtaatgctgaggtcatccttataggcacgctccatcattttgatgttgagtgccacaataatgtgtgttgtgagctagatat	cttggactgcatgcagtaagttgtatcatagacagtaatgctgaggtcatccttttatgcacactccatcattttgatgttgagtgccaccataacgtgtgttgcaagctagatat	|||||||||||||||||||||||||| ||||||||||||||||||||||||||| || |||| ||||||||||||||||||||||||||| |||| |||||||| ||||||||||	1	115	367239273	367239388	chr5	D
AX-94529731_75_Co-dominant_pos-61_v1	3	chr5B	6e-58	6e-58	0.991667	gacagcaagatgtgctctgctttcttgattaacgcggccatagttttcaggtggcctgcaatgacgtcttgccaaagcagcgctcaacgtttctggccggctactcgcagtgtggcttct	gacagcaagatgtgctctgctttcttgattaacgcggccatagttttcaggtggcctgcactgacgtcttgccaaagcagcgctcaacgtttctggccggctactcgcagtgtggcttct	|||||||||||||||||||||||||||||||||||||||||||||||||||||||||||| |||||||||||||||||||||||||||||||||||||||||||||||||||||||||||	1	120	697607190	697607309	chr5	B
	3	chr4A	2e-48	2e-48	0.958333	gacagcaagatgtgctctgctttcttgattaacgcggccatagttttcaggtggcctgcaatgacgtcttgccaaagcagcgctcaacgtttctggccggctactcgcagtgtggcttct	gacagcaagatgtgctctgctttcttgattaacgcggccacagtttccaggtggtctgcaatgacgtcttgccaaagcagcgctcaacgtttctggtcggctacccgcagtgtggcttct	|||||||||||||||||||||||||||||||||||||||| ||||| ||||||| ||||||||||||||||||||||||||||||||||||||||| ||||||| |||||||||||||||	1	120	615175543	615175662	chr4	A
	3	chr5D	5e-06	5e-06	0.83908	acagcaagatgtgctctgctttcttgattaacgcggccatagttttcaggtggcctgcaatgacgtcttgccaaagcagcgctcaac	acagcaagacgtgctctgctttcttgctta---ctgccacagttttcatatggtctgcaccgatgtcttgccatagcagcgctcaac	||||||||| |||||||||||||||| ||| | |||| |||||||| ||| ||||| || ||||||||| |||||||||||||	2	88	553487422	553487505	chr5	D
AX-94551830_136_Co-dominant_pos-61_v1	3	chr7B	3e-60	3e-60	1	aggttaccggacgctgtatgatacatcctgtgaagtttctctttcttttacactcttatgcggtttgtctcttacattgctgttttatcggaacaagaagtgaccaatgtagaatgtgtt	aggttaccggacgctgtatgatacatcctgtgaagtttctctttcttttacactcttatgcggtttgtctcttacattgctgttttatcggaacaagaagtgaccaatgtagaatgtgtt	||||||||||||||||||||||||||||||||||||||||||||||||||||||||||||||||||||||||||||||||||||||||||||||||||||||||||||||||||||||||	1	120	6179994	6180113	chr7	B
	3	chr7A	5e-46	5e-46	0.973214	gacgctgtatgatacatcctgtgaagtttctcttt-cttttacactcttatgcggtttgtctcttacattgctgttttatcggaacaagaagtgaccaatgtagaatgtgtt	gacgttgtatgatacatcctgtgaagtttctcttttcttttacactcttatgtggtttgtctcttacattgctgttttatcggaacaagaagtgaccaatgtagaatgtgtt	|||| |||||||||||||||||||||||||||||| |||||||||||||||| |||||||||||||||||||||||||||||||||||||||||||||||||||||||||||	10	120	68809960	68810071	chr7	A
	3	chr7D	5e-43	5e-43	0.954955	gacgctgtatgatacatcctgtgaagtttctctttcttttacactcttatgcggtttgtctcttacattgctgttttatcggaacaagaagtgaccaatgtagaatgtgtt	gacgttgtatgatacatcctgtgaagtttctctttcttttacactcttatgtggtttgtctcttacattgctgttttactggaccaagaagtgaccaatgtagaatgtgtt	|||| |||||||||||||||||||||||||||||||||||||||||||||| |||||||||||||||||||||||||| ||| |||||||||||||||||||||||||||	10	120	64647675	64647785	chr7	D
AX-94563516_112_Co-dominant_pos-61_v1	3	chr5A	6e-52	6e-52	0.96748	tacaaactgcaactctaatctgtgtatg----cacgtgtatagcaatagcggcgtagtataacaaaaggaatggtggggaggaacaaaattcaatctcagctcttctaaaactcgagctgaga	tacaaactgcaactctaatctgtgtatgtatacacgtgtatagcaatagcggcgtagtataacaaaaggaatggtggggaggaacaaaattcaatctcagctcttctaaaactcgagctgaga	|||||||||||||||||||||||||||| |||||||||||||||||||||||||||||||||||||||||||||||||||||||||||||||||||||||||||||||||||||||||||	1	119	405287141	405287263	chr5	A
	3	chr5B	3e-47	3e-47	0.958333	tacaaactgcaactctaatctgtgtatgcacgtgtatagcaatagcggcgtagtataacaaaaggaatggtggggaggaacaaaattcaatctcagctcttctaaaactcgagctgagaa	tacaaactgcaactctaatccgtgtatgcacgtgtatagcaatagcggcgta---taacacaaggaatggtggggaggaacaaaattcaatctcagctcttctaaaactcgagctgagaa	|||||||||||||||||||| ||||||||||||||||||||||||||||||| ||||| |||||||||||||||||||||||||||||||||||||||||||||||||||||||||||	1	120	355904664	355904780	chr5	B
	3	chr5D	2e-36	2e-36	0.977273	tgtatagcaatagcggcgtagtataacaaaaggaatggtggggaggaacaaaattcaatctcagctcttctaaaactcgagctgagaa	tgtatagcaatagcggcgtagtataacacaaggaatggcggggaggaacaaaattcaatctcagctcttctaaaactcgagctgagaa	|||||||||||||||||||||||||||| ||||||||| |||||||||||||||||||||||||||||||||||||||||||||||||	33	120	310036254	310036341	chr5	D
AX-94568024_445_Co-dominant_pos-61_v1	5	chr2B	1e-55	1e-55	0.991667	agctgacaagtgaagcatggtgtttagctgttagagtagaccttatgctttatgctttctcaggggaatgttcttttggattccgttagagtagttggtcaactgaatctgatggtactt	agctgacaagtgaagcatggtgtttag-tgttagagtagaccttatgctttatgctttctcaggggaatgttcttttggattccgttagagtagttggtcaactgaatctgatggtactt	||||||||||||||||||||||||||| ||||||||||||||||||||||||||||||||||||||||||||||||||||||||||||||||||||||||||||||||||||||||||||	1	120	720807362	720807480	chr2	B
	5	chr2D	4e-53	4e-53	0.983333	agctgacaagtgaagcatggtgtttagctgttagagtagaccttatgctttatgctttctcaggggaatgttcttttggattccgttagagtagttggtcaactgaatctgatggtactt	agctgacaagtgaagcatggtgtttagc-gttagagtagaccttatgctttatgctttcttaggggaatgttcttttggattccgttagagtagttggtcaactgaatctgatggtactt	|||||||||||||||||||||||||||| ||||||||||||||||||||||||||||||| |||||||||||||||||||||||||||||||||||||||||||||||||||||||||||	1	120	593803823	593803941	chr2	D
	5	chr4D	2e-17	2e-17	0.858333	agctgacaagtgaagcatggtgtttagctgttagagtagaccttatgctttatgctttctcaggggaatgttcttttggattccgttagagtagttggtcaactgaatctgatggtactt	agctgacaagtgaagcatggtggttagca-tcagagtagagcttgtgctttatgctttgttaggcagaagttcttttggcttgcattagagtagttgttcaactgaatgtgatggtactt	|||||||||||||||||||||| ||||| | |||||||| ||| ||||||||||||| | ||| | |||||||||| || | |||||||||||| |||||||||| |||||||||||	1	120	73387475	73387593	chr4	D
AX-94575185_250_Co-dominant_pos-61_v1	3	chrUn	2e-48	2e-48	0.958333	aagcagatcagcctggcttctccattggttccgcaagtatcgacagtgccctccgcttcccatcatcctccaggaacaaggggccctcacggtcctccaaggctctcgaattcaatgcca	aagcagatcagcctggcttctccattggttccgcaagtatcgacagtgccctccgcttcccatcatcctccaggaaccagggatccttacggtccaccaaggctctcgaattcaatgcca	||||||||||||||||||||||||||||||||||||||||||||||||||||||||||||||||||||||||||||| |||| ||| ||||||| ||||||||||||||||||||||||	1	120	51776133	51776252	chrU	n
	3	chr7A	8e-42	8e-42	0.941176	agcagatcagcctggcttctccattggttccgcaagtatcgacagtgccctccgcttcccatcatcctccaggaacaaggggccctcacggtcctccaaggctctcgaattcaatgcca	agcagatcagctaggcttctccattggttctgc---tatcgacagtgccctccgcttccgatcatcctccaggaacaaggggccctcacggtcctccaaggctctcgaattcaatgcca	||||||||||| ||||||||||||||||| || ||||||||||||||||||||||| |||||||||||||||||||||||||||||||||||||||||||||||||||||||||||	2	120	18835949	18836064	chr7	A
	3	chr7D	4e-31	4e-31	0.89916	agcagatcagcctggcttctccattggttccgcaagtatcgacagtgccctccgcttcccatcatcctccaggaacaaggggccctcacggtcctccaaggctctcgaattcaatgcca	agcagatcaactaggcttctccactggttctgctagtaccgacagtgccctccgcttcctgtcatcctccagtaaccaggggcccttacggtcctccaaggctctcgaattcaatgcca	||||||||| | |||||||||| |||||| || |||| |||||||||||||||||||| ||||||||||| ||| ||||||||| ||||||||||||||||||||||||||||||||	2	120	18394625	18394743	chr7	D
AX-94580801_148_Co-dominant_pos-61_v1	7	chr3D	3e-60	3e-60	1	cgtgccgaggagagtgtcaccgacatcaagtgtttgcaaatgctctagatcacagacttcacgaggcatcatactgatatctgtacccctcaagctcaagaacttaagaaggtacatctt	cgtgccgaggagagtgtcaccgacatcaagtgtttgcaaatgctctagatcacagacttcacgaggcatcatactgatatctgtacccctcaagctcaagaacttaagaaggtacatctt	||||||||||||||||||||||||||||||||||||||||||||||||||||||||||||||||||||||||||||||||||||||||||||||||||||||||||||||||||||||||	1	120	23615845	23615964	chr3	D
	7	chr4A	4e-50	4e-50	0.973913	cgaggagagtgtcaccgacatcaagtgtttgcaaatgctctagatcacagacttcacgaggcatcatactgatatctgtacccctcaagctcaagaacttaagaaggtacatctt	cgaggagagtgtcaccgacatcaagtatttgcaaatgctctagatcacagacttcgcgaggcatcatactgacatctgtacccctcaagctcaagaacttaagaaggtacatctt	|||||||||||||||||||||||||| |||||||||||||||||||||||||||| |||||||||||||||| ||||||||||||||||||||||||||||||||||||||||||	6	120	714340275	714340389	chr4	A
	7	chr7D	4e-31	4e-31	0.904348	cgaggagagtgtcaccgacatcaagtgtttgcaaatgctctagatcacagacttcacgaggcatcatactgatatctgtacccctcaagctcaagaacttaagaaggtacatctt	cgaggagagtatcatcgacatcaagtgtttgcaaatgctctaggtcgcagatttctggaggcatgacactgacatctgtacctctcaagctcaagaacttaagaaggtacatctt	|||||||||| ||| |||||||||||||||||||||||||||| || |||| ||| ||||||| | ||||| ||||||||| ||||||||||||||||||||||||||||||||	6	120	16207638	16207752	chr7	D
AX-94615608_51_Co-dominant_pos-51_v1	6	chrUn	6e-58	6e-58	0.991667	tcatcttgaaaatatagggatgttgtttcagctgaggtacctgagcctccgaggagtggaggaagtaagtaagctcccggaacaaatcggacatctatggtgcttagagatactggagtt	tcatcttgaaaatatagggatgttgtttcagctgaggtacctgagcctcctaggagtggaggaagtaagtaagctcccggaacaaatcggacatctatggtgcttagagatactggagtt	|||||||||||||||||||||||||||||||||||||||||||||||||| |||||||||||||||||||||||||||||||||||||||||||||||||||||||||||||||||||||	1	120	270827829	270827948	chrU	n
	6	chr6A	9e-48	9e-48	0.957983	catcttgaaaatatagggatgttgtttcagctgaggtacctgagcctccgaggagtggaggaagtaagtaagctcccggaacaaatcggacatctatggtgcttagagatactggagtt	catcttgaaaatatagggagattgtttcagctgaggtacttgagcctccgaggagcggaggaagtaagtaagctcccagaacaaatcggacatctatggtgcttagagatactggagtt	||||||||||||||||||| |||||||||||||||||| ||||||||||||||| ||||||||||||||||||||| |||||||||||||||||||||||||||||||||||||||||	2	120	610653446	610653564	chr6	A
	6	chr6B	3e-44	3e-44	0.948718	tcatcttgaaaatatagggatgttgtttcagctgaggtacctgagcctccgaggagtggaggaagtaagtaagctcccggaacaaatcggacatctatggtgcttagagatactgga	tcatcttgaaaatatagggatgttgtttcagctgaggtatctgagcctccgaagagcggagaaagtaagtaagctcccagaacaaatcggacacctatggtgcttagagatactgga	||||||||||||||||||||||||||||||||||||||| |||||||||||| ||| |||| |||||||||||||||| |||||||||||||| |||||||||||||||||||||||	1	117	707946806	707946922	chr6	B
AX-94626912_1539_Co-dominant_pos-61_v1	3	chr5B	9e-54	9e-54	0.983471	accatttcgactgggagcttcc-agtgaaatggaggccattggcgcaaaggttgatatgtcagatcagtttgggatgacgcttcgccgaacggagaggcttcaccttgttcctaaaattta	accatttcgactgggagcttcccagtgaaatggaggccattggcgcaaaggttgatatgtccgatcagtttgggatgacgcttcgccgaacggagaggcttcaccttgttcctaaaattta	|||||||||||||||||||||| |||||||||||||||||||||||||||||||||||||| |||||||||||||||||||||||||||||||||||||||||||||||||||||||||||	1	120	8525448	8525568	chr5	B
	3	chr5A	5e-49	5e-49	0.966942	accatttcgactgggagcttcc-agtgaaatggaggccattggcgcaaaggttgatatgtcagatcagtttgggatgacgcttcgccgaacggagaggcttcaccttgttcctaaaattta	accatttcgactgggagcttccgagtgagatggaggccattggcgcaaaggttgatatgtcagaccagtttgggatgacccttcgccgaacggagaggcttcaccttgttcctaaaattta	|||||||||||||||||||||| ||||| ||||||||||||||||||||||||||||||||||| |||||||||||||| |||||||||||||||||||||||||||||||||||||||||	1	120	6412769	6412889	chr5	A
	3	chr5D	3e-44	3e-44	0.950413	accatttcgactgggagcttcc-agtgaaatggaggccattggcgcaaaggttgatatgtcagatcagtttgggatgacgcttcgccgaacggagaggcttcaccttgttcctaaaattta	accatttcgactgggagcttccgagtgagatggaggccattggcgcaaaggttgatatgacggaccagtttgggatgacgcttcgccgaacggagaggcttcaccttgttcccaaaattta	|||||||||||||||||||||| ||||| |||||||||||||||||||||||||||||| | || ||||||||||||||||||||||||||||||||||||||||||||||| ||||||||	1	120	8021690	8021810	chr5	D
AX-94643420_66_Co-dominant_pos-61_v1	10	chr1B	6e-58	6e-58	0.991667	cggtaaggttagtgcaccaaattcaagcaataagtggatcaatatattgaaatgattgggcaagatccaaatgaactcaaagcaagttgatctcaagatgtggaaggaaaacaataggaa	cggtaaggttagtgcaccaaattcaagcaataagtggatcaatatattgaaatgattgggtaagatccaaatgaactcaaagcaagttgatctcaagatgtggaaggaaaacaataggaa	|||||||||||||||||||||||||||||||||||||||||||||||||||||||||||| |||||||||||||||||||||||||||||||||||||||||||||||||||||||||||	1	120	252573256	252573375	chr1	B
	10	chr1D	1e-55	1e-55	0.991667	cggtaaggttagtgcaccaaattcaagcaataagtggatcaatatattgaaatgattgggcaagatccaaatgaactcaaagcaagttgatctcaagatgtggaaggaaaacaataggaa	cggtaaggttagtgcaccaaattcaagcaataagtg-atcaatatattgaaatgattgggcaagatccaaatgaactcaaagcaagttgatctcaagatgtggaaggaaaacaataggaa	|||||||||||||||||||||||||||||||||||| |||||||||||||||||||||||||||||||||||||||||||||||||||||||||||||||||||||||||||||||||||	1	120	182043738	182043856	chr1	D
	10	chr6A	1e-19	1e-19	0.925	aggttagtgcaccaaattcaagcaataagtggatcaatatattgaaatgattgggcaagatccaaatgaactcaaagcaa	aggttagtggaccaaaatcaagcaataagtggatcaagatattgaaatgatt-ggcaaaatccatatgaactcaaagcaa	||||||||| |||||| |||||||||||||||||||| |||||||||||||| ||||| ||||| |||||||||||||||	6	85	484397029	484397107	chr6	A
AX-94665800_174_Co-dominant_pos-61_v1	9	chr2D	3e-60	3e-60	1	gcccccaagtttgttaagagtacggtcagggtggattccatggattggatgtctggccggcgtaagtggagggatgctgatctgttaatcttcaactctgggcattggtggacaaaagac	gcccccaagtttgttaagagtacggtcagggtggattccatggattggatgtctggccggcgtaagtggagggatgctgatctgttaatcttcaactctgggcattggtggacaaaagac	||||||||||||||||||||||||||||||||||||||||||||||||||||||||||||||||||||||||||||||||||||||||||||||||||||||||||||||||||||||||	1	120	460727972	460728091	chr2	D
	9	chr2A	6e-58	6e-58	0.991667	gcccccaagtttgttaagagtacggtcagggtggattccatggattggatgtctggccggcgtaagtggagggatgctgatctgttaatcttcaactctgggcattggtggacaaaagac	gcccccaagtttgttaagagtacggtcagggtggattccatggattggatgtctggccggtgtaagtggagggatgctgatctgttaatcttcaactctgggcattggtggacaaaagac	|||||||||||||||||||||||||||||||||||||||||||||||||||||||||||| |||||||||||||||||||||||||||||||||||||||||||||||||||||||||||	1	120	603549545	603549664	chr2	A
	9	chr2B	8e-39	8e-39	0.925	gcccccaagtttgttaagagtacggtcagggtggattccatggattggatgtctggccggcgtaagtggagggatgctgatctgttaatcttcaactctgggcattggtggacaaaagac	gccccaaagtttgttaagagtaccgtcagggtggattccatggattggatgtctggacggggtaagtggagagatgctgacatgctcatcttcaactctgggcattggtggacaaaagac	||||| ||||||||||||||||| |||||||||||||||||||||||||||||||| ||| |||||||||| |||||||| || | |||||||||||||||||||||||||||||||||	1	120	541944573	541944692	chr2	B
AX-94694992_154_Co-dominant_pos-61_v1	2	chr4A	2e-48	2e-48	0.966667	aggctctaagcactgaagggaaatgaaatagagat-tcgatacacatgattaaccagattcatgagtgatgctggtgccgcatgaggtagggcagacaccatcgaagaacatgaccggga	aggctctaagcactgaagggaaatgaaatagagatcttgatacacatgattaaccagattcgtgagtgatgctggtgccgcatgaggtagggcagacagcatcgaagaacatgaccggga	||||||||||||||||||||||||||||||||||| | ||||||||||||||||||||||| |||||||||||||||||||||||||||||||||||| |||||||||||||||||||||	1	119	737307881	737308000	chr4	A
	2	chr7A	1e-06	1e-06	0.9	tgctggtgccgcatgaggtagggcagacaccatcgaagaacatgaccggg	tgctggtgccgcatgaggtagggcagaaagcatcaaagaactcgaccggg	||||||||||||||||||||||||||| | |||| |||||| |||||||	69	118	5921623	5921672	chr7	A
AX-94703791_322_Co-dominant_pos-61_v1	3	chr3A	6e-58	6e-58	0.991667	tgaaaggcagatgcaggagctagtccatgccgccgaaatgctctcagaggacaagttcaggcatgaagctgagatcctgacgatgcagcagagcatcgaggacctgaagccgagatttga	tgaaaggcagatgcaggagctagtccatgccgccgaaatgctctcagaggacaagttcagtcatgaagctgagatcctgacgatgcagcagagcatcgaggacctgaagccgagatttga	|||||||||||||||||||||||||||||||||||||||||||||||||||||||||||| |||||||||||||||||||||||||||||||||||||||||||||||||||||||||||	1	120	61348999	61349118	chr3	A
	3	chr3B	1e-43	1e-43	0.955357	gaaaggcagatgcaggagctagtccatgccgccgaaatgctctcagaggacaagttcaggcatgaagctgagatcctgacgatgcagcagagcatcgaggacctgaagccga	gaaaggcagaggcaggagctcgtccatgccgccgaaatgctgtcggaggacaagttcagacatgaagctgagatcctgacgatgcagcagagcatcgaggacctgaagccga	|||||||||| ||||||||| |||||||||||||||||||| || |||||||||||||| ||||||||||||||||||||||||||||||||||||||||||||||||||||	2	113	77114424	77114535	chr3	B
	3	chr3D	3e-41	3e-41	0.946429	gaaaggcagatgcaggagctagtccatgccgccgaaatgctctcagaggacaagttcaggcatgaagctgagatcctgacgatgcagcagagcatcgaggacctgaagccga	gaaaggcagaggcaggagctcgtccatgccgccgaaatgctgtcggaggacaagttcagacacgaagctgagatcctgacgatgcagcagagcatcgaggacctgaagccga	|||||||||| ||||||||| |||||||||||||||||||| || |||||||||||||| || |||||||||||||||||||||||||||||||||||||||||||||||||	2	113	48867223	48867334	chr3	D
AX-94707043_89_Co-dominant_pos-61_v1	7	chr2B	6e-58	6e-58	0.991667	tgaagcgtaaggagcacaaggaggattgtcggcaatcaagtagaggcgtgaatggggatagggagttttggaatgtcatatagaaggccaatgtcttttagaagatcagaattttgtttg	tgaagcgtaaggagcacaaggaggattgtcggcaatcaagtagaggcgtgaatggggatatggagttttggaatgtcatatagaaggccaatgtcttttagaagatcagaattttgtttg	|||||||||||||||||||||||||||||||||||||||||||||||||||||||||||| |||||||||||||||||||||||||||||||||||||||||||||||||||||||||||	1	120	413864221	413864340	chr2	B
	7	chr2A	2e-36	2e-36	0.916667	tgaagcgtaaggagcacaaggaggattgtcggcaatcaagtagaggcgtgaatggggatagggagttttggaatgtcatatagaaggccaatgtcttttagaagatcagaattttgtttg	tgaagcttaaggagcgtaaggaggattgtgggcaatcaagtggaggcgtgaatggggataaggagctttggaatgtcatatagaaggccaatgtccatcagaagatcagaattttgtttg	|||||| |||||||| |||||||||||| ||||||||||| |||||||||||||||||| |||| ||||||||||||||||||||||||||||| | |||||||||||||||||||||	1	120	461975543	461975662	chr2	A
	7	chr2D	1e-31	1e-31	0.9	tgaagcgtaaggagcacaaggaggattgtcggcaatcaagtagaggcgtgaatggggatagggagttttggaatgtcatatagaaggccaatgtcttttagaagatcagaattttgtttg	tgaagcttaaggagtgtaaggaggattgtgggcaatcaagtggaggcgtgaatggggatagggggctttggaatgtcatatagaaggccaatgtccttcacaagatcaaaattttgtttg	|||||| ||||||| |||||||||||| ||||||||||| ||||||||||||||||||||| | ||||||||||||||||||||||||||||| || | ||||||| |||||||||||	1	120	348283371	348283490	chr2	D
AX-94722322_607_Co-dominant_pos-61_v1	4	chr2B	4e-53	4e-53	0.983333	agccttcgcacaaaggttggaccatgggggtggaaatggaggctcagataaagacatcgtagaggcaccaagacgtctagagagcatcacagttagcagcggcactatcattgattcaat	agccttcgcacaaaggttggaccatgggg-tggaaatggaggctcagataaagacatcgtcgaggcaccaagacgtctagagagcatcacagttagcagcggcactatcattgattcaat	||||||||||||||||||||||||||||| |||||||||||||||||||||||||||||| |||||||||||||||||||||||||||||||||||||||||||||||||||||||||||	1	120	61339229	61339347	chr2	B
	4	chr2D	9e-51	9e-51	0.975	agccttcgcacaaaggttggaccatgggggtggaaatggaggctcagataaagacatcgtagaggcaccaagacgtctagagagcatcacagttagcagcggcactatcattgattcaat	agccttcccacaaaggttggaccatgggg-tggaaatggaggctcagataaagacatcgtagaggcaccaagacatctagagagcatcacagttagcagcggcactatcattgattcaat	||||||| ||||||||||||||||||||| |||||||||||||||||||||||||||||||||||||||||||| |||||||||||||||||||||||||||||||||||||||||||||	1	120	36113427	36113545	chr2	D
	4	chr3D	1e-43	1e-43	0.95	agccttcgcacaaaggttggaccatgggggtggaaatggaggctcagataaagacatcgtagaggcaccaagacgtctagagagcatcacagttagcagcggcactatcattgattcaat	agccttcccacaaaggttggaccatgggg-tggaaatggaggctcggataaagacatcgtcaaggcaccaagacgtctagagagcatcacagttagcaggggcactatcattgattcaat	||||||| ||||||||||||||||||||| ||||||||||||||| |||||||||||||| ||||||||||||||||||||||||||||||||||||| ||||||||||||||||||||	1	120	380052468	380052586	chr3	D
AX-94730618_213_Co-dominant_pos-61_v1	4	chr5A	4e-56	4e-56	0.991736	ggcttcttggacgagcttcgcc-acccaacattattcttgtgcacggagaagcaaatgagacggggaggcttaaacagaagcttattactcagtttgatggaacaaacacaaaaatcgtgt	ggcttcttggacgagcttcgcccacccaacattattcttgtgcacggagaagcaaatgagacggggaggcttaaacagaagcttattactcagtttgatggaacaaacacaaaaatcgtgt	|||||||||||||||||||||| ||||||||||||||||||||||||||||||||||||||||||||||||||||||||||||||||||||||||||||||||||||||||||||||||||	1	120	561109710	561109830	chr5	A
	4	chr5B	3e-41	3e-41	0.948276	ttcttggacgagcttcgcc-acccaacattattcttgtgcacggagaagcaaatgagacggggaggcttaaacagaagcttattactcagtttgatggaacaaacacaaaaatcgt	ttcttggatgagcttcgcccacccaacattattcttgtacacggagaggcaaatgagatggggaggcttaaacagaaacttattactcagtttgatggaacaaacacaaaaatcgt	|||||||| |||||||||| |||||||||||||||||| |||||||| |||||||||| |||||||||||||||||| ||||||||||||||||||||||||||||||||||||||	4	118	540740531	540740646	chr5	B
	4	chr5D	1e-40	1e-40	0.941176	ggcttcttggacgagcttcg-ccacccaacattattcttgtgcacggagaagcaaatgagacggggaggcttaaacagaagcttattactcagtttgatggaacaaacacaaaaatcgt	ggcttcttggatgagcttcgtccacccaacattattcttgtacacggagaggcaaatgagatggggaggcttaaacagaaacttattactcagtttgatggaacaaacactaaaatcgt	||||||||||| |||||||| |||||||||||||||||||| |||||||| |||||||||| |||||||||||||||||| ||||||||||||||||||||||||||||| ||||||||	1	118	444079746	444079864	chr5	D
AX-94734761_229_Co-dominant_pos-61_v1	3	chr7A	1e-46	1e-46	0.95935	catcaggttgaagagctagaaaaacaatttc---gaatctaattcacagttgttgttggaaaaggtatcagcagaagtaagtcaggaaaaagagaatgtgatgctcactgagctaagcacact	catcaggttgaagagctagaaaaaca-tttcagggaatctaattcacagttgttgttggaaaatgtatcagcagaagtaagtcaggaaaaagagaatgtgatgctcactgagctaagcacact	|||||||||||||||||||||||||| |||| ||||||||||||||||||||||||||||| |||||||||||||||||||||||||||||||||||||||||||||||||||||||||||	1	120	19918740	19918861	chr7	A
	3	chrUn	5e-40	5e-40	0.941667	catcaggttgaagagctagaaaaacaatttcg---aatctaattcacagttgttgttggaaaaggtatcagcagaagtaagtcaggaaaaagagaatgtgatgctcactgagctaagcac	catcaggttgaagagctagaaaaaca-tttcggggaatctaattcacagttgttgttggaaaaggtatcatcagaagtaagtcaggagaaagagaatgtgatgctcagtgagctaagcac	|||||||||||||||||||||||||| ||||| ||||||||||||||||||||||||||||||||||| |||||||||||||||| ||||||||||||||||||| ||||||||||||	1	117	51698918	51699036	chrU	n
	3	chr7D	2e-39	2e-39	0.934959	catcaggttgaagagctagaaaaacaatttc---gaatctaattcacagttgttgttggaaaaggtatcagcagaagtaagtcaggaaaaagagaatgtgatgctcactgagctaagcacact	catcaggttgaagagctagaaaaaca-tttcaatgaatctaattcacagttgttgctggagaaggtatcatcagaagtaagtcaggaaaaagagaatgtgacgctcactgagctaagcacact	|||||||||||||||||||||||||| |||| ||||||||||||||||||||| |||| ||||||||| |||||||||||||||||||||||||||||| |||||||||||||||||||||	1	120	19696525	19696646	chr7	D
AX-94801752_354_Co-dominant_pos-61_v1	6	chr2A	6e-55	6e-55	1	agagcttagtttcaacgttttcggtttctgtgctgccatgattggctgccttgccacgtcgacaaagaccatcttggcagagtccctgctccatggatacaaatttgacag	agagcttagtttcaacgttttcggtttctgtgctgccatgattggctgccttgccacgtcgacaaagaccatcttggcagagtccctgctccatggatacaaatttgacag	|||||||||||||||||||||||||||||||||||||||||||||||||||||||||||||||||||||||||||||||||||||||||||||||||||||||||||||||	1	111	762292148	762292258	chr2	A
	6	chr2B	3e-38	3e-38	0.936937	agagcttagtttcaacgttttcggtttctgtgctgccatgattggctgccttgccacgtcgacaaagaccatcttggcagagtccctgctccatggatacaaatttgacag	agagctcagcttcaacatttttggtttctgtgctgccatgattggctgcctcgccacgtctaccaagaccatcttggcagagtccctgctccatggatacaaatttgacag	|||||| || |||||| |||| ||||||||||||||||||||||||||||| |||||||| || |||||||||||||||||||||||||||||||||||||||||||||||	1	111	795064009	795064119	chr2	B
	6	chr2D	2e-33	2e-33	0.918919	agagcttagtttcaacgttttcggtttctgtgctgccatgattggctgccttgccacgtcgacaaagaccatcttggcagagtccctgctccatggatacaaatttgacag	agagctcagcttcaacatttttggcttctgtgctgccatgataggctgcctcgccacgtctacaaagaccatcttggcagagtccctgctccacggatacaaatttgacag	|||||| || |||||| |||| || ||||||||||||||||| |||||||| |||||||| |||||||||||||||||||||||||||||||| |||||||||||||||||	1	111	637651118	637651228	chr2	D
AX-94816673_241_Co-dominant_pos-61_v1	3	chr1B	4e-56	4e-56	0.991736	gagccagtgggggattgattgcgttggttttgtggaagaaccggtggggg-tttctttgtcagggacatggtattatatactggtagcatttcaattgttgtattgggttgaaatactttg	gagccagtgggggattgattgcgttggttttgtggaagaaccggtggggggtttctttgtcagggacatggtattatatactggtagcatttcaattgttgtattgggttgaaatactttg	|||||||||||||||||||||||||||||||||||||||||||||||||| ||||||||||||||||||||||||||||||||||||||||||||||||||||||||||||||||||||||	1	120	607931214	607931334	chr1	B
	3	chr1A	8e-45	8e-45	0.959016	gagccagtgggggattgattgcgttgg-ttttgtggaagaaccggtggggg-tttctttgtcagggacatggtattatatactggtagcatttcaattgttgtattgggttgaaatactttg	gagccagtgggggattgattgagttgggttttgtggaagaaccggtggggggtttctttgtgggggacatggtattatatactggtagcatttcaattgttgtattgggttgaaatactttg	||||||||||||||||||||| ||||| ||||||||||||||||||||||| ||||||||| |||||||||||||||||||||||||||||||||||||||||||||||||||||||||||	1	120	541227639	541227760	chr1	A
	3	chr1D	4e-31	4e-31	0.975904	gaaccggtggggg-tttctttgtcagggacatggtattatatactggtagcatttcaattgttgtattgggttgaaatacttt	gaaccggtggggggtttctttgtcggggacatggtattatatactggtagcatttcaattgttgtattgggttgaaatacttt	||||||||||||| |||||||||| ||||||||||||||||||||||||||||||||||||||||||||||||||||||||||	38	119	445542293	445542375	chr1	D
AX-94860625_470_Co-dominant_pos-61_v1	3	chr7D	3e-60	3e-60	1	tgtcgtcgagtatgatcaatttaaccgaagatgttggcgccggtcgggcggatctatgatagaaatagtggattcggttgttggttgatggtctggtatggtatggaatgatgtagttat	tgtcgtcgagtatgatcaatttaaccgaagatgttggcgccggtcgggcggatctatgatagaaatagtggattcggttgttggttgatggtctggtatggtatggaatgatgtagttat	||||||||||||||||||||||||||||||||||||||||||||||||||||||||||||||||||||||||||||||||||||||||||||||||||||||||||||||||||||||||	1	120	632294327	632294446	chr7	D
	3	chr7A	1e-37	1e-37	0.918699	gtcgtcgagtatgatcaatttaaccgaagatgttggcgccggtcgg----gcggatctatgatagaaatagtggattcggttgttggttgatggtctggtatggtatggaatgatgtagttat	gtcgtcgagtatgattagtttaactgaagatgttggcgccggtcggtcgggcggatctatgatggaaatagtggattcggttgttggttgatggtctggtctggtatggtatgatgtagttat	||||||||||||||| | |||||| ||||||||||||||||||||| ||||||||||||| |||||||||||||||||||||||||||||||||||| |||||||| |||||||||||||	2	120	735289487	735289609	chr7	A
	3	chr7B	1e-31	1e-31	0.917431	gtcgtcgagtatgatcaatttaaccgaagatgttggcgccggt----cgggcggatctatgatagaaatagtggattcggttgttggttgatggtctggtatggtatgg	gtcgtcgagtatgatcagtttaaccgatgatgttggcgccggtcggtcgggcggatctatgatggaaatagtggattcggttgttggtggatggtctggtctggtatgg	||||||||||||||||| ||||||||| ||||||||||||||| |||||||||||||||| |||||||||||||||||||||||| ||||||||||| ||||||||	2	106	749648760	749648868	chr7	B
AX-94893816_949_Co-dominant_pos-61_v1	3	chr1D	6e-58	6e-58	0.991667	aaacacaatgatctccttgtatttttcattctggtggataaatggttgtaatttaggtcacaggaacctgtgccatgaaagtagtgttcgactggcaactcttgtaaataatatcttctg	aaacacaatgatctccttgtatttttcattctggtggataaatggttgtaatttaggtcagaggaacctgtgccatgaaagtagtgttcgactggcaactcttgtaaataatatcttctg	|||||||||||||||||||||||||||||||||||||||||||||||||||||||||||| |||||||||||||||||||||||||||||||||||||||||||||||||||||||||||	1	120	415413347	415413466	chr1	D
	3	chr1A	2e-51	2e-51	0.974359	aaacacaatgatctccttgtatttttcattctggtggataaatggttgtaatttaggtcacaggaacctgtgccatgaaagtagtgttcgactggcaactcttgtaaataatatctt	aaacaccatgatctccttgtatttttcattctggtggataaatggttgtaatttaggtcacaggaacctgtgccatgaaaatagtgttcgactggcagctcttgtaaataatatctt	|||||| ||||||||||||||||||||||||||||||||||||||||||||||||||||||||||||||||||||||||| |||||||||||||||| |||||||||||||||||||	1	117	512470585	512470701	chr1	A
	3	chr1B	2e-42	2e-42	0.954545	aaacacaatgatctccttgtatttttcattctggtggataaatggttgtaatttaggtcacaggaacctgtgccatgaaagtagtgttcgactggcaactcttgtaaata	aaacaccatgatctccttgtatttttcattctggtggataaatgattgtaatttaggtcataggaacctgtgccgtgaaaatagtgttcgactggcaactcttgtaaata	|||||| ||||||||||||||||||||||||||||||||||||| ||||||||||||||| ||||||||||||| ||||| |||||||||||||||||||||||||||||	1	110	561105935	561106044	chr1	B
AX-95008318_308_Co-dominant_pos-61_v1	3	chr7A	6e-58	6e-58	0.991667	atgtgtcacgctttcatcgtatcttcatgattgattgaaacatgcggtccagataattctatggctacacgattgcttcagattgtgtggtaccattgcttcagattgctccattagtga	atgtgtcacgctttcatcgtatcttcatgattgattgaaacatgcggtccagataattctctggctacacgattgcttcagattgtgtggtaccattgcttcagattgctccattagtga	|||||||||||||||||||||||||||||||||||||||||||||||||||||||||||| |||||||||||||||||||||||||||||||||||||||||||||||||||||||||||	1	120	63061129	63061248	chr7	A
	3	chr7D	2e-48	2e-48	0.966667	atgtgtcacgctttcatcgtatcttcatgattgattgaaacatgcggtccagataattctatggctacacgattgcttcagattgtgtggtaccattgcttcagattgctccattagtga	atgtgtcatgctttcatcgtatcttcatgattgattgaaacctgcggtccagataattctatggctacacgattg-ttcagattgtgtggtaccattgcttcagattgcttcattagtga	|||||||| |||||||||||||||||||||||||||||||| ||||||||||||||||||||||||||||||||| |||||||||||||||||||||||||||||||||| |||||||||	1	120	58695913	58696031	chr7	D
	3	chr4A	3e-41	3e-41	0.933333	atgtgtcacgctttcatcgtatcttcatgattgattgaaacatgcggtccagataattctatggctacacgattgcttcagattgtgtggtaccattgcttcagattgctccattagtga	atgtgtcatgctctcatcgtatcttcatgattgattgaaacctgcagtccagataattctgtggctacccgattgcttcatattgtgtggtaccattgcttcagattgcttcattagtga	|||||||| ||| |||||||||||||||||||||||||||| ||| |||||||||||||| ||||||| ||||||||||| ||||||||||||||||||||||||||||| |||||||||	1	120	675602319	675602438	chr4	A
AX-95024834_118_Co-dominant_pos-61_v1	3	chr5D	2e-51	2e-51	0.990826	gtggaaggctcatcacctcccagggaaggcgcgatctggaccaggttgccggaactgttcctgccgaattctgatcagatgaagtcccctctatgcaatcgtgttcggt	gtggaaggctcatcacctcccagggaaggcgcgatctggaccaggttgctggaactgttcctgccgaattctgatcagatgaagtcccctctatgcaatcgtgttcggt	||||||||||||||||||||||||||||||||||||||||||||||||| |||||||||||||||||||||||||||||||||||||||||||||||||||||||||||	12	120	273531915	273532023	chr5	D
	3	chr5B	1e-46	1e-46	0.972477	gtggaaggctcatcacctcccagggaaggcgcgatctggaccaggttgccggaactgttcctgccgaattctgatcagatgaagtcccctctatgcaatcgtgttcggt	gtggaaggctcatcacctcccagggaaggcgtgatctggaccaggttgcaggaactgttcctgccgaattctgatcagttgaagtcccctctatgcaatcgtgttcggt	||||||||||||||||||||||||||||||| ||||||||||||||||| |||||||||||||||||||||||||||| ||||||||||||||||||||||||||||||	12	120	309028466	309028574	chr5	B
	3	chr5A	3e-44	3e-44	0.971429	gtggaaggctcatcacctcccagggaaggcgcgatctggaccaggttgccggaactgttcctgccgaattctgatcagatgaagtcccctctatgcaatcgtgtt	gtggaaggctcatcacctcccagggaaggcgtgatctggaccaggttgccggaactgttcctgctgaattctgatcagttgaagtcccctctatgcaatcgtgtt	||||||||||||||||||||||||||||||| |||||||||||||||||||||||||||||||| ||||||||||||| ||||||||||||||||||||||||||	12	116	362792931	362793035	chr5	A
AX-95069571_29_Co-dominant_pos-29_v1	5	chr1B	3e-60	3e-60	1	agaatatgttgaaactgaagcctcggtcatcactgccatacactgttctggctcgaacatatggtgcaagatgtaagtgggaaagcatggccaggatgtggaggtcaatggaagctttag	agaatatgttgaaactgaagcctcggtcatcactgccatacactgttctggctcgaacatatggtgcaagatgtaagtgggaaagcatggccaggatgtggaggtcaatggaagctttag	||||||||||||||||||||||||||||||||||||||||||||||||||||||||||||||||||||||||||||||||||||||||||||||||||||||||||||||||||||||||	1	120	456788768	456788887	chr1	B
	5	chr1A	6e-58	6e-58	0.991667	agaatatgttgaaactgaagcctcggtcatcactgccatacactgttctggctcgaacatatggtgcaagatgtaagtgggaaagcatggccaggatgtggaggtcaatggaagctttag	agaatatgttgaaactgaagcctcggtcatcactgccatacactgttctggctcgaacatatggtgcaagatgtaagtgggaaagcatggccagaatgtggaggtcaatggaagctttag	|||||||||||||||||||||||||||||||||||||||||||||||||||||||||||||||||||||||||||||||||||||||||||||| |||||||||||||||||||||||||	1	120	440708676	440708795	chr1	A
	5	chr1D	9e-51	9e-51	0.966667	agaatatgttgaaactgaagcctcggtcatcactgccatacactgttctggctcgaacatatggtgcaagatgtaagtgggaaagcatggccaggatgtggaggtcaatggaagctttag	agaatatgttgaaactgaagcctcagtcgtcactgccgtacactgttctggctcgaacgtatggtgcaagatgtaagtgggaaagcatggccaggatgtggaggtcaatggaagctttag	|||||||||||||||||||||||| ||| |||||||| |||||||||||||||||||| |||||||||||||||||||||||||||||||||||||||||||||||||||||||||||||	1	120	341479207	341479326	chr1	D
AX-95102360_214_Co-dominant_pos-61_v1	4	chr2B	3e-60	3e-60	1	agaaaaactggaatgctttgtaactctccacgacggtgtgatggatctggacgatgctttcgggcacagagctaggttctcaaataggattcaccgtgactacccccagttgagaaggtt	agaaaaactggaatgctttgtaactctccacgacggtgtgatggatctggacgatgctttcgggcacagagctaggttctcaaataggattcaccgtgactacccccagttgagaaggtt	||||||||||||||||||||||||||||||||||||||||||||||||||||||||||||||||||||||||||||||||||||||||||||||||||||||||||||||||||||||||	1	120	701763131	701763250	chr2	B
	4	chr2D	9e-51	9e-51	0.966667	agaaaaactggaatgctttgtaactctccacgacggtgtgatggatctggacgatgctttcgggcacagagctaggttctcaaataggattcaccgtgactacccccagttgagaaggtt	agaaaaactggaatgctttgtaactctccatgaaggtgtgatggatctggacgatgcttcggggcacagagctaggttctcaaataggattcaccgtgactacccccagttgagaaggtt	|||||||||||||||||||||||||||||| || ||||||||||||||||||||||||| |||||||||||||||||||||||||||||||||||||||||||||||||||||||||||	1	120	582708614	582708733	chr2	D
	4	chr3D	5e-34	5e-34	0.908333	agaaaaactggaatgctttgtaactctccacgacggtgtgatggatctggacgatgctttcgggcacagagctaggttctcaaataggattcaccgtgactacccccagttgagaaggtt	agaaaaactggaatgctttgtaactatccaccagggcgtgatggaactggacgatgctttttgggagagagctaggttcttaaataggattcaccgtgactacccccagttgagacggtt	||||||||||||||||||||||||| ||||| | || |||||||| |||||||||||||| || | ||||||||||||| |||||||||||||||||||||||||||||||||| ||||	1	120	577917658	577917777	chr3	D
AX-95140644_416_Co-dominant_pos-61_v1	6	chr1B	2e-54	2e-54	0.991228	tgcaagatggctatatctaagattgagggatgcaataagatgacctgttggaactgcggtagatttttctgctaccaatgcaacgctgcaattagtggatacgatcatttcaag	tgcaagatggctatatctaagattgagggatgcaataagatgacctgttggaactgcggtggatttttctgctaccaatgcaacgctgcaattagtggatacgatcatttcaag	|||||||||||||||||||||||||||||||||||||||||||||||||||||||||||| |||||||||||||||||||||||||||||||||||||||||||||||||||||	1	114	684748138	684748251	chr1	B
	6	chr1D	1e-49	1e-49	0.973684	tgcaagatggctatatctaagattgagggatgcaataagatgacctgttggaactgcggtagatttttctgctaccaatgcaacgctgcaattagtggatacgatcatttcaag	tgcaagatggctatatctaagattgagggatgcaataagatgacctgttggaactgcggcagatttttctgctaccaatgcagcgctgcaattagtggatatgatcatttcaag	||||||||||||||||||||||||||||||||||||||||||||||||||||||||||| |||||||||||||||||||||| |||||||||||||||||| ||||||||||||	1	114	493220967	493221080	chr1	D
	6	chr5B	5e-40	5e-40	0.938596	tgcaagatggctatatctaagattgagggatgcaataagatgacctgttggaactgcggtagatttttctgctaccaatgcaacgctgcaattagtggatacgatcatttcaag	tgcaagatggctatatctaagattgatggatgcaataagatgacctgttggaactgcggcgagtttttctgctaccaatgtaacgctgcaattagtggatatgatcatttcaag	|||||||||||||||||||||||||| |||||||||||||||||||||||||||||||| ||||||||||||||||| |||||||||||||||||||| ||||||||||||	1	114	61383203	61383316	chr5	B
AX-95164323_725_Co-dominant_pos-61_v1	4	chr6D	6e-58	6e-58	0.991667	ctggaatgataaacttgcagactgggaagagctgagaaggctgctatctagtggtggaagaggaagtgtcattatagttaccacacgcagttcaaatgttgcatcaatggtgaagactat	ctggaatgataaacttgcagactgggaagagctgagaaggctgctgtctagtggtggaagaggaagtgtcattatagttaccacacgcagttcaaatgttgcatcaatggtgaagactat	||||||||||||||||||||||||||||||||||||||||||||| ||||||||||||||||||||||||||||||||||||||||||||||||||||||||||||||||||||||||||	1	120	454587593	454587712	chr6	D
	4	chr6B	6e-58	6e-58	0.991667	ctggaatgataaacttgcagactgggaagagctgagaaggctgctatctagtggtggaagaggaagtgtcattatagttaccacacgcagttcaaatgttgcatcaatggtgaagactat	ctggaatgataaacttgcagactgggaagagctgagaaggctgctatctagtggtggaaggggaagtgtcattatagttaccacacgcagttcaaatgttgcatcaatggtgaagactat	|||||||||||||||||||||||||||||||||||||||||||||||||||||||||||| |||||||||||||||||||||||||||||||||||||||||||||||||||||||||||	1	120	690977248	690977367	chr6	B
	4	chr7B	1e-19	1e-19	0.862069	tggaatgataaacttgcagactgggaagagctgagaaggctgctatctagtggtggaagaggaagtgtcattatagttaccacacgcagttcaaatgttgcatcaatggtgaagac	tggaatgatcaagtttctgactgggaagagttgagaagcctgctttccagtggtggtagtggaagtgtgattgtagtcaccacgcgcagttcaaatgttgcatccctggtgaagac	||||||||| || || | |||||||||||| ||||||| ||||| || |||||||| || |||||||| ||| |||| ||||| |||||||||||||||||||| ||||||||||	2	117	588836286	588836401	chr7	B
AX-95169439_594_Co-dominant_pos-61_v1	3	chr5B	3e-60	3e-60	1	ggaagttggtgttacagagggaggtccgtccgaagagcctgaggagaaatcaggtggagactagattaaaattggaatctagaagacgtagctgttcctgcttgacgacaaccggtacct	ggaagttggtgttacagagggaggtccgtccgaagagcctgaggagaaatcaggtggagactagattaaaattggaatctagaagacgtagctgttcctgcttgacgacaaccggtacct	||||||||||||||||||||||||||||||||||||||||||||||||||||||||||||||||||||||||||||||||||||||||||||||||||||||||||||||||||||||||	1	120	318393506	318393625	chr5	B
	3	chr5D	7e-33	7e-33	0.97561	ggaagttggtgttacagagggaggtccgtccgaagagcctgaggagaaatcaggtggagactagattaaaattggaatctag	ggaagttggtgttacagagggaggtccgtccgaagagcctgaggagaaatcaggtggagagtagattaaaatcggaatctag	|||||||||||||||||||||||||||||||||||||||||||||||||||||||||||| ||||||||||| |||||||||	1	82	280776087	280776168	chr5	D
	3	chr5A	7e-33	7e-33	0.97561	ggaagttggtgttacagagggaggtccgtccgaagagcctgaggagaaatcaggtggagactagattaaaattggaatctag	ggaagttggtgttacagagggaggtccgtccgaagagcctgaggagaaatcaggtggagattagattaaaatcggaatctag	|||||||||||||||||||||||||||||||||||||||||||||||||||||||||||| ||||||||||| |||||||||	1	82	371038814	371038895	chr5	A
AX-95177447_1097_Co-dominant_pos-61_v1	3	chr2A	3e-60	3e-60	1	cactctgatgtgtttgtgtgttgtatatcatgatgttggatagggtgaatgtgcaatggtctgtgagtatgttctatatatgtgttttactttgggtataccacgtggtaaactatgaat	cactctgatgtgtttgtgtgttgtatatcatgatgttggatagggtgaatgtgcaatggtctgtgagtatgttctatatatgtgttttactttgggtataccacgtggtaaactatgaat	||||||||||||||||||||||||||||||||||||||||||||||||||||||||||||||||||||||||||||||||||||||||||||||||||||||||||||||||||||||||	1	120	18165494	18165613	chr2	A
	3	chr2B	1e-40	1e-40	0.933333	cactctgatgtgtttgtgtgttgtatatcatgatgttggatagggtgaatgtgcaatggtctgtgagtatgttctatatatgtgttttactttgggtataccacgtggtaaactatgaat	cactctgatgtgtttgtgtgttgtatatcatgatgttggatagggtgaatgtgcaatggtgtgtgagtatgttc----tatgtgttttactttgcatataccacgtcgtaaactatgaat	|||||||||||||||||||||||||||||||||||||||||||||||||||||||||||| ||||||||||||| |||||||||||||||| |||||||||| |||||||||||||	1	120	28423817	28423932	chr2	B
	3	chrUn	2e-36	2e-36	0.92562	cactctgatgtgtttgtgtgttgtatatcatgatgttggatagggtgaa-tgtgcaatggtctgtgagtatgttctatatatgtgttttactttgggtataccacgtggtaaactatgaat	cactctgatgtgtctgtgtgttgtatatcatgatgttggatagggtgaagcgtgcaatgatgtgtgagtatgttctata----tgttttactttgggtataccacgtggtaaactatgaat	||||||||||||| ||||||||||||||||||||||||||||||||||| |||||||| | ||||||||||||||||| ||||||||||||||||||||||||||||||||||||||	1	120	24556089	24556205	chrU	n
AX-95178901_203_Co-dominant_pos-61_v1	5	chr7B	3e-60	3e-60	1	tgtccgtggcaagaactggttgttgggaggattgtaaactttagcatcaagagtccttccgccggttggctccatgccagctattgttaaccttgagcaaatttgaatcactcatatagt	tgtccgtggcaagaactggttgttgggaggattgtaaactttagcatcaagagtccttccgccggttggctccatgccagctattgttaaccttgagcaaatttgaatcactcatatagt	||||||||||||||||||||||||||||||||||||||||||||||||||||||||||||||||||||||||||||||||||||||||||||||||||||||||||||||||||||||||	1	120	115790243	115790362	chr7	B
	5	chr2B	4e-53	4e-53	0.975	tgtccgtggcaagaactggttgttgggaggattgtaaactttagcatcaagagtccttccgccggttggctccatgccagctattgttaaccttgagcaaatttgaatcactcatatagt	tgtccgtggcaagaactggttgttgggaggattgtaaactttagaatcaagagtccttcctccggttggctccatgccagctattgttcaccttgagcaaatttgaatcactcatatagt	|||||||||||||||||||||||||||||||||||||||||||| ||||||||||||||| ||||||||||||||||||||||||||| |||||||||||||||||||||||||||||||	1	120	334873586	334873705	chr2	B
	5	chr1B	2e-45	2e-45	0.95082	tgtccgtggcaagaactggttgttgggaggattgtaaactttagcatcaagagt--ccttccgccggttggctccatgccagctattgttaaccttgagcaaatttgaatcactcatatagt	tgtccgtggcaagaactggatgttgggaggattgtaaactttagcatcaagagttaccttcctccggttggctccatgctagctattattaaccttgagcaaatttgaatcactcatatagt	||||||||||||||||||| |||||||||||||||||||||||||||||||||| |||||| |||||||||||||||| ||||||| ||||||||||||||||||||||||||||||||||	1	120	642335607	642335728	chr1	B
AX-95184678_275_Co-dominant_pos-61_v1	2	chr7A	9e-54	9e-54	0.983471	gcaaggaaaattgctcattcttttt-gcgtcgaccctactaggatatttacacgagaactagctaggaacgcacctggcttgtaatccttccagatccagatcatattaggtgaaagtgaa	gcaaggaaaattgctcattcttttttgcgtcgaccctactaggatatttacacgagaactatctaggaacgcacctggcttgtaatccttccagatccagatcatattaggtgaaagtgaa	||||||||||||||||||||||||| ||||||||||||||||||||||||||||||||||| |||||||||||||||||||||||||||||||||||||||||||||||||||||||||||	1	120	20947895	20948015	chr7	A
	2	chr7D	2e-51	2e-51	0.975207	gcaaggaaaattgctcattcttttt-gcgtcgaccctactaggatatttacacgagaactagctaggaacgcacctggcttgtaatccttccagatccagatcatattaggtgaaagtgaa	gcaaggaaaattgctcattcttttttgcgtcgaccctactaagatatttacaagagaactagctaggaacgcacctggcttgtaatccttccagatccagatcatattaggtgaaagtgaa	||||||||||||||||||||||||| ||||||||||||||| |||||||||| ||||||||||||||||||||||||||||||||||||||||||||||||||||||||||||||||||||	1	120	20588486	20588606	chr7	D
AX-95210648_147_Co-dominant_pos-61_v1	5	chr7D	7e-36	7e-36	0.987952	agggagatgcccagccagcaaagatgagcgtgaggatcccttcatggacatccacagttgacgcaacggcaactctgaatggc	agggagatgcccagccagcaaaggtgagcgtgaggatcccttcatggacatccacagttgacgcaacggcaactctgaatggc	||||||||||||||||||||||| |||||||||||||||||||||||||||||||||||||||||||||||||||||||||||	38	120	512228920	512229002	chr7	D
	5	chr7B	2e-33	2e-33	0.975904	agggagatgcccagccagcaaagatgagcgtgaggatcccttcatggacatccacagttgacgcaacggcaactctgaatggc	agggagatgcccagcctgcaaagatgagcgtgaggatcccttcatggacatccacagttggcgcaacggcaactctgaatggc	|||||||||||||||| ||||||||||||||||||||||||||||||||||||||||||| ||||||||||||||||||||||	38	120	544098739	544098821	chr7	B
	5	chr7A	4e-31	4e-31	0.963855	agggagatgcccagccagcaaagatgagcgtgaggatcccttcatggacatccacagttgacgcaacggcaactctgaatggc	agggagatgcccagccagcaaaggtgagcgtgaggatcccttcatggacatccacagctgacgcaatggcaactctgaatggc	||||||||||||||||||||||| ||||||||||||||||||||||||||||||||| |||||||| ||||||||||||||||	38	120	584984533	584984615	chr7	A
AX-95238158_124_Co-dominant_pos-61_v1	3	chr2A	9e-54	9e-54	0.983471	acaaagcacgagcataagtggtctagcgg-cgctgtgtctttagctggctctgagtctggactgtggtctatcaaaggaggcaactggcagctagctgctgggttgctcaagactgctaac	acaaagcacgagcataagtggtctagcgggcgctgtgtctttagctggctccgagtctggactgtggtctatcaaaggaggcaactggcagctagctgctgggttgctcaagactgctaac	||||||||||||||||||||||||||||| ||||||||||||||||||||| |||||||||||||||||||||||||||||||||||||||||||||||||||||||||||||||||||||	1	120	769496333	769496453	chr2	A
	3	chr2B	2e-51	2e-51	0.975207	acaaagcacgagcataagtggtctagc-ggcgctgtgtctttagctggctctgagtctggactgtggtctatcaaaggaggcaactggcagctagctgctgggttgctcaagactgctaac	acaaagcacgagcataagtggtctagccggcgctgtgtctttagctggctccgagtctggactgtggtctatcaaaggaggcaactggcagctagctgctgggttgctcaaggctgctaac	||||||||||||||||||||||||||| ||||||||||||||||||||||| |||||||||||||||||||||||||||||||||||||||||||||||||||||||||||| ||||||||	1	120	791479614	791479734	chr2	B
	3	chr2D	2e-48	2e-48	0.966667	acaaagcacgagcataagtggtctagc-ggcgctgtgtctttagctggctctgagtctggactgtggtctatcaaaggaggcaactggcagctagctgctgggttgctcaagactgctaa	acaaagcacgagcataagtgggttagcaggcgctgtgtctttagctggctctgagtctggattgtggtctatcaaaggaggcaactggcagctagctgctgggttgctcaagactgctaa	||||||||||||||||||||| |||| ||||||||||||||||||||||||||||||||| ||||||||||||||||||||||||||||||||||||||||||||||||||||||||||	1	119	644331597	644331716	chr2	D
AX-94400806_82_Dominant_pos-61_v1	3	chr3A	6e-58	6e-58	0.991667	acaaactattcaccgtccggcaactgcggtgatcaggaaacaacatgcagatacaataccagtctactgatatttcagctccaatggtggtgcaaacttacaatagggcagaccggcagg	acaaactattcaccgtccggcaactgcggtgatcaggaaacaacatgcagatacaataccggtctactgatatttcagctccaatggtggtgcaaacttacaatagggcagaccggcagg	|||||||||||||||||||||||||||||||||||||||||||||||||||||||||||| |||||||||||||||||||||||||||||||||||||||||||||||||||||||||||	1	120	651587430	651587549	chr3	A
	3	chr3B	1e-34	1e-34	0.929204	acaaactattcaccgtccggcaactgcggtgatcagg-aaacaacatgcagatacaataccagtctactgatatttcagctccaatggtggtgcaaacttacaatagggcaga	acaaactattcaccgtccagcaattgtggtgatcagggaaacaacatgcagatacaataccagtccactgatatttcagctccaatggtcgtgcaaacttacagtatggcaga	|||||||||||||||||| |||| || |||||||||| ||||||||||||||||||||||||||| ||||||||||||||||||||||| ||||||||||||| || ||||||	1	112	678146213	678146325	chr3	B
	3	chr3D	7e-33	7e-33	0.918033	acaaactattcaccgtccggcaactgcggtgatcagg-aaacaacatgcagatacaataccagtctactgatatttcagctccaatggtggtgcaaacttacaat-agggcagaccggcagg	acaaactattcaccgtccggcaatcccggtgatcagggaaacaacatgcagatacaataccagtctactgatatctcggctccggtggtggtgcaaacttacagtgagggcagaccggcagg	||||||||||||||||||||||| ||||||||||| |||||||||||||||||||||||||||||||||||| || ||||| |||||||||||||||||| | ||||||||||||||||	1	120	516391621	516391742	chr3	D
AX-94422019_51_Dominant_pos-51_v1	10	chr7A	2e-48	2e-48	1	ggggaagccagaagcagaaaatagtagatcatgcaggtgtgagtgtccagctttgataagattgttgcgagcagcggacaacagctggtacattacagaa	ggggaagccagaagcagaaaatagtagatcatgcaggtgtgagtgtccagctttgataagattgttgcgagcagcggacaacagctggtacattacagaa	||||||||||||||||||||||||||||||||||||||||||||||||||||||||||||||||||||||||||||||||||||||||||||||||||||	21	120	38705204	38705303	chr7	A
	10	chr3B	2e-36	2e-36	0.95	ggggaagccagaagcagaaaatagtagatcatgcaggtgtgagtgtccagctttgataagattgttgcgagcagcggacaacagctggtacattacagaa	ggggaagccagaagcagaaaatagtagatcctgcaggtgcgagtgtaaagctttgataagattgttgcgagcagcggacaacaactggtacattacagaa	|||||||||||||||||||||||||||||| |||||||| |||||| ||||||||||||||||||||||||||||||||||| ||||||||||||||||	21	120	739874728	739874827	chr3	B
	10	chr5A	1e-31	1e-31	0.93	ggggaagccagaagcagaaaatagtagatcatgcaggtgtgagtgtccagctttgataagattgttgcgagcagcggacaacagctggtacattacagaa	ggggaagccagaagcagaaaatagtaggtcctgtaggtgtgagtgtcctgctttgatcagattgttgagagctgcggacaacagctggtacattacagaa	||||||||||||||||||||||||||| || || |||||||||||||| |||||||| ||||||||| |||| |||||||||||||||||||||||||||	21	120	46248654	46248753	chr5	A
AX-94429735_556_Dominant_pos-61_v1	8	chr2A	4e-53	4e-53	0.983333	ggggcaggggtggcggctggagacg-gcacctggctgcacgccggcctcatccacctcggcaccaacatgatcagcctcatcttcgtcggcgtccgcctggagcagcagttcggattctg	ggggcaggggtggcggctggagacgagcacctggctgcacgccggcctcatccacctcggcgccaacatgatcagcctcatcttcgtcggcgtccgcctggagcagcagttcggattctg	||||||||||||||||||||||||| ||||||||||||||||||||||||||||||||||| ||||||||||||||||||||||||||||||||||||||||||||||||||||||||||	1	119	654875227	654875346	chr2	A
	8	chr1A	4e-53	4e-53	0.991379	caggggtggcggctggagacg-gcacctggctgcacgccggcctcatccacctcggcaccaacatgatcagcctcatcttcgtcggcgtccgcctggagcagcagttcggattctg	caggggtggcggctggagacgagcacctggctgcacgccggcctcatccacctcggcaccaacatgatcagcctcatcttcgtcggcgtccgcctggagcagcagttcggattctg	||||||||||||||||||||| ||||||||||||||||||||||||||||||||||||||||||||||||||||||||||||||||||||||||||||||||||||||||||||||	5	119	12272629	12272744	chr1	A
	8	chr4A	9e-51	9e-51	0.982759	caggggtggcggctggagacg-gcacctggctgcacgccggcctcatccacctcggcaccaacatgatcagcctcatcttcgtcggcgtccgcctggagcagcagttcggattctg	caggggtggcggctggagacgagcacctggctgcacgccggcctcatccacctcggcgccaacatgatcagcctcatcttcgtcggcgtccgcctggagcagcagttcggattctg	||||||||||||||||||||| ||||||||||||||||||||||||||||||||||| ||||||||||||||||||||||||||||||||||||||||||||||||||||||||||	5	119	453299804	453299919	chr4	A
AX-94454922_195_Dominant_pos-61_v1	3	chr5D	4e-53	4e-53	0.975	gcatagatatgtaccttgttgagcgttagttgtttgatttaatggctgaaacaacttcagcgaagcttggtatagctgactatccaagctcacaaaaacagttacttggaagaacctata	gcatagatatgtaccttgttgagtgttagttgtttgatttaatggctgaaacaacttcagtgaagtttggtatagctgactatccaagctcacaaaaacagttacttggaagaacctata	||||||||||||||||||||||| |||||||||||||||||||||||||||||||||||| |||| ||||||||||||||||||||||||||||||||||||||||||||||||||||||	1	120	529218449	529218568	chr5	D
	3	chr5B	1e-52	1e-52	0.97479	catagatatgtaccttgttgagcgttagttgtttgatttaatggctgaaacaacttcagcgaagcttggtatagctgactatccaagctcacaaaaacagttacttggaagaacctata	catagatatgtaccttgttgagtgttagttgtttgatttaatggctgaaacaacttcagagaagtttggtatagctgactatccaagctcacaaaaacagttacttggaagaacctata	|||||||||||||||||||||| |||||||||||||||||||||||||||||||||||| |||| ||||||||||||||||||||||||||||||||||||||||||||||||||||||	2	120	667675482	667675600	chr5	B
	3	chr5A	8e-42	8e-42	0.942149	gcatagatatgtaccttgttgagcgttagttgtttgatttaatggctgaaacaacttcagcgaagcttggtatagctga-ctatccaagctcacaaaaacagttacttggaagaacctata	gcatagatatgtacttagttgagtgttagttgtttgatttaatggctgaaacaacttcagcgaagtttgatatagctgagctatccaagctcacaaaaacaattacttggaagaacctata	|||||||||||||| | |||||| ||||||||||||||||||||||||||||||||||||||||| ||| ||||||||| ||||||||||||||||||||| |||||||||||||||||||	1	120	657381030	657381150	chr5	A
AX-94473433_302_Dominant_pos-61_v1	5	chr7B	6e-58	6e-58	0.991667	tggagattggccagagaaggcatacccataagaatatggagaccttcctcatcaaatagtctgactgctatgtctaattggaggatgttggttagggaggccattcccttgggaaccctc	tggagattggccagagaaggcatacccataagaatatggagaccttcctcatcaaatagtgtgactgctatgtctaattggaggatgttggttagggaggccattcccttgggaaccctc	|||||||||||||||||||||||||||||||||||||||||||||||||||||||||||| |||||||||||||||||||||||||||||||||||||||||||||||||||||||||||	1	120	733045225	733045344	chr7	B
	5	chr6B	2e-48	2e-48	0.965517	tggagattggccagagaaggcatacccataagaatatggagaccttcctcatcaaatagtctgactgctatgtctaattggaggatgttggttagggaggccattcccttgggaac	tggagattgagcagagaaggcatacccataagaatatggagaccttcctcatcaaatagtctgactgctatgtctaattggaggatgttggttaggtaggtcattcccttgggaac	||||||||| ||||||||||||||||||||||||||||||||||||||||||||||||||||||||||||||||||||||||||||||||||||| ||| |||||||||||||||	1	116	662028616	662028731	chr6	B
	5	chr7D	1e-37	1e-37	0.923729	gagattggccagagaaggcatacccataagaatatggagaccttcctcatcaaatagtctgactgctatgtctaattggaggatgttggttagggaggccattcccttgggaaccctc	gagattggcgagagaaggcatacacataagaatatggagaccttcatcatcaaatagtttgacttctatgtctaatttgaggatgttggttaggaaggtcattccattgggaaccctc	||||||||| ||||||||||||| ||||||||||||||||||||| |||||||||||| ||||| |||||||||||| |||||||||||||||| ||| |||||| ||||||||||||	3	120	630445900	630446017	chr7	D
AX-94479216_94_Dominant_pos-61_v1	3	chr6B	4e-53	4e-53	0.983333	gaagtcatcatgcatgccagactgagaaccgcacccagtcatcagttggcgcatatggatacaccttcttcgtcttgacacgggcacactttgctcgcatgctgctgttcatgattatgt	gaagtcatcatgcatgccagactgagaac-gcacccagtcatcagttggcgcatatggattcaccttcttcgtcttgacacgggcacactttgctcgcatgctgctgttcatgattatgt	||||||||||||||||||||||||||||| |||||||||||||||||||||||||||||| |||||||||||||||||||||||||||||||||||||||||||||||||||||||||||	1	120	555551125	555551243	chr6	B
	3	chr6D	5e-40	5e-40	0.940678	agtcatcatgcatgccagactgagaaccgcacccagtcatcagttggcgcatatggatacaccttcttcgtcttgacacgggcacactttgctcgcatgctgctgttcatgattatgt	agtcatcatggatgccagaccgaggac-gcacccagtcatcagttggcgcatatggatacaccttcttcgtcttaacacgggcacactttgctcgcatgctgctgtccatgatgatgt	|||||||||| ||||||||| ||| || |||||||||||||||||||||||||||||||||||||||||||||| ||||||||||||||||||||||||||||||| |||||| ||||	3	120	370365587	370365703	chr6	D
	3	chr6A	3e-35	3e-35	0.923729	agtcatcatgcatgccagactgagaaccgcacccagtcatcagttggcgcatatggatacaccttcttcgtcttgacacgggcacactttgctcgcatgctgctgttcatgattatgt	agtcatcatggatgccagaccgaggaca-cacccagtcatcagttggcgcatatggagataccttcttcatcttgacacgggcacactttgctcgcatgctgctgtccatgattatgt	|||||||||| ||||||||| ||| || |||||||||||||||||||||||||||| | ||||||||| |||||||||||||||||||||||||||||||||||| |||||||||||	3	120	511422173	511422289	chr6	A
AX-94490278_139_Dominant_pos-61_v1	3	chr1A	3e-60	3e-60	1	tgtcaaccactgatccatccttgaatcgtcacggtgttgcgttaattcgtttgtgcgcttcagttttgcaccgcctgaggtcatctacttgtgattttcgttcaattttcatgcatgtac	tgtcaaccactgatccatccttgaatcgtcacggtgttgcgttaattcgtttgtgcgcttcagttttgcaccgcctgaggtcatctacttgtgattttcgttcaattttcatgcatgtac	||||||||||||||||||||||||||||||||||||||||||||||||||||||||||||||||||||||||||||||||||||||||||||||||||||||||||||||||||||||||	1	120	497174186	497174305	chr1	A
	3	chr1D	3e-38	3e-38	0.919355	tgtcaaccactgatccatccttgaatcgtcacggtgttgcgtta----attcgtttgtgcgcttcagttttgcaccgcctgaggtcatctacttgtgattttcgttcaattttcatgcatgtac	tgtcaaccactgatccatctttgaatcgttacggtgttgcgttatttaattcgtttgtgcactttagttttgcactgcctcaggtcatctacttgtgattttcgttcaattttcatgcatgtac	||||||||||||||||||| ||||||||| |||||||||||||| |||||||||||| ||| |||||||||| |||| |||||||||||||||||||||||||||||||||||||||||||	1	120	401773910	401774033	chr1	D
	3	chr1B	1e-31	1e-31	0.909836	gtcaaccactgatccatccttgaatcgtcacggtgttgcgtta---attcgtttgtgcgcttcagttttgcaccgcctgaggtcatctacttgtgattttcgttcaattttcatgcatgtac	gtcaactactgatcgatccatgaatcatcacggtgttgcgttatttattcgtttgtgcgctttagttttgcactgcctgag-tcatctacttgtgattttcgttcaattttcacgcatgtac	|||||| ||||||| |||| |||||| |||||||||||||||| |||||||||||||||| |||||||||| ||||||| ||||||||||||||||||||||||||||||| ||||||||	2	120	539024238	539024358	chr1	B
AX-94509664_406_Dominant_pos-61_v1	3	chr5A	1e-28	1e-28	1	cagattgcaagcaagataaatacagaggaaattattcggagatttgaggacaagttatcgcaggtga	cagattgcaagcaagataaatacagaggaaattattcggagatttgaggacaagttatcgcaggtga	|||||||||||||||||||||||||||||||||||||||||||||||||||||||||||||||||||	38	104	377940114	377940180	chr5	A
	3	chr5D	6e-24	6e-24	0.970149	cagattgcaagcaagataaatacagaggaaattattcggagatttgaggacaagttatcgcaggtga	cagattgcaagcaagataaataccgaggaaattattcggagatttgaggacaagttatcacaggtga	||||||||||||||||||||||| ||||||||||||||||||||||||||||||||||| |||||||	38	104	285679365	285679431	chr5	D
	3	chr5B	6e-24	6e-24	0.970149	cagattgcaagcaagataaatacagaggaaattattcggagatttgaggacaagttatcgcaggtga	cagattgcaagcaagataaatacggaggaaattattcggagatttgaggacaagttatcacaggtga	||||||||||||||||||||||| ||||||||||||||||||||||||||||||||||| |||||||	38	104	323883280	323883346	chr5	B
AX-94585330_87_Dominant_pos-61_v1	3	chr7B	6e-55	6e-55	0.983607	ctaccaaccaagcagctccaaacaccaagaaatccacagaaaccgagatctc--tctctccgacccgacggatccctggttgttgttgtagctgggcaatggcgaccgacgcgatcctggag	ctaccaaccaagcagctccaaacaccaagaaatccacagaaaccgagatctctctctctccgacccgacggatccctggttgttgttgtagctgggcaatggcgaccgacgcgatcctggag	|||||||||||||||||||||||||||||||||||||||||||||||||||| ||||||||||||||||||||||||||||||||||||||||||||||||||||||||||||||||||||	1	120	184458148	184458269	chr7	B
	3	chr7D	9e-48	9e-48	0.951613	ctaccaaccaagcagctccaaacaccaagaaatccacagaaaccgagatctctctctc----cgacccgacggatccctggttgttgttgtagctgggcaatggcgaccgacgcgatcctggag	ctaccaaccaagcagctccaaacaccaagaaatccacagaaaccgagatctctctctctctccgccccgacggatcccgggttgttgttgtagctgggcaatggcgaccgacgcgatcctggag	|||||||||||||||||||||||||||||||||||||||||||||||||||||||||| || ||||||||||||| |||||||||||||||||||||||||||||||||||||||||||||	1	120	215280770	215280893	chr7	D
	3	chr7A	5e-43	5e-43	0.909091	ctaccaaccaagcagctccaaacaccaagaaatccacagaaaccgagatctctctctc------------cgacccgacggatccctggttgttgttgtagctgggcaatggcgaccgacgcgatcctggag	ctaccaaccaagcagctccaaacaccaagaaatccacagaaaccgagatctctctctctctctctctctccgacccgacggatccctggttgttgttgtagctgggcaatggcgaccgacgcgatcctggag	|||||||||||||||||||||||||||||||||||||||||||||||||||||||||| ||||||||||||||||||||||||||||||||||||||||||||||||||||||||||||||	1	120	228781259	228781390	chr7	A
AX-94602749_109_Dominant_pos-61_v1	7	chr1D	6e-58	6e-58	0.991667	caggctctgaccatgattctggcagcatcggaggaggaccatcaaaactttgaggcacaccgcacacggggccatcatcgacgcccggacggccatgaccttgcatgccgactgggagct	caggctctgaccatgattctggcagcatcggaggaggaccatcaaaactttgaggcacactgcacacggggccatcatcgacgcccggacggccatgaccttgcatgccgactgggagct	|||||||||||||||||||||||||||||||||||||||||||||||||||||||||||| |||||||||||||||||||||||||||||||||||||||||||||||||||||||||||	1	120	427771921	427772040	chr1	D
	7	chr1A	1e-56	1e-56	0.991525	caggctctgaccatgattctggcagcatcggaggaggaccatcaaaactttgaggcacaccgcacacggggccatcatcgacgcccggacggccatgaccttgcatgccgactgggag	caggctctgaccatgattctggcagcatcggaggaggaccatcaaaactttgaggcacaccgcacacggggccatcatcgacgcccggatggccatgaccttgcatgccgactgggag	||||||||||||||||||||||||||||||||||||||||||||||||||||||||||||||||||||||||||||||||||||||||| ||||||||||||||||||||||||||||	1	118	584631382	584631499	chr1	A
	7	chr2B	1e-55	1e-55	0.983333	caggctctgaccatgattctggcagcatcggaggaggaccatcaaaactttgaggcacaccgcacacggggccatcatcgacgcccggacggccatgaccttgcatgccgactgggagct	caggctctgaccatgattctggcagcatcggaggaggaccatcaaaactttgaggcacaccgcacacggggccatcatcaacgcctggacggccatgaccttgcatgccgactgggagct	||||||||||||||||||||||||||||||||||||||||||||||||||||||||||||||||||||||||||||||| ||||| ||||||||||||||||||||||||||||||||||	1	120	41068762	41068881	chr2	B
AX-94642006_230_Dominant_pos-61_v1	3	chr4A	3e-60	3e-60	1	acgacaccgttctcaccgttggaaaaatctgggatcatgcctattccaacctcgaggaacccctacggctgcgactcaggcggctgtgcttctccttcgcgctcttcaagctgctacgga	acgacaccgttctcaccgttggaaaaatctgggatcatgcctattccaacctcgaggaacccctacggctgcgactcaggcggctgtgcttctccttcgcgctcttcaagctgctacgga	||||||||||||||||||||||||||||||||||||||||||||||||||||||||||||||||||||||||||||||||||||||||||||||||||||||||||||||||||||||||	1	120	708650359	708650478	chr4	A
	3	chr7A	2e-48	2e-48	0.958333	acgacaccgttctcaccgttggaaaaatctgggatcatgcctattccaacctcgaggaacccctacggctgcgactcaggcggctgtgcttctccttcgcgctcttcaagctgctacgga	acgacaccgtcctcaccgttggaaaaatctgggatcatgcctattccaacctcgaggaacgcctacggttgcgactcaggaggctgtgcctctccttcgcgctcttcaagctgctacgga	|||||||||| ||||||||||||||||||||||||||||||||||||||||||||||||| ||||||| ||||||||||| |||||||| ||||||||||||||||||||||||||||||	1	120	25768647	25768766	chr7	A
	3	chr7D	2e-36	2e-36	0.916667	acgacaccgttctcaccgttggaaaaatctgggatcatgcctattccaacctcgaggaacccctacggctgcgactcaggcggctgtgcttctccttcgcgctcttcaagctgctacgga	acgacaccgtcctcactgttggaaaaatctgggatcatgcctattccaacctcgagcaagacctacggctgcggctcaggaggttgtgcctctcctttgcgctcttcaagctgctacgga	|||||||||| ||||| ||||||||||||||||||||||||||||||||||||||| || |||||||||||| |||||| || ||||| ||||||| ||||||||||||||||||||||	1	120	24503795	24503914	chr7	D
AX-94667633_574_Dominant_pos-61_v1	3	chr1D	3e-60	3e-60	1	acgcccagttaactggggaaaatcatttatgtcaaacggagaattgtcaccagagtttccgtcatgtagcattccagaagaactaaaagaattgtttcctgcctgaacttggttctgaga	acgcccagttaactggggaaaatcatttatgtcaaacggagaattgtcaccagagtttccgtcatgtagcattccagaagaactaaaagaattgtttcctgcctgaacttggttctgaga	||||||||||||||||||||||||||||||||||||||||||||||||||||||||||||||||||||||||||||||||||||||||||||||||||||||||||||||||||||||||	1	120	401682130	401682249	chr1	D
	3	chr1B	1e-55	1e-55	0.983333	acgcccagttaactggggaaaatcatttatgtcaaacggagaattgtcaccagagtttccgtcatgtagcattccagaagaactaaaagaattgtttcctgcctgaacttggttctgaga	acgcccagttaactggggaaaatcatttatgtcaaacggagaattgtcaccagagtttccttcatgtagcattccagaagaactaaaagaattgcttcctgcctgaacttggttctgaga	|||||||||||||||||||||||||||||||||||||||||||||||||||||||||||| ||||||||||||||||||||||||||||||||| |||||||||||||||||||||||||	1	120	539003744	539003863	chr1	B
	3	chr1A	1e-55	1e-55	0.983333	acgcccagttaactggggaaaatcatttatgtcaaacggagaattgtcaccagagtttccgtcatgtagcattccagaagaactaaaagaattgtttcctgcctgaacttggttctgaga	acgcccagttaactggggaaaatcatttatgtcaaacggagaattgtcaccagagtttccatcatgtagcattcctgaagaactaaaagaattgtttcctgcctgaacttggttctgaga	|||||||||||||||||||||||||||||||||||||||||||||||||||||||||||| |||||||||||||| ||||||||||||||||||||||||||||||||||||||||||||	1	120	497114179	497114298	chr1	A
AX-94680084_194_Dominant_pos-61_v1	3	chr3A	3e-60	3e-60	1	tcaggcactctgtttttctgtcatccatttgtgtttggggttgtaccaattctgaggttcattctagcttgtaccacatcgcacaaggttgctgatagtttgcttcttcaatgtggccat	tcaggcactctgtttttctgtcatccatttgtgtttggggttgtaccaattctgaggttcattctagcttgtaccacatcgcacaaggttgctgatagtttgcttcttcaatgtggccat	||||||||||||||||||||||||||||||||||||||||||||||||||||||||||||||||||||||||||||||||||||||||||||||||||||||||||||||||||||||||	1	120	711381582	711381701	chr3	A
	3	chr3B	8e-39	8e-39	0.951923	ctgtttttctgtcatccatttgtgtttggggttgtaccaattctgaggttcattctagcttgtaccacatcgcacaaggttgctgatagtttgcttcttcaatg	ctgtttttctgtcatccatttgtgtttggggttgtaccaattctgtggttcactctagcttgtaccacatccaacgaggttgctgatagtttgcttcttcaatg	||||||||||||||||||||||||||||||||||||||||||||| |||||| |||||||||||||||||| || ||||||||||||||||||||||||||||	10	113	766766302	766766405	chr3	B
	3	chr3D	2e-36	2e-36	0.942308	ctgtttttctgtcatccatttgtgtttggggttgtaccaattctgaggttcattctagcttgtaccacatcgcacaaggttgctgatagtttgcttcttcaatg	ctgtttttctgtcatccatttgtgtttggggttgtaccagttctgaggttcgctctagcttgtaccacatccaacgaggttgctgatagtttgcttcttcaatg	||||||||||||||||||||||||||||||||||||||| ||||||||||| |||||||||||||||||| || ||||||||||||||||||||||||||||	10	113	575844397	575844500	chr3	D
AX-94727795_463_Dominant_pos-61_v1	4	chr1B	9e-54	9e-54	0.983471	tacaagcttgatgagagttactac-gtgcaacgaagacggtggagatagacccacggataactgcgatccacgaggaggtcaagggcttggtggcaatggacggcccaatgaagcacgtca	tacaagcttgatgagagttactacagtgcaacgaagacggtggagatagacccacggataattgcgatccacgaggaggtcaagggcttggtggcaatggacggcccaatgaagcacgtca	|||||||||||||||||||||||| |||||||||||||||||||||||||||||||||||| |||||||||||||||||||||||||||||||||||||||||||||||||||||||||||	1	120	660358528	660358648	chr1	B
	4	chr1A	5e-49	5e-49	0.966942	tacaagcttgatgagagttactac-gtgcaacgaagacggtggagatagacccacggataactgcgatccacgaggaggtcaagggcttggtggcaatggacggcccaatgaagcacgtca	tacaagcttgacgagagttactacagtgcaacgaagacggtggagatagacccgcggataactgccatccacgaggaggtcaagggcttggtggcaatggacggcccaatgaagcacgtca	||||||||||| |||||||||||| |||||||||||||||||||||||||||| ||||||||||| |||||||||||||||||||||||||||||||||||||||||||||||||||||||	1	120	570459181	570459301	chr1	A
	4	chr1D	3e-23	3e-23	0.885965	caagcttgatgagagttactac-gtgcaacgaagacggtggagatagacccacggataactgcgatccacgaggaggtcaagggcttggtggcaatggacggcccaatgaagca	caagcttgatgagagttactatagtgcaacaaggatggtggagatagacccgcggataaccacgctctacgaggaggtcaagggcttggtggcaatggacgaccgagtgaagca	||||||||||||||||||||| ||||||| | || ||||||||||||||| |||||||| || || ||||||||||||||||||||||||||||||||| || | |||||||	3	115	475196820	475196933	chr1	D
AX-94752582_295_Dominant_pos-61_v1	4	chr6A	2e-48	2e-48	0.965517	gacttctatgccgccgagtggacggaggaggagaagaagaagggtctccatatccccggccaaaagttcgccgagaactcccgctcggagcgtggcaggcgcaacgtcatccttgc	gacttctacgcggccgagtggtcggaggaggagaagaagaagggtctccatatccctggccaaaagttcgccgagaactcccgctcggagcgtggcaggcgcaacgtcatccttgc	|||||||| || ||||||||| |||||||||||||||||||||||||||||||||| |||||||||||||||||||||||||||||||||||||||||||||||||||||||||||	5	120	15781142	15781257	chr6	A
	4	chr6B	5e-46	5e-46	0.956897	gacttctatgccgccgagtggacggaggaggagaagaagaagggtctccatatccccggccaaaagttcgccgagaactcccgctcggagcgtggcaggcgcaacgtcatccttgc	gacttctatgccgccgagtggtcggaggaggagaagaagaagggtctccatatccctggccaaaagtttgccgagaactcccgctcagagcgcggcaggcgcaacgtcatccttgc	||||||||||||||||||||| |||||||||||||||||||||||||||||||||| ||||||||||| ||||||||||||||||| ||||| |||||||||||||||||||||||	5	120	26592482	26592597	chr6	B
	4	chr6D	1e-43	1e-43	0.948276	gacttctatgccgccgagtggacggaggaggagaagaagaagggtctccatatccccggccaaaagttcgccgagaactcccgctcggagcgtggcaggcgcaacgtcatccttgc	gacttctacgcggccgagtggtcggaggaggagaagaagaagggtctccatatccctggccaaaagtttgccgagaactcccgctcagagcgtggcaggcgcaacgtcatccttgc	|||||||| || ||||||||| |||||||||||||||||||||||||||||||||| ||||||||||| ||||||||||||||||| |||||||||||||||||||||||||||||	5	120	14620073	14620188	chr6	D
AX-94760098_436_Dominant_pos-61_v1	7	chr5D	3e-60	3e-60	1	gtctcatctcgtcagggagctgctcgagcacccggaggaggagatgtgtaaggccatcaccaacatgtggaagcgcaacacggagaccatgggcgttctggtgaacacgtacgagtcgtt	gtctcatctcgtcagggagctgctcgagcacccggaggaggagatgtgtaaggccatcaccaacatgtggaagcgcaacacggagaccatgggcgttctggtgaacacgtacgagtcgtt	||||||||||||||||||||||||||||||||||||||||||||||||||||||||||||||||||||||||||||||||||||||||||||||||||||||||||||||||||||||||	1	120	65009436	65009555	chr5	D
	7	chr5B	2e-51	2e-51	0.974359	gtctcatctcgtcagggagctgctcgagcacccggaggaggagatgtgtaaggccatcaccaacatgtggaagcgcaacacggagaccatgggcgttctggtgaacacgtacgagtc	gtctcatctggtcagggagctgctcgagcacccggaggaggagatgtgtaaggccatcactagcatgtggaagcgcaacacggagaccatgggcgttctggtgaacacgtacgagtc	||||||||| |||||||||||||||||||||||||||||||||||||||||||||||||| | ||||||||||||||||||||||||||||||||||||||||||||||||||||||	1	117	65525717	65525833	chr5	B
	7	chr1D	2e-30	2e-30	0.909091	gtctcatctcgtcagggagctgctcgagcacccggaggaggagatgtgtaaggccatcaccaacatgtggaagcgcaacacggagaccatgggcgttctggtgaacacgt	gtctcatctcatcaaggagctgctggagcaccccgaggatgagatgtgcaaggccatgacagacatctggaagcgcaacacggagaccatgggcgttctggtgaacacgt	|||||||||| ||| ||||||||| |||||||| ||||| |||||||| |||||||| || |||| |||||||||||||||||||||||||||||||||||||||||||	1	110	482242817	482242926	chr1	D
AX-94808127_279_Dominant_pos-61_v1	3	chr1D	6e-52	6e-52	0.991228	aaatggactgttgacaatcaagacggaggtcgatgaagcagttgttgagaaagaacggctccttgctgaaatcgtcaggggtatgaagaagcaga-ggagagctggggcaaaaa	aaatggactgttgacaatcaagacggaggtcgatgaagcagttgttgagaaagaacggctccttgctgaaatcgtcaggggtatgaagaagcagagggagagctggggcaaaaa	||||||||||||||||||||||||||||||||||||||||||||||||||||||||||||||||||||||||||||||||||||||||||||||| ||||||||||||||||||	1	113	17733786	17733899	chr1	D
	3	chr1A	2e-42	2e-42	0.95614	aaatggactgttgacaatcaagacggaggtcgatgaagcagttgttgagaaagaacggctccttgctgaaatcgtcaggggtatgaagaagcaga-ggagagctggggcaaaaa	aaatggactgttgagaatcaagacggaggtcaatgaagcagttgttgagaaagaacggctgcttgctgaaatcgtcaggggtatgaagaagcagagggagagcaggggcaaaaa	|||||||||||||| |||||||||||||||| |||||||||||||||||||||||||||| |||||||||||||||||||||||||||||||||| ||||||| ||||||||||	1	113	19621248	19621361	chr1	A
	3	chr1B	5e-40	5e-40	0.947368	aaatggactgttgacaatcaagacggaggtcgatgaagcagttgttgagaaagaacggctccttgctgaaatcgtcaggggtatgaagaagcagag-gagagctggggcaaaaa	aaatggactgttgagaatcaagacggaggtcaatgaagcagtcgttgagaaagaacggctgcttgctgaaatcgtcaggggtatgaagaagcagagagagagcaggggcaaaaa	|||||||||||||| |||||||||||||||| |||||||||| ||||||||||||||||| ||||||||||||||||||||||||||||||||||| |||||| ||||||||||	1	113	27918356	27918469	chr1	B
AX-94843669_205_Dominant_pos-61_v1	5	chr2B	3e-60	3e-60	1	tatctgaaggatctgctcttcacaaaatcggagtcatgctcggatcaaagcctccggtatatgttcctgctcaacaattcctatttcgtagctcatgtggtctctgagtcatcagcatct	tatctgaaggatctgctcttcacaaaatcggagtcatgctcggatcaaagcctccggtatatgttcctgctcaacaattcctatttcgtagctcatgtggtctctgagtcatcagcatct	||||||||||||||||||||||||||||||||||||||||||||||||||||||||||||||||||||||||||||||||||||||||||||||||||||||||||||||||||||||||	1	120	761960812	761960931	chr2	B
	5	chr2A	8e-39	8e-39	0.925	tatctgaaggatctgctcttcacaaaatcggagtcatgctcggatcaaagcctccggtatatgttcctgctcaacaattcctatttcgtagctcatgtggtctctgagtcatcagcatct	tatctcaagggtctgctcttcacaaaatccgagtcatgctcggatcaaagcctcaggtacttgttcctgctcaacaatacctatttcgtagctcatgtggtgtctgagtcatcaggatct	||||| |||| |||||||||||||||||| |||||||||||||||||||||||| |||| ||||||||||||||||| |||||||||||||||||||||| ||||||||||||| ||||	1	120	752863388	752863507	chr2	A
	5	chr2D	3e-35	3e-35	0.94898	ctcttcacaaaatcggagtcatgctcggatcaaagcctccggtatatgttcctgctcaacaattcctatttcgtagctcatgtggtctctgagtcatc	ctcttcacaaaatcggagtcatgctcggatcaaatcctccggtatctcttcctgctcaacaattcctatttcgtagctaatgtggtgtctgagtcatc	|||||||||||||||||||||||||||||||||| |||||||||| | |||||||||||||||||||||||||||||| ||||||| |||||||||||	16	113	621062580	621062677	chr2	D
AX-94885475_379_Dominant_pos-61_v1	3	chr3B	5e-40	5e-40	0.988889	tataagcccaatgctgtaagttatgctatcactaagctaccttctattgcgccacatcttaagactcttgctatatactcgtcttctgag	tataagcccaatgctgtaagttatgctatcactaagctaccttctattgcgccacatcttcagactcttgctatatactcgtcttctgag	|||||||||||||||||||||||||||||||||||||||||||||||||||||||||||| |||||||||||||||||||||||||||||	1	90	624808693	624808782	chr3	B
	3	chr3A	5e-40	5e-40	0.988889	tataagcccaatgctgtaagttatgctatcactaagctaccttctattgcgccacatcttaagactcttgctatatactcgtcttctgag	tataagcccaatgctgtaagttatgctatcactaagctaccttctattgcgccacatcttcagactcttgctatatactcgtcttctgag	|||||||||||||||||||||||||||||||||||||||||||||||||||||||||||| |||||||||||||||||||||||||||||	1	90	614238510	614238599	chr3	A
	3	chr3D	3e-35	3e-35	0.966667	tataagcccaatgctgtaagttatgctatcactaagctaccttctattgcgccacatcttaagactcttgctatatactcgtcttctgag	tatacgcccaatgctgtaagttatgctatcactaagctaccttctattgcaccacatcttaagactcttgccatatactcgtcttctgag	|||| ||||||||||||||||||||||||||||||||||||||||||||| |||||||||||||||||||| ||||||||||||||||||	1	90	471427375	471427464	chr3	D
AX-94899864_91_Dominant_pos-61_v1	7	chr4B	6e-58	6e-58	0.991667	caactacaggccccccgttgctgcgagcacctccacagccgccaaaaaacaggagatcaccgatgggcgcgccccccgttttgctacaactccttccttttctgttgtgctggaaccagt	caactacaggccccccgttgctgcgagcacctccacagccgccaaaaaacaggagatcactgatgggcgcgccccccgttttgctacaactccttccttttctgttgtgctggaaccagt	|||||||||||||||||||||||||||||||||||||||||||||||||||||||||||| |||||||||||||||||||||||||||||||||||||||||||||||||||||||||||	1	120	422036790	422036909	chr4	B
	7	chr1B	5e-46	5e-46	0.958333	caactacaggccccccgttgctgcgagcacctccacagccgccaaaaaacaggagatcaccgatgggcgcgccccccgttttgctacaactccttccttttctgttgtgctggaaccagt	caactccaggccccccgttgctgcgagcacctccacagccgccaaaa-acaggagatcaccgctgggcgtgccccccgttttggtacaactccttccttttctgttgtgctggaaccagt	||||| ||||||||||||||||||||||||||||||||||||||||| |||||||||||||| |||||| ||||||||||||| ||||||||||||||||||||||||||||||||||||	1	120	475505823	475505941	chr1	B
	7	chr4A	4e-22	4e-22	0.916667	caactacaggccccccgttgctgcgagcacctccacagccgccaaaaaacaggagatcaccgatgggcgcgccccccgttttgc	caactccaggccccccgttgctgcgagcacctccacagccgcccaaaaacagaagatcaccgctgggcgtggtccccgttttgc	||||| ||||||||||||||||||||||||||||||||||||| |||||||| ||||||||| |||||| | |||||||||||	1	84	48889973	48890056	chr4	A
AX-94933012_834_Dominant_pos-61_v1	6	chr6B	4e-53	4e-53	0.983333	caggttgtggaggactgggtacgagttcttcgcggaccggcagctggtcaccatcttctccgcgcccaactactgcggcgagttcaacaacgccggcgcgctgatgaacgtcgacgccag	caggttgtggaggac-gggtacgagttcttcgcggaccggcagctggtcaccatcttctctgcgcccaactactgcggcgagttcaacaacgccggcgcgctgatgaacgtcgacgccag	||||||||||||||| |||||||||||||||||||||||||||||||||||||||||||| |||||||||||||||||||||||||||||||||||||||||||||||||||||||||||	1	120	708622356	708622474	chr6	B
	6	chr6D	9e-51	9e-51	0.975	caggttgtggaggactgggtacgagttcttcgcggaccggcagctggtcaccatcttctccgcgcccaactactgcggcgagttcaacaacgccggcgcgctgatgaacgtcgacgccag	caggttgtggagga-tgggtacgagttcttcgcggatcggcaactggtcaccatcttctccgcgcccaactactgcggcgagttcaacaacgccggcgcgctgatgaacgtcgacgccag	|||||||||||||| ||||||||||||||||||||| ||||| |||||||||||||||||||||||||||||||||||||||||||||||||||||||||||||||||||||||||||||	1	120	464713064	464713182	chr6	D
	6	chr6A	9e-51	9e-51	0.975	caggttgtggaggactgggtacgagttcttcgcggaccggcagctggtcaccatcttctccgcgcccaactactgcggcgagttcaacaacgccggcgcgctgatgaacgtcgacgccag	caggtcgtggaggac-gggtacgagttcttcgcggaccggcagctggtcaccatcttctccgcgcccaactactgcggggagttcaacaacgccggcgcgctgatgaacgtcgacgccag	||||| ||||||||| |||||||||||||||||||||||||||||||||||||||||||||||||||||||||||||| |||||||||||||||||||||||||||||||||||||||||	1	120	611290451	611290569	chr6	A
AX-94948453_429_Dominant_pos-61_v1	6	chr5B	3e-60	3e-60	1	ggtggcaccggcatcattgatagcgcacaatgccggagtcgaaggggaggtgatcgtggaaaaaatcaaggacagcgagtgggagtttgggtacaacgcgatgaccgacaagcacgagaa	ggtggcaccggcatcattgatagcgcacaatgccggagtcgaaggggaggtgatcgtggaaaaaatcaaggacagcgagtgggagtttgggtacaacgcgatgaccgacaagcacgagaa	||||||||||||||||||||||||||||||||||||||||||||||||||||||||||||||||||||||||||||||||||||||||||||||||||||||||||||||||||||||||	1	120	709426578	709426697	chr5	B
	6	chr5D	5e-43	5e-43	0.941176	gtggcaccggcatcattgatagcgcacaatgccggagtcgaaggggaggtgatcgtggaaaaaatcaaggacagcgagtgggagtttgggtacaacgcgatgaccgacaagcacgagaa	gtggcacccgcatcgttgatagcacacaatgcgggagtcgaaggggaggtgatcgtggagaaaatcaaggacagcgagtgggagtttggatacaacgcgatgaccgacaagcatgagaa	|||||||| ||||| |||||||| |||||||| |||||||||||||||||||||||||| ||||||||||||||||||||||||||||| ||||||||||||||||||||||| |||||	2	120	557038584	557038702	chr5	D
	6	chr4A	5e-43	5e-43	0.941176	gtggcaccggcatcattgatagcgcacaatgccggagtcgaaggggaggtgatcgtggaaaaaatcaaggacagcgagtgggagtttgggtacaacgcgatgaccgacaagcacgagaa	gtggcacccgcatcgttgatcgcgcacaatgccggagtcgaaggggaggtgatcgtggataaaatcaaggacagcgagtgggaattcggctacaacgcgatgaccgacaagcacgagaa	|||||||| ||||| ||||| |||||||||||||||||||||||||||||||||||||| ||||||||||||||||||||||| || || |||||||||||||||||||||||||||||	2	120	605659511	605659629	chr4	A
AX-95004055_663_Dominant_pos-61_v1	3	chr1A	3e-60	3e-60	1	aactttacacccatgcatccataggcacaggaggcaacaacacgattcaagcctcaaataagagtgagtttcctaagctactactgccattgtgtcttgcacacaactgttacgagtgca	aactttacacccatgcatccataggcacaggaggcaacaacacgattcaagcctcaaataagagtgagtttcctaagctactactgccattgtgtcttgcacacaactgttacgagtgca	||||||||||||||||||||||||||||||||||||||||||||||||||||||||||||||||||||||||||||||||||||||||||||||||||||||||||||||||||||||||	1	120	506449211	506449330	chr1	A
	3	chr1B	3e-35	3e-35	0.94898	aactttacacccatgcatccataggcacaggaggcaacaacacgattcaagcctcaaataagagtgagtttcctaagctactactgccattgtgtctt	aactttacacccatgtatccataggcacaggaggcaacaacacgattcagacctcaaataggagtgagtttcctgagctactactgccattgtgtctt	||||||||||||||| ||||||||||||||||||||||||||||||||| ||||||||| ||||||||||||| |||||||||||||||||||||||	1	98	552886408	552886505	chr1	B
	3	chr1D	7e-33	7e-33	0.955556	aactttacacccatgcatccataggcacaggaggcaacaacacgattcaagcctcaaataagagtgagtttcctaagctactactgccat	aactttgcacccatgcatccataggcacaggaggcaacaacacgattcaaacctcaaatacgagtgagtttcctgagctactactgccat	|||||| ||||||||||||||||||||||||||||||||||||||||||| ||||||||| ||||||||||||| |||||||||||||||	1	90	410601410	410601499	chr1	D
AX-95148678_920_Dominant_pos-61_v1	6	chr4B	6e-58	6e-58	0.991667	cgtgtgcaagggcctgctgggtgacaaggcccatgtcagcatctacgatcccgaggtcaccgaggaccagatccagcgggaccttgccatgaacaagttcgactgggaccaccccatgca	cgtgtgcaagggcctgctgggtgacaaggcccatgtcagcatctacgatcccgaggtcactgaggaccagatccagcgggaccttgccatgaacaagttcgactgggaccaccccatgca	|||||||||||||||||||||||||||||||||||||||||||||||||||||||||||| |||||||||||||||||||||||||||||||||||||||||||||||||||||||||||	1	120	39015897	39016016	chr4	B
	6	chr4A	1e-55	1e-55	0.983333	cgtgtgcaagggcctgctgggtgacaaggcccatgtcagcatctacgatcccgaggtcaccgaggaccagatccagcgggaccttgccatgaacaagttcgactgggaccaccccatgca	cgtgtgcaagggcctgctgggtgacaaggcccatgtcagcatctatgatcccgaggtcaccgaggaccagatccagcgggacctcgccatgaacaagttcgactgggaccaccccatgca	||||||||||||||||||||||||||||||||||||||||||||| |||||||||||||||||||||||||||||||||||||| |||||||||||||||||||||||||||||||||||	1	120	576930803	576930922	chr4	A
	6	chr4D	4e-53	4e-53	0.982759	tgcaagggcctgctgggtgacaaggcccatgtcagcatctacgatcccgaggtcaccgaggaccagatccagcgggaccttgccatgaacaagttcgactgggaccaccccatgca	tgcaagggcctgctgggtgacaaggcccatgtcagcatctacgatcccgaggtcaccgaggagcagatccagcgggacctcgccatgaacaagttcgactgggaccaccccatgca	|||||||||||||||||||||||||||||||||||||||||||||||||||||||||||||| ||||||||||||||||| |||||||||||||||||||||||||||||||||||	5	120	26481055	26481170	chr4	D
AX-95184452_224_Dominant_pos-61_v1	3	chr7A	4e-56	4e-56	0.991736	ttctgaaccacaaaccg-tagtaagcaaaatccgatatccaaggcaagtccctgtcaagagccccaaggcagacatgatgagcaaggacatggtgcgaaggggactccgaggcgtgggccc	ttctgaaccacaaaccgatagtaagcaaaatccgatatccaaggcaagtccctgtcaagagccccaaggcagacatgatgagcaaggacatggtgcgaaggggactccgaggcgtgggccc	||||||||||||||||| |||||||||||||||||||||||||||||||||||||||||||||||||||||||||||||||||||||||||||||||||||||||||||||||||||||||	1	120	694485250	694485370	chr7	A
	3	chr7B	9e-54	9e-54	0.983471	ttctgaaccacaaaccg-tagtaagcaaaatccgatatccaaggcaagtccctgtcaagagccccaaggcagacatgatgagcaaggacatggtgcgaaggggactccgaggcgtgggccc	ttctgaaccacaaaccggtagtaagcaaaatccgatatccaaggcaagtccctgtcaagagtcccaaggcagacatgatgagcaaggacatggtgcgaaggggactccgaggcgtgggccc	||||||||||||||||| ||||||||||||||||||||||||||||||||||||||||||| |||||||||||||||||||||||||||||||||||||||||||||||||||||||||||	1	120	683889086	683889206	chr7	B
	3	chr7D	5e-49	5e-49	0.966942	ttctgaaccacaaaccg-tagtaagcaaaatccgatatccaaggcaagtccctgtcaagagccccaaggcagacatgatgagcaaggacatggtgcgaaggggactccgaggcgtgggccc	ttctgaaccacaaaccgatagtaagcaaaatccaatatccaaggcaagtccccgtcaagagccccaaggcagacatgatgagcaaggacatggtacgaaggggactccgaggcgtgggccc	||||||||||||||||| ||||||||||||||| |||||||||||||||||| ||||||||||||||||||||||||||||||||||||||||| ||||||||||||||||||||||||||	1	120	602872655	602872775	chr7	D
AX-95238786_233_Dominant_pos-61_v1	6	chr6D	3e-60	3e-60	1	cttgactacagattattctgataaaagcaaaggtgtcaaaattgctcctggagctcaaggagctactgccagccagaagaagaagcagctacccacagttgggaaaagcatccctgtgtt	cttgactacagattattctgataaaagcaaaggtgtcaaaattgctcctggagctcaaggagctactgccagccagaagaagaagcagctacccacagttgggaaaagcatccctgtgtt	||||||||||||||||||||||||||||||||||||||||||||||||||||||||||||||||||||||||||||||||||||||||||||||||||||||||||||||||||||||||	1	120	432905911	432906030	chr6	D
	6	chr6B	6e-58	6e-58	0.991667	cttgactacagattattctgataaaagcaaaggtgtcaaaattgctcctggagctcaaggagctactgccagccagaagaagaagcagctacccacagttgggaaaagcatccctgtgtt	cttgactacagattattctgataaaagcaaaggtgtcaaaattgctcctggagctcaaggcgctactgccagccagaagaagaagcagctacccacagttgggaaaagcatccctgtgtt	|||||||||||||||||||||||||||||||||||||||||||||||||||||||||||| |||||||||||||||||||||||||||||||||||||||||||||||||||||||||||	1	120	653105151	653105270	chr6	B
	6	chr6A	6e-58	6e-58	0.991667	cttgactacagattattctgataaaagcaaaggtgtcaaaattgctcctggagctcaaggagctactgccagccagaagaagaagcagctacccacagttgggaaaagcatccctgtgtt	cttgactacagattattctgataaaagcaaaggtgtcaaaattgctcctggagctcaaggagctactgccagccagaagaagaagcagctacccacagttgggaaaaacatccctgtgtt	||||||||||||||||||||||||||||||||||||||||||||||||||||||||||||||||||||||||||||||||||||||||||||||||||||||||||| ||||||||||||	1	120	579021321	579021440	chr6	A
AX-94397806_64_Partially_pos-61_v1	3	chr7B	3e-60	3e-60	1	tcacagatgagtccggattggcgatagttgatgcagaagggctaagatggagaaccgtccagctgccaatacttgttgctaggagtttctcaggtttcatcgggaagtctgccggacagc	tcacagatgagtccggattggcgatagttgatgcagaagggctaagatggagaaccgtccagctgccaatacttgttgctaggagtttctcaggtttcatcgggaagtctgccggacagc	||||||||||||||||||||||||||||||||||||||||||||||||||||||||||||||||||||||||||||||||||||||||||||||||||||||||||||||||||||||||	1	120	657624213	657624332	chr7	B
	3	chr7A	1e-31	1e-31	0.9	tcacagatgagtccggattggcgatagttgatgcagaagggctaagatggagaaccgtccagctgccaatacttgttgctaggagtttctcaggtttcatcgggaagtctgccggacagc	tcacatatcagtccgggctggcgatagttgatgcacaaggggtaaaatggagaaccgtcctgctgccaatactcgctgctaagggtttctcaggtttcatcgggaagtctgccggacagc	||||| || ||||||| ||||||||||||||||| ||||| ||| |||||||||||||| |||||||||||| | ||||| | ||||||||||||||||||||||||||||||||||||	1	120	677752706	677752825	chr7	A
	3	chr7D	4e-31	4e-31	0.904348	tcacagatgagtccggattggcgatagttgatgcagaagggctaagatggagaaccgtccagctgccaatacttgttgctaggagtttctcaggtttcatcgggaagtctgccgg	tcacggatgagtccgggttggcgatagttgatgcagaagggctaaaatggagaaccgtcctgctgccaatactcgccgttaagggtttctcaggtttcattgggaagtctgccgg	|||| ||||||||||| |||||||||||||||||||||||||||| |||||||||||||| |||||||||||| | | || | |||||||||||||||| ||||||||||||||	1	115	586665605	586665719	chr7	D
AX-94416930_117_Partially_pos-61_v1	4	chr4B	3e-60	3e-60	1	aaaaagaaacagcataagaaaaactagcgcgaacactgaaaacattcatggaagaagagccatggcaagaaatgcggaacgatggtgctcattcacagctcgtcgtccttgcggtgcttc	aaaaagaaacagcataagaaaaactagcgcgaacactgaaaacattcatggaagaagagccatggcaagaaatgcggaacgatggtgctcattcacagctcgtcgtccttgcggtgcttc	||||||||||||||||||||||||||||||||||||||||||||||||||||||||||||||||||||||||||||||||||||||||||||||||||||||||||||||||||||||||	1	120	567006929	567007048	chr4	B
	4	chr4D	7e-30	7e-30	0.921569	aaaaactagcgcgaacactgaaaacattcatggaagaagagccatggcaagaaatgcggaacgatggtgctcattcacagctcgtcgtccttgcggtgcttc	aaaaactagcgtgaacactgaaaacattcatgtaa----agctattgcaagaaatgcggaacgatggtgctcattcacagctcgtcgtccttgcggtgcttc	||||||||||| |||||||||||||||||||| || ||| || ||||||||||||||||||||||||||||||||||||||||||||||||||||||||	19	120	453332886	453332983	chr4	D
	4	chr4A	4e-28	4e-28	0.918367	actagcgcgaacactgaaaacattcatggaagaagagccatggcaagaaatgcggaacgatggtgctcattcacagctcgtcgtccttgcggtgcttc	actagctcgaacactgaaaacattcatggaagaagaactgtggcaagaaatgcagaggggtggtgctcattcacagctcgtcgtccttgcggtgcttc	|||||| ||||||||||||||||||||||||||||| | ||||||||||||| || | ||||||||||||||||||||||||||||||||||||||	23	120	13744157	13744254	chr4	A
AX-94428687_529_Partially_pos-61_v1	3	chr6B	2e-48	2e-48	1	cctctggtatggttgagagattattttgactgaggttaagaatgcgtagatgttttaattgtacaagcccaataggaaattcttgaagtttcattcgcct	cctctggtatggttgagagattattttgactgaggttaagaatgcgtagatgttttaattgtacaagcccaataggaaattcttgaagtttcattcgcct	||||||||||||||||||||||||||||||||||||||||||||||||||||||||||||||||||||||||||||||||||||||||||||||||||||	18	117	712497439	712497538	chr6	B
	3	chr6A	3e-44	3e-44	0.980198	cctctggtatggttgagagattattttgactgaggttaagaatgcgtagatgttttaattgtacaagcccaataggaaattcttgaagtttcattcgccta	cctctggtatggttgagagattattttgactgaggttaagaattcgtagatgttttaattgtacaagcccaataggaaattcctgaagtttcattcgccta	||||||||||||||||||||||||||||||||||||||||||| |||||||||||||||||||||||||||||||||||||| ||||||||||||||||||	18	118	613617039	613617139	chr6	A
	3	chr6D	2e-39	2e-39	0.960396	cctctggtatggttgagagattattttgactgaggttaagaatgcgtagatgttttaattgtacaagcccaataggaaattcttgaagtttcattcgccta	cctctggtatggttgtgagattattttgactcaggttaagaatccgtagatgttttaattgtacaagcccaataggaaattcctgaagtttcattcgccta	||||||||||||||| ||||||||||||||| ||||||||||| |||||||||||||||||||||||||||||||||||||| ||||||||||||||||||	18	118	467188972	467189072	chr6	D
AX-94438684_175_Partially_pos-61_v1	5	chr3D	6e-58	6e-58	0.991667	atccctttcaaccatagaaaccttagctttatcagtaggcaaaatccaagaaaatctgcacgatcaagctctagtaaaatgcatcctattgaccttcgtgtttcctcaagcttctccata	atccctttcaaccatagaaaccttagctttatcagtaggcaaaatccaagaaaatctgcatgatcaagctctagtaaaatgcatcctattgaccttcgtgtttcctcaagcttctccata	|||||||||||||||||||||||||||||||||||||||||||||||||||||||||||| |||||||||||||||||||||||||||||||||||||||||||||||||||||||||||	1	120	523272009	523272128	chr3	D
	5	chr7A	3e-44	3e-44	0.950413	atccctttcaaccatagaaaccttagctttatcagtaggcaa-aatccaagaaaatctgcacgatcaagctctagtaaaatgcatcctattgaccttcgtgtttcctcaagcttctccata	atccctttcaaccatagaaaccttagctttatcagtaggctttaattcaagaaaatctgcatgatcaagctctactaaaatgcatcctattgaccttcgtgtttcctcaagcttctccata	|||||||||||||||||||||||||||||||||||||||| ||| |||||||||||||| |||||||||||| ||||||||||||||||||||||||||||||||||||||||||||||	1	120	646665014	646665134	chr7	A
	5	chr7D	8e-39	8e-39	0.939655	atccctttcaaccatagaaaccttagctttatcagtaggcaa-aatccaagaaaatctgcacgatcaagctctagtaaaatgcatcctattgaccttcgtgtttcctcaagcttct	atccctttcaaccatagaaaccttagctttatcagtaggcttcaattcaagaaaatctgcacgatcaagctctacggaaatgcatcctattgaccttcgtgtttcctcaagcttct	|||||||||||||||||||||||||||||||||||||||| ||| ||||||||||||||||||||||||||| |||||||||||||||||||||||||||||||||||||||	1	115	136206765	136206880	chr7	D
AX-94474658_171_Partially_pos-61_v1	2	chr5A	4e-53	4e-53	0.983333	tagacagcttggagtatggcactgcacaagcttgcagactggcctgatcttatatctgtaatgccaagcgtcctcaactcggacaaacatgcaatgctctgcaacatctcgtcatttgct	tagacagcttggag-atggcactgcacaagcttgcagactggcctgatcttatatctgtagtgccaagcgtcctcaactcggacaaacatgcaatgctctgcaacatctcgtcatttgct	|||||||||||||| ||||||||||||||||||||||||||||||||||||||||||||| |||||||||||||||||||||||||||||||||||||||||||||||||||||||||||	1	120	392674790	392674908	chr5	A
	2	chr5D	8e-39	8e-39	0.933333	tagacagcttggagtatggcactgcacaagcttgcagactggcctgatcttatatctgtaatgccaagcgtcctcaactcggacaaacatgcaatgctctgcaacatctcgtcatttgct	tagacagcttggag-atagcactacacaagcttgcagactggcctgctcttatatctgtaatgccaagcgtccttaactcagacaagcatgcaatgctctgcaacatctcatcatttgct	|||||||||||||| || ||||| |||||||||||||||||||||| ||||||||||||||||||||||||||| ||||| ||||| ||||||||||||||||||||||| |||||||||	1	120	301984633	301984751	chr5	D
AX-94500378_102_Partially_pos-61_v1	3	chr1D	4e-53	4e-53	0.983333	gcccttcaacttcaagccccagccgcgacaggtcgtaggcacattcacttgtatatagcagctcattcctttagtcctagctcattgtcagctctctcggcctctgtcaccattccattg	gcccttcaacttcaagcccca-ccgcgacaggtcgtaggcacattcacttgtatatagcatctcattcctttagtcctagctcattgtcagctctctcggcctctgtcaccattccattg	||||||||||||||||||||| |||||||||||||||||||||||||||||||||||||| |||||||||||||||||||||||||||||||||||||||||||||||||||||||||||	1	120	273814577	273814695	chr1	D
	3	chr1A	6e-52	6e-52	0.991228	gcccttcaacttcaagccccagccgcgacaggtcgtaggcacattcacttgtatatagcagctcattcctttagtcctagctcattgtcagctctctcggcctctgtcaccatt	gcccttcaacttcaagcccc-gccgcgacaggtcgtaggcacattcacttgtatatagcagctcattcctttagtcctagctcattgtcagctctctcggcctctgtcaccatt	|||||||||||||||||||| |||||||||||||||||||||||||||||||||||||||||||||||||||||||||||||||||||||||||||||||||||||||||||||	1	114	345381880	345381992	chr1	A
	3	chr1B	7e-36	7e-36	0.923729	cccttcaacttcaagccccagccgcgacaggtcgtaggcacattcacttgtatatagcagctcattcctttagtcctagctcattgtcagctctctcggcctctgtcaccattccatt	cccttcaacttcaagccc--ggcgcgacaggtcctaggcacattcacttgtatatagcatctcattcctttagtcctagctctttgtcaggcctctcggcctctgtcaccatcccatt	|||||||||||||||||| | ||||||||||| ||||||||||||||||||||||||| |||||||||||||||||||||| ||||||| |||||||||||||||||||| |||||	2	119	372654782	372654897	chr1	B
AX-94503632_555_Partially_pos-61_v1	4	chr2B	6e-58	6e-58	0.991667	gatggtacttatgcgagtagaaaaccgggttgctgtaaaacttgctgacttgcgtagaaacgagattaatcaggaagcagggcgctgaaatgctgatgggcctttaccacttgagttaat	gatggtacttatgcgagtagaaaaccgggttgctgtaaaacttgctgacttgcgtagaaatgagattaatcaggaagcagggcgctgaaatgctgatgggcctttaccacttgagttaat	|||||||||||||||||||||||||||||||||||||||||||||||||||||||||||| |||||||||||||||||||||||||||||||||||||||||||||||||||||||||||	1	120	720807471	720807590	chr2	B
	4	chr2D	3e-44	3e-44	0.950413	gatggtacttatgcgagtagaaaaccgggttgctgtaaaacttgctgacttgcgtagaaacgagattaatcaggaagca-gggcgctgaaatgctgatgggcctttaccacttgagttaat	gatggtacttatgcgagtagaagactggggtgctgtaaaacttgctgacttgcgtagaaacgagattaatcaggaagcaggggcgctgaaatgcggatgggcgtttaccacttgagttaat	|||||||||||||||||||||| || ||| ||||||||||||||||||||||||||||||||||||||||||||||||| |||||||||||||| ||||||| ||||||||||||||||||	1	120	593803932	593804052	chr2	D
	4	chr4D	2e-24	2e-24	0.887931	tacttatgcgagtagaaaaccgggttgctgtaaaacttgctgacttgcgtagaaacgagattaatcaggaagc-agggcgctgaaatgctgatgggcctttaccacttgagttaat	tacttatgtgagtagaagaccggggtgctgtaaaacttgctgacttgtgtagaaaggatctgaatcaggaagctagggcgctgaaatgcggatggggatttaccacttgatttaat	|||||||| |||||||| |||||| |||||||||||||||||||||| ||||||| || | ||||||||||| ||||||||||||||| |||||| |||||||||||| |||||	6	120	73985383	73985498	chr4	D
AX-94552728_116_Partially_pos-61_v1	7	chr5B	6e-58	6e-58	0.991667	caaatccttcaggttggtcagctcgctgaggccattgatttcctccagagaactctctgacatgtccgaacaatgcagggtgcggactgatttcatgttctggatcccttcaggaagcaa	caaatccttcaggttggtcagctcgctgaggccattgatttcctccagagaactctctgagatgtccgaacaatgcagggtgcggactgatttcatgttctggatcccttcaggaagcaa	|||||||||||||||||||||||||||||||||||||||||||||||||||||||||||| |||||||||||||||||||||||||||||||||||||||||||||||||||||||||||	1	120	458052950	458053069	chr5	B
	7	chr5A	2e-36	2e-36	0.922414	tccttcaggttggtcagctcgctgaggccattgatttcctccagagaactctctgacatgtccgaacaatgcagggtgcggactgatttcatgttctggatcccttcaggaagcaa	tccttcagattagtcagctcgctaaggcctttgatttccttgagggaactctctgacatgtccgaacaatgcagggtgctaactgatttcatgttctggatcccttcaggaagcaa	|||||||| || ||||||||||| ||||| |||||||||| || |||||||||||||||||||||||||||||||||| |||||||||||||||||||||||||||||||||||	5	120	481938625	481938740	chr5	A
	7	chr6D	4e-16	4e-16	0.854545	tccttcaggttggtcagctcgctgaggccattgatttcctccagagaactctctgacatgtccgaacaatgcagggtgcggactgatttcatgttctggatcccttcagg	tccttcagattggtcagctcaccaaggcctttgatatcctccagcaaactcttcgacatgtcccgacaatgcagggtgcggagtgatttcatcttcttgataccttcagg	|||||||| ||||||||||| | ||||| ||||| |||||||| |||||| ||||||||| ||||||||||||||||| ||||||||| |||| ||| ||||||||	5	114	14935585	14935694	chr6	D
AX-94586461_774_Partially_pos-61_v1	3	chr2B	6e-58	6e-58	0.991667	gaatcgtggggcctgactggggatgttataggaaaaatcgcttacactgcagtcctggggcttgccctatttggtacattgaaactggtcaggtttcagtttgggaacacaaaacctgcc	gaatcgtggggcctgactggggatgttataggaaaaatcgcttacactgcagtcctggggtttgccctatttggtacattgaaactggtcaggtttcagtttgggaacacaaaacctgcc	|||||||||||||||||||||||||||||||||||||||||||||||||||||||||||| |||||||||||||||||||||||||||||||||||||||||||||||||||||||||||	1	120	775169523	775169642	chr2	B
	3	chr2A	1e-55	1e-55	0.983333	gaatcgtggggcctgactggggatgttataggaaaaatcgcttacactgcagtcctggggcttgccctatttggtacattgaaactggtcaggtttcagtttgggaacacaaaacctgcc	gaatcgtggggcctgactggggatgttataggaaaaatcgcttacactgcagtcctggggcttgccctatttggtacattaaaactgctcaggtttcagtttgggaacacaaaacctgcc	|||||||||||||||||||||||||||||||||||||||||||||||||||||||||||||||||||||||||||||||| |||||| ||||||||||||||||||||||||||||||||	1	120	760125763	760125882	chr2	A
	3	chr2D	9e-51	9e-51	0.966667	gaatcgtggggcctgactggggatgttataggaaaaatcgcttacactgcagtcctggggcttgccctatttggtacattgaaactggtcaggtttcagtttgggaacacaaaacctgcc	gaatcgtggggcctgactggggatgttataggaaaaatcgcttacactgcagtcctgggggttgccctatttggtacattaaaactgctcaggtttcagtttggtaacacaaaacctgcc	|||||||||||||||||||||||||||||||||||||||||||||||||||||||||||| ||||||||||||||||||| |||||| |||||||||||||||| |||||||||||||||	1	120	631937457	631937576	chr2	D
AX-94623395_256_Partially_pos-61_v1	5	chr2B	6e-58	6e-58	0.991667	gtataagaattttgcatctaacttgtgtgtcatgtgtccgtagttattgaacccggagcggtgatcgacacggtaagggcctcacttcagtgttcagaccgccggtttagcggtccaacc	gtataagaattttgcatctaacttgtgtgtcatgtgtccgtagttattgaacccggagcgttgatcgacacggtaagggcctcacttcagtgttcagaccgccggtttagcggtccaacc	|||||||||||||||||||||||||||||||||||||||||||||||||||||||||||| |||||||||||||||||||||||||||||||||||||||||||||||||||||||||||	1	120	781776273	781776392	chr2	B
	5	chr2D	9e-51	9e-51	0.966667	gtataagaattttgcatctaacttgtgtgtcatgtgtccgtagttattgaacccggagcggtgatcgacacggtaagggcctcacttcagtgttcagaccgccggtttagcggtccaacc	gtataagaaatttgcatctaacttgtgtgtcatgtgtccgtagttattgaacccggagcggtgatcgacacggtaagggccttagttcagtgttcagactgccggtttagcggtccaacc	||||||||| |||||||||||||||||||||||||||||||||||||||||||||||||||||||||||||||||||||||| | |||||||||||||| ||||||||||||||||||||	1	120	648167006	648167125	chr2	D
	5	chrUn	7e-33	7e-33	0.90678	ataagaattttgcatctaacttgtgtgtcatgtgtccgtagttattgaacccggagcggtgatcgacacggtaagggcctcacttcagtgttcagaccgccggtttagcggtccaacc	ataagaattttgcatctaacttgtgtgtcatgtgtccatagttattgaacccggagcgatgatcgacatggtaagtgcgtctgttcactgttcagaccgccggatcagcagtccaacc	||||||||||||||||||||||||||||||||||||| |||||||||||||||||||| ||||||||| |||||| || || |||| ||||||||||||||| | ||| ||||||||	3	120	31468341	31468458	chrU	n
AX-94840083_97_Partially_pos-61_v1	7	chr1B	3e-60	3e-60	1	ggacctccgagctgtgctttggttggagcagtacctgtgctcgcagtggaagaagaccctaattgtagtctcccatgaccgcgacttcttgaacacggtgtgcaatgatatcatacattt	ggacctccgagctgtgctttggttggagcagtacctgtgctcgcagtggaagaagaccctaattgtagtctcccatgaccgcgacttcttgaacacggtgtgcaatgatatcatacattt	||||||||||||||||||||||||||||||||||||||||||||||||||||||||||||||||||||||||||||||||||||||||||||||||||||||||||||||||||||||||	1	120	654517233	654517352	chr1	B
	7	chr1D	6e-52	6e-52	0.974576	ggacctccgagctgtgctttggttggagcagtacctgtgctcgcagtggaagaagaccctaattgtagtctcccatgaccgcgacttcttgaacacggtgtgcaatgatatcatacat	ggacctccgagctgtgctttggttggagcagtacctgtgctcgcagtggaagaagaccctgattgtagtctcccatgaccgggacttcttgaacacagtgtgcaatgatatcatacat	|||||||||||||||||||||||||||||||||||||||||||||||||||||||||||| |||||||||||||||||||| |||||||||||||| |||||||||||||||||||||	1	118	471301977	471302094	chr1	D
	7	chr3B	5e-46	5e-46	0.95	ggacctccgagctgtgctttggttggagcagtacctgtgctcgcagtggaagaagaccctaattgtagtctcccatgaccgcgacttcttgaacacggtgtgcaatgatatcatacattt	ggacctccgagctgtgctttggttggagcagtacctgtgctcgcagtggaagaagacccttattgtggtttcccatgaccgggacttcttgaacacagtgtgcaatgatatcattcattt	|||||||||||||||||||||||||||||||||||||||||||||||||||||||||||| ||||| || ||||||||||| |||||||||||||| ||||||||||||||||| |||||	1	120	610184116	610184235	chr3	B
AX-94884188_414_Partially_pos-61_v1	3	chr5D	3e-60	3e-60	1	cagtttccttgtgctcatctcggtgagtgtcgctccacattctttcattctcagagagctcatgctcccacgcctcccacttcttcaattcccagccttcccgctgttttggcctacgca	cagtttccttgtgctcatctcggtgagtgtcgctccacattctttcattctcagagagctcatgctcccacgcctcccacttcttcaattcccagccttcccgctgttttggcctacgca	||||||||||||||||||||||||||||||||||||||||||||||||||||||||||||||||||||||||||||||||||||||||||||||||||||||||||||||||||||||||	1	120	368246177	368246296	chr5	D
	3	chr5B	1e-59	1e-59	1	cagtttccttgtgctcatctcggtgagtgtcgctccacattctttcattctcagagagctcatgctcccacgcctcccacttcttcaattcccagccttcccgctgttttggcctacgc	cagtttccttgtgctcatctcggtgagtgtcgctccacattctttcattctcagagagctcatgctcccacgcctcccacttcttcaattcccagccttcccgctgttttggcctacgc	|||||||||||||||||||||||||||||||||||||||||||||||||||||||||||||||||||||||||||||||||||||||||||||||||||||||||||||||||||||||	1	119	436451624	436451742	chr5	B
	3	chr5A	1e-28	1e-28	0.926316	tgagtgtcgctccacattctttcattctcagagagctcatgctcccacgcctcccacttcttcaattcccagccttcccgctgttttggcctacg	tgagtatcggtccatattctttcattctcagagagcttgtgctcccacgcctcccacttcttcaattcccacacttcccgctgttttggcctacg	||||| ||| |||| |||||||||||||||||||||| |||||||||||||||||||||||||||||||| ||||||||||||||||||||||	24	118	470172027	470172121	chr5	A
AX-94935020_429_Partially_pos-61_v1	3	chr1D	3e-60	3e-60	1	aagctccccgcactcactaatgaccaccttcttcttcggacggtcacctctgtcagtctccgacgactctatcgtccttacgatgtccatgccttcaagaacctggccaaagacaacgtg	aagctccccgcactcactaatgaccaccttcttcttcggacggtcacctctgtcagtctccgacgactctatcgtccttacgatgtccatgccttcaagaacctggccaaagacaacgtg	||||||||||||||||||||||||||||||||||||||||||||||||||||||||||||||||||||||||||||||||||||||||||||||||||||||||||||||||||||||||	1	120	2837562	2837681	chr1	D
	3	chr1A	4e-53	4e-53	0.975	aagctccccgcactcactaatgaccaccttcttcttcggacggtcacctctgtcagtctccgacgactctatcgtccttacgatgtccatgccttcaagaacctggccaaagacaacgtg	aagctccccgcactcactaatgaccaccttcttcttcggacggtcacctctgtcggtctctgatgactctatcgtccttacgatgtccatgccttcaagaacctggccaaagacaacgtg	|||||||||||||||||||||||||||||||||||||||||||||||||||||| ||||| || ||||||||||||||||||||||||||||||||||||||||||||||||||||||||	1	120	3843742	3843861	chr1	A
	3	chr1B	9e-51	9e-51	0.966667	aagctccccgcactcactaatgaccaccttcttcttcggacggtcacctctgtcagtctccgacgactctatcgtccttacgatgtccatgccttcaagaacctggccaaagacaacgtg	aagctccccggactcactaatgaccaccttcttcttcggacggtcacctctgtcagtctcagacgactctatcatccttacgatatccatgccttcaagaacctggccaaagacaacgtg	|||||||||| ||||||||||||||||||||||||||||||||||||||||||||||||| |||||||||||| |||||||||| |||||||||||||||||||||||||||||||||||	1	120	4708463	4708582	chr1	B
AX-94953967_429_Partially_pos-61_v1	3	chr5D	6e-58	6e-58	0.991667	tttcccaacgcggagcgtgccaactgaagcgctcccacagaaaacaggcaatcaagtgttcgaaaggatatctgaaattcaggatcctttgttgtcgtggtacactcatgtgtcatttaa	tttcccaacgcggagcgtgccaactgaagcgctcccacagaaaacaggcaatcaagtgtttgaaaggatatctgaaattcaggatcctttgttgtcgtggtacactcatgtgtcatttaa	|||||||||||||||||||||||||||||||||||||||||||||||||||||||||||| |||||||||||||||||||||||||||||||||||||||||||||||||||||||||||	1	120	549579120	549579239	chr5	D
	3	chr5B	2e-36	2e-36	0.916667	tttcccaacgcggagcgtgccaactgaagcgctcccacagaaaacaggcaatcaagtgttcgaaaggatatctgaaattcaggatcctttgttgtcgtggtacactcatgtgtcatttaa	tttcctaatgcggagcgtgccaactgaagcgctcccgcagaaaacaggcgatcaagtgctcgaaaggatatctggaattcagaatcctttgctgtcgtggtacaatcatgtttcatttaa	||||| || ||||||||||||||||||||||||||| |||||||||||| |||||||| ||||||||||||||| ||||||| |||||||| |||||||||||| |||||| ||||||||	1	120	701155194	701155313	chr5	B
	3	chr4A	2e-33	2e-33	0.896825	tttcccaacgcggagcgtgccaactgaagcgctcccacagaaaaca------ggcaatcaagtgttcgaaaggatatctgaaattcaggatcctttgttgtcgtggtacactcatgtgtcatttaa	tttcctaatgcggagcgtgccaactgaagcgctccgacagaaaacaaaaacaggcaatcaagtgctcgtaaggatatctgaaattcagaatcctttgttgtcgtggtacaatcatgtgtcatttaa	||||| || |||||||||||||||||||||||||| |||||||||| |||||||||||| ||| ||||||||||||||||||| ||||||||||||||||||||| |||||||||||||||	1	120	618330682	618330807	chr4	A
AX-94994948_143_Partially_pos-61_v1	14	chr3A	6e-58	6e-58	0.991667	cacgtccatgctcatcggcatgaagaagacattggtgttctacaagggcagagctcccagcggggagaagaccaactgggtcatgcacgagtacaggctcaagatcaacaagcagtcaac	cacgtccatgctcatcggcatgaagaagacattggtgttctacaagggcagagctcccagtggggagaagaccaactgggtcatgcacgagtacaggctcaagatcaacaagcagtcaac	|||||||||||||||||||||||||||||||||||||||||||||||||||||||||||| |||||||||||||||||||||||||||||||||||||||||||||||||||||||||||	1	120	50382711	50382830	chr3	A
	14	chr3D	4e-50	4e-50	0.966387	acgtccatgctcatcggcatgaagaagacattggtgttctacaagggcagagctcccagcggggagaagaccaactgggtcatgcacgagtacaggctcaagatcaacaagcagtcaac	acgtccatgctcatcggcatgaagaagacattggtgttctacaagggcagagctcccagcggggagaagaccaactgggtcatgcatgagtacaggctcgagatcggcaagcagtcaac	|||||||||||||||||||||||||||||||||||||||||||||||||||||||||||||||||||||||||||||||||||||| |||||||||||| ||||| ||||||||||||	2	120	39032417	39032535	chr3	D
	14	chr3B	5e-49	5e-49	0.965812	gtccatgctcatcggcatgaagaagacattggtgttctacaagggcagagctcccagcggggagaagaccaactgggtcatgcacgagtacaggctcaagatcaacaagcagtcaac	gtccatgctcatgggcatgaagaagacattggtgttctacaagggcagagctcccagcggggagaagaccaactgggtcatgcacgagtacaggctcgagatcggcaagcagtcaac	|||||||||||| |||||||||||||||||||||||||||||||||||||||||||||||||||||||||||||||||||||||||||||||||||| ||||| ||||||||||||	4	120	60623887	60624003	chr3	B
AX-95094916_645_Partially_pos-61_v1	3	chr7D	3e-60	3e-60	1	tccggcgaacctcatccactcagttctgaaaggggatcagacggcccaagacgctgagcacaggcgtattttggcagtacaaatttaggagaaaattaatcaaacctgtgcacatttcgt	tccggcgaacctcatccactcagttctgaaaggggatcagacggcccaagacgctgagcacaggcgtattttggcagtacaaatttaggagaaaattaatcaaacctgtgcacatttcgt	||||||||||||||||||||||||||||||||||||||||||||||||||||||||||||||||||||||||||||||||||||||||||||||||||||||||||||||||||||||||	1	120	622503143	622503262	chr7	D
	3	chr7B	5e-40	5e-40	0.932203	cggcgaacctcatccactcagttctgaaaggggatcagacggcccaagacgctgagcacaggcgtattttggcagtacaaatttaggagaaaattaatcaaacctgtgcacatttcgt	cggcgaaccgcatccacccagttctgaaaggggatcggacggcccaagacgcagagcaaaagcgcattttggcagtacaaatttaggagaaaattaatcaaacctctgcacatttcgt	||||||||| ||||||| |||||||||||||||||| ||||||||||||||| ||||| | ||| |||||||||||||||||||||||||||||||||||||||| ||||||||||||	3	120	721024712	721024829	chr7	B
	3	chr7A	2e-36	2e-36	0.916667	tccggcgaacctcatccactcagttctgaaaggggatcagacggcccaagacgctgagcacaggcgtattttggcagtacaaatttaggagaaaattaatcaaacctgtgcacatttcgt	tccggagaacctcgtccacccagttctgaaaggggatcagacggcccaagacgcagagcagaagtgcattttggcagtacaaatttaggagaaaattaatcaaacctgtgaaaatttcgt	||||| ||||||| ||||| |||||||||||||||||||||||||||||||||| ||||| | | | ||||||||||||||||||||||||||||||||||||||||||| | |||||||	1	120	719397094	719397213	chr7	A
AX-95095247_615_Partially_pos-61_v1	3	chr7D	4e-56	4e-56	0.991736	tttcatcgaccaactccc-cgcttcgtccattcttcctaacttgcagtaaccattgataagcgcattgtagcacactactgaaggcttgatcctgcattccctcatctccttcagtgcgag	tttcatcgaccaactccctcgcttcgtccattcttcctaacttgcagtaaccattgataagcgcattgtagcacactactgaaggcttgatcctgcattccctcatctccttcagtgcgag	|||||||||||||||||| ||||||||||||||||||||||||||||||||||||||||||||||||||||||||||||||||||||||||||||||||||||||||||||||||||||||	1	120	63391927	63392047	chr7	D
	3	chr7B	5e-49	5e-49	0.966942	tttcatcgaccaactccc-cgcttcgtccattcttcctaacttgcagtaaccattgataagcgcattgtagcacactactgaaggcttgatcctgcattccctcatctccttcagtgcgag	tttcatcgaccaactccctcgcttcgtccattcttcctaacttgcagtaaccattgatgagtgcattgtagcacactaccgaaggcttgatcctgcattccctcatctccttcagtgcgag	|||||||||||||||||| ||||||||||||||||||||||||||||||||||||||| || ||||||||||||||||| |||||||||||||||||||||||||||||||||||||||||	1	120	3847986	3848106	chr7	B
	3	chr7A	1e-46	1e-46	0.958678	tttcatcgaccaact-ccccgcttcgtccattcttcctaacttgcagtaaccattgataagcgcattgtagcacactactgaaggcttgatcctgcattccctcatctccttcagtgcgag	tttcatcgactaactgccccgcttcttccattcttcctaacttgcagtaaccattgataagcgcattgtagcacactaccgaaggcttgatcctgcactccctcatctccttcagtgcgag	|||||||||| |||| ||||||||| ||||||||||||||||||||||||||||||||||||||||||||||||||||| ||||||||||||||||| |||||||||||||||||||||||	1	120	66130183	66130303	chr7	A
AX-95139778_157_Partially_pos-61_v1	3	chr1D	1e-37	1e-37	0.988372	cagggtgggatgggctctgcccgcgacctgaggttcgagagcatcgtgatgaagaacgtgtccaaccccatcatcatcgaccagta	cagggagggatgggctctgcccgcgacctgaggttcgagagcatcgtgatgaagaacgtgtccaaccccatcatcatcgaccagta	||||| ||||||||||||||||||||||||||||||||||||||||||||||||||||||||||||||||||||||||||||||||	35	120	448788607	448788692	chr1	D
	3	chr1A	1e-37	1e-37	0.988372	cagggtgggatgggctctgcccgcgacctgaggttcgagagcatcgtgatgaagaacgtgtccaaccccatcatcatcgaccagta	cagggtgggatgggctctgcccgcgatctgaggttcgagagcatcgtgatgaagaacgtgtccaaccccatcatcatcgaccagta	|||||||||||||||||||||||||| |||||||||||||||||||||||||||||||||||||||||||||||||||||||||||	35	120	543986272	543986357	chr1	A
	3	chr1B	2e-30	2e-30	0.953488	cagggtgggatgggctctgcccgcgacctgaggttcgagagcatcgtgatgaagaacgtgtccaaccccatcatcatcgaccagta	caggggggcatgggctccgcccgcgacctgaggttcgagagcatcgtgatgaagaacgtgtccaatcccatcatcatcgaccagta	||||| || |||||||| ||||||||||||||||||||||||||||||||||||||||||||||| ||||||||||||||||||||	35	120	613899637	613899722	chr1	B
AX-95149091_306_Partially_pos-61_v1	19	chr3D	6e-58	6e-58	0.991667	ctactttgtggagtggatccccaacaatgtcaagtccagcgtctgtgacatcccgccgacagggctctccatggcgtccaccttcgttggcaactcgacctccatccaggagatgttccg	ctactttgtggagtggatccccaacaatgtcaagtccagcgtctgtgacatcccgccgacggggctctccatggcgtccaccttcgttggcaactcgacctccatccaggagatgttccg	|||||||||||||||||||||||||||||||||||||||||||||||||||||||||||| |||||||||||||||||||||||||||||||||||||||||||||||||||||||||||	1	120	438950910	438951029	chr3	D
	19	chr3A	6e-58	6e-58	0.991667	ctactttgtggagtggatccccaacaatgtcaagtccagcgtctgtgacatcccgccgacagggctctccatggcgtccaccttcgttggcaactcgacctccatccaggagatgttccg	ctactttgtggagtggatccccaacaatgtcaagtccagcgtctgtgacatcccaccgacagggctctccatggcgtccaccttcgttggcaactcgacctccatccaggagatgttccg	|||||||||||||||||||||||||||||||||||||||||||||||||||||| |||||||||||||||||||||||||||||||||||||||||||||||||||||||||||||||||	1	120	578875212	578875331	chr3	A
	19	chr3B	5e-46	5e-46	0.95	ctactttgtggagtggatccccaacaatgtcaagtccagcgtctgtgacatcccgccgacagggctctccatggcgtccaccttcgttggcaactcgacctccatccaggagatgttccg	ctactttgttgagtggatccccaacaacgtgaagtccagtgtctgtgacatcccgccgacggggctctccatggcgtccacctttgttggcaactcgacctccatccaggagatgttccg	||||||||| ||||||||||||||||| || |||||||| |||||||||||||||||||| ||||||||||||||||||||||| |||||||||||||||||||||||||||||||||||	1	120	573775238	573775357	chr3	B
AX-95222097_425_Partially_pos-61_v1	3	chr7A	1e-55	1e-55	0.983333	ctgaaataaagaacccgctgtgggattttgctactccgtccgtcctccggagacgcttccaaggaggcacgctgtgattagtgtatgcaaattgtattatatacacaataataatgatga	ctgaaataaagaacccgctgtgagattttgctactccgtccgtcctccggagacgcttccgaggaggcacgctgtgattagtgtatgcaaattgtattatatacacaataataatgatga	|||||||||||||||||||||| ||||||||||||||||||||||||||||||||||||| |||||||||||||||||||||||||||||||||||||||||||||||||||||||||||	1	120	29257468	29257587	chr7	A
	3	chr4A	3e-44	3e-44	0.950413	ctgaaataaagaacccgctgtgggattttgctactccgtccgtcctccggaga-cgcttccaaggaggcacgctgtgattagtgtatgcaaattgtattatatacacaataataatgatga	ctgaaataaagaacctgctgtgagattttgctactccgtccgtcctccggagaacacttccgaggaggcacgctgtgattagtgtatgcaaattgtattatatacacaacaataatgatga	||||||||||||||| |||||| |||||||||||||||||||||||||||||| | ||||| ||||||||||||||||||||||||||||||||||||||||||||||| |||||||||||	1	120	699899794	699899914	chr4	A
	3	chr7D	3e-41	3e-41	0.941667	ctgaaataaagaacccgctgtgggattttgctactccgtccgtcctccggagacgcttccaaggaggcacgctgtgattagtgtatgcaaattgtattatatacacaataataatgatga	ctgaaataaagaacccgctgtgagattttgctactc-gtccgtcctccgaagacacttccgaggaggcacgctgtgattagtgtatgcaaattgtattatatatgcaataataatgatga	|||||||||||||||||||||| ||||||||||||| |||||||||||| |||| ||||| |||||||||||||||||||||||||||||||||||||||||| |||||||||||||||	1	120	29805728	29805846	chr7	D
AX-95235606_258_Partially_pos-61_v1	3	chr7B	3e-60	3e-60	1	taaggctaatggtgcacgatgcaccaacaactattgttgtagcccgaatggatcttgtggacttggcaaggattattgtggtaccggctgccagagcggtgcatgctacactccttcctt	taaggctaatggtgcacgatgcaccaacaactattgttgtagcccgaatggatcttgtggacttggcaaggattattgtggtaccggctgccagagcggtgcatgctacactccttcctt	||||||||||||||||||||||||||||||||||||||||||||||||||||||||||||||||||||||||||||||||||||||||||||||||||||||||||||||||||||||||	1	120	630623943	630624062	chr7	B
	3	chr7D	5e-46	5e-46	0.95	taaggctaatggtgcacgatgcaccaacaactattgttgtagcccgaatggatcttgtggacttggcaaggattattgtggtaccggctgccagagcggtgcatgctacactccttcctt	taaggctaatggtgcacgatgcaccaacaactattgttgcagccagtatgggtcttgtgggcttggcaaggattattgtggtaccggctgccagagcggtgcttgctacactccttcctt	||||||||||||||||||||||||||||||||||||||| |||| | |||| |||||||| ||||||||||||||||||||||||||||||||||||||||| |||||||||||||||||	1	120	572806377	572806496	chr7	D
	3	chr7A	8e-39	8e-39	0.944444	aggctaatggtgcacgatgcaccaacaactattgttgtagcccgaatggatcttgtggacttggcaaggattattgtggtaccggctgccagagcggtgcatgctaca	aggctaatggtgcacgatgcaccaacaactattgttgcagccagtatggatcttgtgggcttggcaaggattattgtggtaccaactgccagagcggtgcatgctaca	||||||||||||||||||||||||||||||||||||| |||| | ||||||||||||| |||||||||||||||||||||||| |||||||||||||||||||||||	3	110	662102711	662102818	chr7	A
AX-95239719_727_Partially_pos-61_v1	3	chr4A	6e-58	6e-58	0.991667	aatggcagaagcaaaggaaagaagttcaaccccggtaataccaacagacatgcaagcggtcctcaagcgctgcgaaaacctagagaaggaggtcaggtcactaaagcttaacttgtcatt	aatggcagaagcaaaggaaagaagttcaaccccggtaataccaacagacatgcaagcggtgctcaagcgctgcgaaaacctagagaaggaggtcaggtcactaaagcttaacttgtcatt	|||||||||||||||||||||||||||||||||||||||||||||||||||||||||||| |||||||||||||||||||||||||||||||||||||||||||||||||||||||||||	1	120	706096511	706096630	chr4	A
	3	chr7A	1e-55	1e-55	0.983333	aatggcagaagcaaaggaaagaagttcaaccccggtaataccaacagacatgcaagcggtcctcaagcgctgcgaaaacctagagaaggaggtcaggtcactaaagcttaacttgtcatt	aatggcagaagcaaaggaaagaagttcgaccccggtaataccaactgacatgcaagcggtcctcaagcgctgcgaaaacctagagaaggaggtcaggtcactaaagcttaacttgtcatt	||||||||||||||||||||||||||| ||||||||||||||||| ||||||||||||||||||||||||||||||||||||||||||||||||||||||||||||||||||||||||||	1	120	22857657	22857776	chr7	A
	3	chr7D	5e-46	5e-46	0.95	aatggcagaagcaaaggaaagaagttcaaccccggtaataccaacagacatgcaagcggtcctcaagcgctgcgaaaacctagagaaggaggtcaggtcactaaagcttaacttgtcatt	aatggcagaagcaaaggaaagaagttccaccccagtaataccaaccgacatgcaagcggttctcaagcgctgcgaaaacctggagaaggaggtcaggtcactaaagcttaatttgtcatt	||||||||||||||||||||||||||| ||||| ||||||||||| |||||||||||||| |||||||||||||||||||| ||||||||||||||||||||||||||||| ||||||||	1	120	22772530	22772649	chr7	D
AX-95246864_186_Partially_pos-61_v1	3	chr4B	6e-58	6e-58	0.991667	cgagctttcttacacgaaatttgtagtgaccagttgaaacaaaacacctgatacaagaacaaggccaccagaaagcaactagggcccgacaccagcgcattcttctactgggacacactg	cgagctttcttacacgaaatttgtagtgaccagttgaaacaaaacacctgatacaagaacgaggccaccagaaagcaactagggcccgacaccagcgcattcttctactgggacacactg	|||||||||||||||||||||||||||||||||||||||||||||||||||||||||||| |||||||||||||||||||||||||||||||||||||||||||||||||||||||||||	1	120	44915865	44915984	chr4	B
	3	chr4A	1e-34	1e-34	0.897638	cgagctttcttacacgaaatttgtagtgaccagttgaaacaaa-------acacctgatacaagaacaaggccaccagaaagcaactagggcccgacaccagcgcattcttctactgggacacactg	cgaggtttcttacacgaaatttatagtgaccagttgaaacaaatgaaaaaacacctgatacaagaacaaggccaccagaaggcaacaagggccagccaccagcgcattcttctactgggacacactg	|||| ||||||||||||||||| |||||||||||||||||||| |||||||||||||||||||||||||||||| ||||| |||||| | |||||||||||||||||||||||||||||||	1	120	571588605	571588731	chr4	A
	3	chr4D	3e-32	3e-32	0.897638	cgagctttcttacacgaaatttgtagtgaccagttgaaacaaa-------acacctgatacaagaacaaggccaccagaaagcaactagggcccgacaccagcgcattcttctactgggacacactg	cgaggtttcttacacgaaatta-tagtcaccagttgaaacaaatgaaaaaacacctgatacaagaacaaggccaccagaaagcaacaagggcccgccaccagcgcattcttctactgggacacactg	|||| |||||||||||||||| |||| ||||||||||||||| |||||||||||||||||||||||||||||||||||| |||||||| |||||||||||||||||||||||||||||||	1	120	31652495	31652620	chr4	D
