# Supplementary material for: Conversion of array‐based single nucleotide polymorphic markers for use in targeted genotyping by sequencing in hexaploid wheat (Triticum aestivum)
Source: Plant Biotechnol J. 2017 Oct 23;16(4):867–76. doi: 10.1111/pbi.12834 (PMC5866950; doi:10.1111/pbi.12834)
Supplement: Supplementary file 6 — Table S5 Capture probe sequences with one or more additional SNPs detected, the position of the additional SNPs within the capture probe and genotype data for the 31 varieties. [file PBI-16-867-s002.xlsx]

## Sheet: Sheet1
		Variety
probe	SNP position	Alchemy	Apogee	Avalon	Battalion	Cadenza	Caphorn	Chinese Spring	Claire	Cocoon	Consort	Cordiale	Evolution	Exsept	Galahad	Gallant	Gatsby	Glasgow	Hereward	Humber	Keilder	Mendel	Opata	Paragon	Recital	Reflection	Rialto	Robigus	Savannah	Skyfall	Solstice	Xi19
AX-94384470	Target	AG	AG	AG	AG	AG	AG	GG	AG	AG	AG	AG	GG	AG	GG	GG	GG	GG	AG	AG	AG	AG	AG	AG	AG	AG	AG	GG	AG	AG	AG	AG
	47	CC	CC	CC	CC	CC	CC	CC	CT	CT	CT	CC	CC	CC	CC	CC	CC	CC	CC	CC	CC	CC	CT	CC	CC	CC	CC	CC	CT	CC	CC	CC
	42	AA	AA	AA	AA	AA	AA	AG	AA	AA	AA	AA	AA	AA	AA	AA	AA	AA	AA	AA	AT	AA	AA	AA	AA	AA	AA	AA	AA	AA	AA	AA
AX-94385394	Target	GG	AG	AG	AG	AG	AG	AG	AG	AG	AG	AG	AG	AG	AG	AG	AG	AG	AG	AG	AG	AG	AG	AG	AG	GG	AG	AG	AG	GG	AG	AG
	105	TT	TT	TT	CT	TT	TT	CT	TT	TT	TT	CT	TT	CT	TT	TT	TT	TT	TT	TT	CT	TT	TT	TT	TT	TT	TT	TT	TT	CT	TT	TT
	75	GT	TT	TT	TT	TT	TT	TT	TT	TT	TT	TT	TT	CT	TT	TT	TT	TT	TT	TT	TT	TT	TT	TT	TT	GT	TT	TT	TT	GT	TT	TT
	63	GT	GG	GG	GG	GG	GG	GG	GG	GG	GG	GG	GG	GG	GG	GG	GG	GG	GG	GG	GG	GG	GG	GG	GG	GT	GG	GG	GG	GG	GG	GG
	62	CC	CT	CC	CC	CC	CC	CT	CC	CC	CC	CC	CC	CC	CC	CC	CT	CC	CC	CC	CC	CC	CC	CT	CT	CC	CC	CC	CC	CC	CC	CC
	34	CC	CT	CC	CT	CT	CT	AC	CC	CT	CT	CC	CT	CC	CC	CC	CT	CT	CT	CT	CC	CT	CC	CT	CT	CC	CT	CT	CT	CC	CT	CT
AX-94390276	Target	GT	GG	GG	GT	GG	GG	GG	GG	AG	GG	GG	GT	GT	GG	GG	GG	GG	GG	GT	GG	GG	GG	GG	GG	GG	GG	GG	GG	GT	GG	GG
	25	CC	CC	CC	CC	CT	CC	CC	CC	CC	CT	CT	CC	CC	CC	CT	CC	CT	CC	CC	CC	CC	CC	CC	CC	CC	CC	CC	CC	CC	CC	CC
AX-94396447	Target	GT	CT	GT	CT	GT	CT	CC	GT	CC	CT	GT	GT	GG	CC	GT	GT	CC	GT	CT	GT	CT	GG	GG	GG	CT	CT	CT	CC	CT	GT	GT
	85	AA	AG	AA	AA	AA	AA	AA	AA	AA	AA	AA	AA	AA	AA	AA	AA	AA	AA	AA	AA	AA	AA	AA	AA	AA	AA	AA	AA	AA	AA	AA
AX-94402876	Target	GG	GG	GG	GG	GG	GG	GG	GG	GG	GG	GG	GG	GG	GG	GG	GG	GG	GG	GG	GG	GG	GG	GG	GG	GG	GG	GG	GG	GG	GG	GG
	48	GG	GG	GG	AG	GG	AG	GG	GG	AG	GG	GG	AG	GG	AG	GG	GG	GG	GG	AG	GG	GG	GG	GG	GG	AG	GG	GG	AG	GG	GG	GG
AX-94405945	Target	GG	AG	GG	AG	GG	GG	GG	GG	GG	GG	GG	GG	GG	GG	GG	GG	GG	GG	GG	GG	GG	GG	AG	GG	GG	AG	GG	AG	GG	GG	GG
	41	CC	CC	CT	CC	CC	CC	CT	CC	CC	CT	CC	CC	CC	CC	CC	CT	CT	CC	CC	CC	CC	CC	CC	CT	CT	CC	CC	CT	CC	CC	CC
	14	TT	TT	TT	TT	AT	TT	TT	TT	TT	TT	TT	TT	TT	TT	TT	TT	TT	TT	TT	TT	TT	TT	TT	TT	TT	TT	TT	TT	TT	TT	AT
AX-94407256	Target	AG	AG	AG	GG	AG	GG	AG	AG	GG	AG	AG	AG	AG	GG	AG	AG	AG	GG	AG	GG	AG	AG	AG	AG	AG	GG	AG	AG	AG	GG	GG
	51	AG	AG	AG	GG	GG	GG	AG	AG	GG	GG	AG	AG	AG	GG	AG	AG	GG	AG	AG	AG	GG	AG	AG	AG	AG	AG	AG	AG	AG	AG	GG
	41	AG	AG	AG	GG	AG	GG	AG	AG	GG	GG	AG	GG	GG	GG	AG	GG	GG	AG	AG	GG	GG	AG	AG	AG	AG	GG	AG	AG	AG	GG	GG
AX-94411794	Target	GG	GG	GG	GG	GG	GG	GG	GG	GG	AG	GG	GG	GG	GG	GG	AG	GG	GG	GG	GG	GG	GG	GG	GG	GG	GG	GG	GG	GG	GG	GG
	37	CC	CG	CG	CC	CC	CC	CC	CC	CC	CC	CC	CC	CC	CC	CC	CC	CC	CC	CC	CC	CC	CG	CC	CC	CC	CC	CC	CC	CC	CC	CC
AX-94412449	Target	AG	AG	GT	AG	AG	AG	GG	AG	AG	AG	AGT	AG	GG	AG	GT	GG	GG	AG	AG	AG	AG	AG	GG	AG	GG	AG	AG	GT	GT	AG	AG
	69	GG	GG	AG	AG	GG	GG	GG	GG	GG	AG	AG	AG	GG	GG	AG	GG	GG	GG	AG	GG	GG	GG	GG	GG	GG	GG	GG	AG	AG	GG	GG
	56	CG	CC	CG	CC	CC	CC	CC	CG	CC	CC	CG	CG	CC	CG	CG	CC	CC	CC	CC	CC	CC	CC	CC	CC	CC	CC	CG	CG	CG	CC	CC
AX-94413203	Target	AG	AG	AG	AG	GG	GG	GG	AG	AG	AG	AG	AG	AG	AG	AG	AG	AG	AG	AG	AG	AG	GG	AG	AG	AG	AG	AG	AG	AG	AG	AG
	73	CC	CC	AC	CC	AC	CC	AC	CC	CC	CC	CC	AC	CC	CC	CC	CC	CC	AC	CC	AC	CC	AC	CC	AC	CC	CC	CC	CC	CC	AC	CC
AX-94416687	Target	GG	GG	GG	GG	GG	GG	GG	GG	GG	GG	GG	GG	GG	GG	GG	GG	GG	GG	GG	GG	GG	GG	GG	GG	GG	GG	GG	GG	GG	GG	GG
	89	CC	CC	CC	CC	CC	AC	CC	CC	AC	CC	AC	AC	CC	CC	AC	CC	CC	AC	AC	AC	AC	CC	CC	CC	AC	CC	CC	CC	CC	CC	CC
AX-94421426	Target	CG	CG	CG	GG	GG	GG	CG	GG	GG	GG	CG	GG	GG	GG	GG	CG	GG	GG	GG	GG	GG	GG	CG	GG	GG	CG	CG	CG	CG	GG	GG
	43	GG	GG	GG	GG	GG	GG	GG	GG	CG	GG	GG	GG	GG	GG	GG	GG	GG	GG	GG	GG	GG	GG	GG	CG	GG	GG	GG	GG	GG	GG	GG
	21	TT	TT	TT	TT	TT	TT	TT	TT	TT	TT	TT	TT	TT	TT	TT	TT	TT	TT	TT	TT	TT	TT	TT	TT	TT	TT	TT	TT	TT	TT	TT
AX-94425642	Target	AG	AG	AG	AG	AG	AG	AG	AG	AG	AG	AG	AG	AG	AG	AG	AG	AG	AG	AG	AG	AG	AG	AG	AG	AG	AG	AG	AG	AG	AG	AG
	74	GG	GT	GG	GG	GG	GT	GT	GT	GT	GG	GG	GG	GT	GT	GT	GT	GT	GG	GT	GT	GT	GT	GT	GG	GG	GT	GG	GT	GT	GG	GT
AX-94425840	Target	AG	AG	AG	GG	GG	AG	AG	AG	AG	AG	GG	AG	AG	AG	AG	AG	AG	AG	AG	AG	AG	AG	AG	AG	AG	AG	AG	AG	GG	AG	AG
	13	AG	AG	AG	AA	AA	AG	AG	AG	AG	AG	AA	AG	AG	AG	AG	AG	AG	AG	AG	AG	AG	AG	AG	AG	AG	AG	AG	AG	AA	AG	AG
AX-94428193	Target	GG	GG	GG	GG	GG	GG	GG	GG	GG	GG	GG	GG	GG	GG	GG	GG	GG	AG	GG	GG	GG	GG	GG	GG	GG	AG	GG	GG	GG	GG	GG
	31	AG	GG	GG	GG	GG	GG	GG	GG	AG	GG	GG	GG	GG	AG	GG	GG	GG	GG	GG	GG	GG	GG	GG	GG	GG	GG	GG	AG	GG	GG	GG
AX-94429000	Target	GG	GG	GG	CG	GG	CG	GG	GG	CG	CG	GG	CG	GG	GG	GG	CG	GG	GG	GG	GG	CG	GG	GG	GG	GG	GG	GG	CG	GG	GG	GG
	49	CC	CC	CC	CC	CC	CT	CC	CC	CT	CT	CC	CC	CC	CC	CT	CC	CT	CC	CC	CT	CT	CT	CC	CT	CC	CC	CC	CC	CC	CC	CC
AX-94429408	Target	GG	AG	AG	GG	AG	AG	AG	GG	AG	AG	GG	AG	AG	GG	AG	AG	GG	AG	AG	AG	AG	AG	AG	GG	GG	AG	GG	AG	GG	GG	AG
	65	TT	TT	TT	TT	TT	TT	TT	TT	GT	TT	TT	TT	TT	TT	CT	TT	TT	TT	TT	TT	TT	TT	TT	CT	TT	GT	CT	TT	TT	TT	TT
	56	AG	AA	AA	AG	AA	AA	AA	AG	AT	AA	AA	AA	AA	AG	AA	AA	AG	AA	AA	AA	AA	AA	AA	AG	AG	AT	AA	AA	AG	AG	AA
AX-94433285	Target	GG	AG	GG	GG	AG	GG	GG	GG	AG	AG	GG	GG	GG	GG	AG	GG	GG	GG	GG	GG	GG	AG	AG	GG	GG	GG	GG	AG	AG	GG	AG
	102	CT	CT	CT	CT	CT	CT	CT	CT	CT	CT	CT	CT	CT	CT	CT	CT	CT	CT	CT	CT	CT	CT	CT	CT	CT	CT	CT	CT	CC	CT	CT
AX-94433966	Target	CC	CC	CC	CC	CC	CC	CC	CC	CC	CC	CC	CC	CC	CC	CC	CC	CC	CC	CC	CC	CC	CC	CC	CC	CC	CC	CC	CC	CC	CC	CC
	21	AG	AG	AA	AA	AA	AA	AG	AA	AG	AG	AG	AG	AG	AA	AG	AG	AG	AG	AG	AA	AG	AG	AA	AG	AG	AG	AG	AA	AA	AG	AA
AX-94440790	Target	AG	GG	GG	AG	GG	GG	AG	AG	GG	GG	GG	GG	GG	AG	GG	AG	AG	AG	GG	GG	AG	AG	GG	AG	GG	AG	GG	GG	GG	GG	AG
	77	AG	GG	CG	GG	GG	GG	GG	CG	AG	AG	GG	GG	AG	GG	GG	AG	CG	AG	GG	AG	GG	CG	GG	AG	AG	GG	GG	CG	AG	GG	CG
	40	GG	GG	CG	GT	CG	GG	GT	GT	GG	GG	GG	GG	GG	GG	GG	GG	GT	GG	GG	GG	GG	GT	GG	GG	GG	GG	CG	CG	CG	GG	GT
AX-94441179	Target	TT	CT	CT	CT	TT	TT	TT	TT	TT	TT	CT	TT	CT	TT	CT	TT	TT	CT	TT	CT	TT	TT	TT	TT	TT	TT	TT	TT	TT	CT	CT
	21	CT	CT	CT	CT	CT	CT	CT	CT	CT	CT	CT	TT	CT	CT	CT	CT	CT	CT	CT	CT	TT	CT	CT	CT	CT	CT	CT	CT	CT	CT	CT
AX-94448897	Target	TT	CT	TT	TT	TT	CT	CT	TT	TT	TT	TT	TT	CT	TT	TT	TT	CT	CT	CT	TT	CT	TT	TT	TT	TT	CT	TT	TT	TT	CT	TT
	119	TT	TT	GT	GT	TT	GT	GT	GT	TT	TT	GT	GT	GT	GT	TT	TT	TT	GT	GT	GT	GT	TT	TT	GT	TT	GT	GT	GT	GT	GT	TT
AX-94449743	Target	GG	GG	GG	GG	GG	GG	GG	GG	GG	GG	GG	GG	GG	GG	GG	GG	GG	GG	GG	GG	GG	GG	GG	GG	GG	GG	GG	GG	GG	GG	GG
	94	AT	AA	AT	AT	AT	AA	AA	AA	AT	AT	AA	AT	AA	AT	AA	AT	AA	AA	AA	AT	AA	AA	AT	AT	AT	AT	AT	AT	AA	AA	AT
AX-94451298	Target	TT	TT	TT	CT	CT	TT	TT	TT	CT	TT	CT	CT	TT	CT	CT	CT	TT	TT	CT	CT	CT	CT	CT	CT	TT	TT	CT	CT	CT	TT	CT
	95	CT	CT	CT	CT	CT	CT	CT	CT	CT	CT	CT	CT	CC	CT	CT	CC	CT	CT	CT	CT	CT	CT	CT	CT	CT	CT	CT	CT	CT	CT	CT
AX-94452286	Target	AG	GG	AG	AG	GG	AG	GG	AG	AG	AG	AG	AG	AG	AG	AG	AG	GG	AG	AG	GG	AG	GG	GG	GG	AG	AG	GG	AG	AG	AG	AG
	20	TT	TT	CT	TT	CT	CT	CT	TT	CT	TT	CT	CT	TT	TT	CT	CT	CT	CT	CT	CT	TT	CT	CT	CT	TT	CT	CT	TT	CT	CT	TT
AX-94453359	Target	CG	CG	GG	CG	CG	CG	GG	GG	CG	CG	CG	CG	GG	GG	GG	CG	GG	GG	GG	CG	GG	CG	GG	CG	CG	GG	CG	CG	CG	GG	GG
	15	AT	AT	TT	AT	AT	AT	GT	GT	AT	AT	AT	AT	TT	TT	TT	AT	TT	GT	GT	AT	GT	AT	GT	AT	AT	GT	AT	AT	AT	GT	GT
AX-94457592	Target	CT	TT	CT	CT	CT	CT	TT	CT	CT	CT	CT	CT	TT	CT	TT	CT	CT	CT	CT	CT	CT	TT	CT	CT	CT	CT	CT	CT	CT	CT	CT
	100	AC	AA	AC	AC	AC	AC	AC	AC	AC	AC	AC	AC	AC	AC	AC	AC	AC	AC	AC	AC	AC	AC	AC	AC	AC	AA	AC	AC	AC	AC	AC
	37	GG	AG	GG	GG	GG	GG	GG	GG	GG	GG	GG	AG	GG	GG	GG	GG	GG	GG	AG	AG	GG	GG	AG	GG	GG	GG	GG	AG	GG	GG	GG
AX-94460788	Target	CT	TT	CT	CT	TT	CT	TT	CT	TT	TT	CT	TT	CT	CT	CT	TT	TT	CT	TT	CT	CT	CT	TT	TT	CT	CT	TT	CT	CT	CT	TT
	104	AG	AG	GG	GG	AG	GG	GG	GG	GG	GG	GG	GG	GG	GG	GG	GG	GG	GG	GG	GG	GG	AG	AG	AG	GG	GG	GG	GG	GG	GG	AG
AX-94467096	Target	CC	CC	CC	CC	AC	CC	CC	CC	AC	CC	CC	CC	CC	CC	CC	CC	CC	CC	CC	CC	CC	AC	CC	AC	CC	CC	CC	CC	CC	CC	CC
	10	GG	GG	GG	GG	AG	GG	GG	AG	AG	GG	GG	GG	GG	GG	GG	AG	GG	GG	GG	GG	GG	AG	GG	GG	AG	GG	GG	GG	GG	GG	GG
AX-94467110	Target	GG	GG	GG	GG	GG	GG	GG	GG	GG	GG	GG	GG	GG	GG	GG	GG	GG	GG	GG	GG	GG	GG	GG	GG	GG	GG	GG	CG	GG	GG	GG
	90	AC	AC	AC	CC	AC	CC	CC	AC	CC	AC	AC	CC	AC	AC	AC	AC	CC	AC	CC	AC	AC	AC	AC	AC	AC	AC	AC	CC	AC	AC	AC
AX-94471928	Target	CC	CC	CC	CC	CC	CC	CT	CC	CC	CC	CC	CC	CC	CC	CC	CC	CC	CC	CC	CC	CC	CC	CC	CC	CC	CC	CC	CC	CC	CC	CC
	46	CT	CT	CT	CT	TT	CT	CT	CT	CT	CT	TT	TT	CT	TT	CT	TT	TT	TT	TT	CT	TT	CT	TT	TT	TT	TT	CT	CT	CT	TT	TT
AX-94473382	Target	CG	GG	CG	CG	GG	CG	CG	CG	GG	GG	CG	CG	CG	CG	GG	CG	GG	CG	CG	CG	CG	GG	GG	CG	CG	CG	CG	GG	CG	CG	GG
	68	CC	CT	CC	CC	CT	CC	CC	CC	CT	CT	CC	CC	CC	CC	CC	CC	CC	CC	CC	CC	CC	CT	CT	CC	CC	CC	CC	CT	CC	CC	CC
AX-94473433	Target	CGT	CT	CGT	CT	CGT	CGT	CGT	CGT	CGT	CT	CG	CG	CGT	CG	CGT	CGT	CGT	CGT	CGT	CGT	CGT	GT	CGT	CT	CGT	CGT	CGT	CT	CT	CGT	CGT
AX-94473433	Target	CG	TT	GT	CT	GT	GT	CC	CC	GT	GT	GT	CC	TT	CC	GT	GT	CC	GT	GT	CGT	GT	CC	GT	CC	TT	GT	TT	GT	TT	TT	GT
	90	GG	GG	GG	GT	GG	GG	GG	GG	GG	GG	GG	GG	GG	GG	GG	GG	GG	GG	GG	GG	GG	GG	GG	GG	GG	GG	GG	GG	GG	GG	GG
	83	GT	GG	GT	GG	GG	CG	GG	GT	GG	GT	GT	CG	CG	GT	GT	CG	GG	CG	GG	GT	GT	GG	GG	GG	GG	GG	GT	GT	GT	GT	CG
	62	TT	TT	TT	AT	TT	TT	TT	TT	TT	TT	TT	TT	TT	TT	TT	TT	TT	TT	TT	TT	TT	TT	TT	TT	TT	TT	TT	TT	TT	TT	TT
	60	TT	AT	TT	TT	TT	TT	TT	TT	TT	TT	TT	TT	TT	TT	TT	TT	TT	TT	TT	TT	TT	TT	TT	AT	TT	TT	TT	TT	CT	TT	TT
	59	GG	GG	GG	GG	AG	GG	GT	GG	AG	GG	AG	GG	GG	GG	GG	GG	GG	GG	GG	GG	GG	AG	GG	GG	GG	GG	GG	GG	GG	AG	GG
	12	CC	CC	CG	AC	CC	CC	CC	CG	CC	CC	CG	CC	CG	CG	CG	CG	CG	CG	CC	CC	CC	CC	CC	CC	CC	CC	CC	CC	AC	CC	CC
	11	CC	CC	CC	CG	CG	CC	CC	CC	CC	CC	CC	CG	CC	CC	CC	CC	CG	CG	CC	CC	CC	CC	CC	CC	CC	CC	CC	CC	CG	CC	CC
AX-94476005	Target	AG	GG	AG	AG	AG	AG	AG	AG	AG	AG	AG	GG	GG	GG	GG	AG	AG	AG	AG	AG	AG	GG	GG	AG	GG	AG	GG	AG	AG	AG	GG
	52	AA	AT	AA	AT	AA	AA	AA	AA	AA	AA	AA	AT	AG	AA	AA	AA	AA	AG	AG	AA	AA	AT	AT	AA	AA	AA	AG	AG	AT	AA	AT
AX-94476308	Target	AG	AG	AG	AG	GG	AG	AG	AG	AG	AG	GG	GG	AG	AG	AG	GG	AG	AG	AG	AG	AG	AG	AG	AG	AG	AG	AG	AG	AG	GG	AG
	24	GT	GT	GT	GG	GG	GT	GT	GT	GT	GG	AG	GG	GT	GG	GT	GG	GT	GT	GG	GT	GT	GT	GT	GT	GT	GT	GT	GT	GG	GG	GT
AX-94477926	Target	CC	AC	CC	CC	CC	CC	AC	CC	CC	CC	CC	CC	CC	CC	CC	CC	CC	CC	CC	CC	CC	CC	CC	CC	CC	CC	CC	CC	CC	CC	CC
	38	CC	CC	CC	CC	CC	CC	CC	CC	CC	CC	CC	CC	CC	CC	AC	CC	CC	CC	CC	CC	CC	CC	CC	CC	CC	CC	CC	CC	CC	CC	AC
AX-94478312	Target	TT	TT	TT	CT	CT	TT	TT	TT	TT	TT	TT	TT	TT	TT	TT	TT	TT	TT	TT	TT	TT	TT	TT	TT	TT	TT	TT	TT	TT	TT	CT
	67	CC	CC	CC	CC	CC	CC	AC	CC	CC	CC	CC	CC	CC	CC	CC	CC	CC	CC	CC	CC	CC	CC	CC	CC	CC	CC	CC	CC	CC	CC	CC
AX-94484234	Target	GG	GG	GG	GG	GG	GG	GG	GG	GG	GG	GG	GG	GG	GG	GG	GG	GG	GG	GG	GG	GG	GG	GG	GG	GG	GG	GG	GG	GG	GG	GG
	100	GT	GT	GT	GT	GT	GT	GT	GT	GT	TT	GT	TT	TT	TT	GT	GT	GT	TT	GT	GT	GT	GT	GT	GT	TT	GT	GT	GT	GT	GT	GT
AX-94485041	Target	GG	GG	GG	GG	AG	GG	GG	GG	GG	GG	AG	GG	GG	GG	AG	GG	GG	GG	AG	AG	GG	GG	AG	GG	GG	GG	GG	AG	GG	GG	AG
	30	CG	GG	GG	GG	GG	GG	AG	GG	GG	GG	GG	GG	AG	GG	GG	AG	GG	AG	GG	GG	GG	GG	GG	AG	GG	GG	GG	GG	GG	GG	GG
AX-94488142	Target	CC	CC	CC	CC	CC	CC	CC	CC	CC	CC	CC	CC	CC	CC	CC	CC	CC	CC	CC	CC	CC	CC	CC	CC	CC	CC	CC	CC	CC	CC	CC
	57	AA	AA	AC	AA	AA	AA	AA	AA	AA	AA	AC	AG	AA	AC	AC	AA	AA	AC	AA	AA	AG	AG	AA	AG	AG	AA	AA	AG	AA	AA	AA
AX-94493362	Target	GG	GG	GG	GG	AG	GG	GG	AG	GG	GG	GG	GG	GG	GG	GG	GG	AG	AG	GG	GG	GG	GG	GG	GG	AG	GG	GG	GG	GG	GG	GG
	28	GG	GG	GG	GG	AG	GG	GG	AG	GG	GG	GG	GG	GT	GG	GG	GG	AG	AG	GG	GG	GG	GG	GG	GG	AG	GG	GG	GG	GG	GG	GG
AX-94493396	Target	AG	AG	AG	AG	GG	AG	AG	AG	AG	AG	AG	AG	AG	AG	AG	AG	AG	AG	AG	AG	AG	AG	GG	AG	AG	AG	GG	GG	AG	AG	AG
	27	GT	AG	GG	GG	AG	GG	GG	GG	GG	GG	AG	GT	GG	GG	AG	GG	GG	GG	GG	GG	GG	AG	GG	GG	AG	GG	GG	AG	GG	GG	GG
	18	AG	AG	AG	AA	AA	AA	AA	AG	AA	AG	AA	AG	AG	AG	AG	AG	AA	AG	AG	AG	AG	AG	AA	AG	AG	AA	AA	AA	AG	AA	AA
AX-94494989	Target	TT	TT	TT	TT	TT	AT	TT	TT	TT	TT	TT	TT	TT	TT	AT	TT	AT	TT	TT	TT	TT	AT	AT	TT	TT	TT	TT	TT	AT	TT	AT
	81	AC	CC	AC	AC	CC	AC	AC	AC	AC	AC	CC	AC	AC	AA	AC	AC	AC	CC	AC	CC	AC	AC	AC	CC	CC	AC	CC	AC	AC	AA	AC
AX-94496018	Target	AG	GG	GG	AG	AG	GG	GG	AG	GG	GG	AG	AG	GG	AG	AG	AG	GG	GG	GG	AG	GG	AG	GG	AG	GG	AG	GG	GG	GG	AG	AG
	60	CT	CT	CT	CT	CT	CT	CT	CT	CT	CT	CT	CT	CT	CT	CT	CC	CT	CT	CT	CT	CT	CT	CT	CT	CT	CC	CT	CT	CT	CT	CT
AX-94500543	Target	TT	TT	TT	TT	TT	TT	TT	TT	TT	TT	TT	TT	TT	CT	TT	TT	CT	TT	TT	TT	TT	TT	TT	TT	TT	TT	TT	TT	TT	TT	TT
	52	GG	GG	GG	GG	GG	GG	GG	GG	GG	GG	GG	AG	GG	GG	GG	GG	GG	GG	GG	GG	GG	GG	GG	GG	GG	GG	GG	GG	GG	GG	AG
	48	CC	CC	CC	CC	CC	CC	CC	CC	CC	CC	CC	CT	CC	CC	CC	CC	CC	CC	CC	CC	CC	CC	CC	CC	CC	CC	CC	CC	CC	CC	CC
AX-94504972	Target	TT	TT	CT	CT	TT	CT	TT	CT	CT	TT	TT	CT	CT	CT	TT	CT	CT	CT	CT	CT	CT	TT	CT	CT	CT	CT	CT	CT	TT	CT	CT
	15	GG	GG	GG	CG	GG	GG	GG	CG	CG	CG	GG	CG	CG	CG	GG	GG	CG	GG	CG	GG	CG	GG	GG	GG	CG	GG	CG	CG	GG	CG	GG
AX-94507852	Target	CT	TT	TT	CT	CT	TT	TT	CT	TT	TT	CT	CT	CT	CT	CT	CT	TT	TT	TT	CT	TT	CT	TT	CT	TT	CT	TT	TT	CT	CT	CT
	43	GT	AT	AT	GT	GT	AT	AA	GT	AT	AT	GT	GT	GT	GT	GT	GT	AT	AT	AT	GT	AT	GT	AT	GT	AT	GT	AT	AT	GT	GT	GT
AX-94508980	Target	CC	CC	CC	CC	CC	CC	CC	CC	CC	CC	CC	CC	CC	CC	CC	CC	CC	CC	CC	CC	CC	CC	CC	CC	CC	CC	CC	CC	CC	CC	CC
	77	GT	GT	GT	GT	GT	GT	GG	GT	GT	GG	GG	GT	GT	GT	GT	GG	GT	GT	GT	GG	GG	GG	GG	GG	GG	GT	GG	GT	GG	GT	GT
AX-94510067	Target	GG	GG	AG	GG	GG	AG	GG	AG	GG	AG	GG	GG	AG	GG	GG	GG	AG	AG	GG	GG	GG	GG	GG	GG	AG	AG	GG	GG	GG	AG	GG
	98	AA	AA	AA	AA	AA	AA	AT	AA	AA	AA	AA	AT	AT	AA	AA	AA	AA	AA	AA	AA	AA	AA	AA	AA	AA	AA	AA	AA	AA	AA	AA
AX-94511219	Target	GG	GG	GG	GG	GG	GG	GG	GG	GG	GG	GG	GG	GG	GG	GG	GG	GG	GG	GG	GG	GG	GG	GG	GG	GG	GG	GG	GG	GG	GG	GG
	30	AA	AA	AA	GG	AA	GG	AA	AA	GG	AA	AA	GG	AA	AA	AA	AA	AA	AA	GG	AA	AA	AA	AA	AA	AA	AA	AA	GG	AA	AA	AA
AX-94525104	Target	GG	CT	GT	GT	GG	GT	GT	GG	GG	GG	GT	GG	GT	GG	GT	CC	GG	GG	GT	GT	GG	GT	GT	GG	GT	GG	GT	GG	GT	GG	GT
	6	CC	CC	CC	CC	CT	CC	CC	CC	CT	CC	CC	CC	CC	CC	CC	CC	CC	CC	NN	CC	CC	CC	NN	CC	CC	CC	CC	CC	CC	CC	TT
AX-94527643	Target	AG	AG	GG	AG	GG	AG	GG	AG	AG	AG	GG	GG	AG	AG	AG	AG	AG	AG	AG	GG	AG	AG	AG	GG	AG	AG	AG	AG	GG	AG	AG
	39	GG	GG	GG	GG	GG	GG	GG	GG	GG	GG	GG	GG	GG	GG	GG	GG	GG	GG	GG	AG	GG	GG	GG	AG	GG	GG	GG	GG	GG	GG	GG
AX-94527824	Target	CG	GG	GG	GG	CG	GG	CG	CG	GG	CG	GG	GG	CG	CG	GG	CG	CG	CG	CG	CG	CG	GG	GG	GG	CG	GG	CG	CG	GG	GG	CG
	31	GG	AG	GG	GG	AG	GG	GG	AG	AG	GG	AG	GG	GG	AG	AG	AG	GG	GG	GG	GG	GG	GG	GG	GG	AG	GG	GG	GG	GG	AG	AG
AX-94533039	Target	GG	GG	GG	GG	GG	GG	GG	AG	GG	GG	GG	GG	GG	AG	GG	GG	GG	AG	GG	AG	AG	GG	GG	GG	GG	GG	GG	GG	AG	AG	GG
	17	AG	AG	GG	GG	GG	GG	GG	GG	GG	GG	GG	GG	GG	GG	GG	GG	GG	GG	GG	GG	GG	GG	GG	GG	GG	GG	GG	AG	GG	GG	GG
AX-94535036	Target	GG	GG	GG	GG	AG	GG	GG	GG	GG	GG	GG	GG	GG	GG	GG	GG	GG	GG	GG	GG	GG	GG	GG	GG	GG	GG	GG	GG	GG	GG	GG
	109	GG	GG	GG	GG	GG	GG	GG	GG	GG	GG	GG	GG	GG	GG	GG	GG	GG	GG	GG	GG	GG	GG	GG	GG	GG	GG	GG	GG	GT	GG	GG
	43	AC	AC	AC	CC	AC	AC	AC	AC	AC	AC	AC	AC	AC	AC	AC	AC	AC	AC	AC	AC	AC	AC	AC	AC	AC	AC	AC	AC	CC	AC	AC
AX-94535661	Target	CG	CG	CG	GG	CG	GG	CG	GG	GG	GG	GG	GG	CG	CG	GG	CG	GG	GG	CG	GG	CG	GG	GG	GG	CG	CG	GG	GG	CG	CG	CG
	65	AG	AG	AG	GG	AG	GG	AG	GG	GG	GG	GG	GG	AG	AG	GG	GG	GG	GG	AG	GG	AG	GG	GG	GG	AG	AG	GG	GG	AG	AG	AG
AX-94537311	Target	TT	TT	TT	CT	CT	CT	CT	CT	CT	CT	TT	CT	CT	CT	TT	TT	CT	CT	TT	TT	CT	CT	TT	CT	CT	TT	TT	TT	CT	TT	CT
	96	AC	AC	AC	AC	AC	AC	AC	AC	AC	AC	AC	AC	AA	AC	AC	AC	AC	AC	AC	AC	AC	AA	AC	AC	AC	AC	AC	AC	AC	AC	AC
AX-94539354	Target	GG	GG	GG	GG	GG	AG	GG	GG	GG	GG	GG	GG	AG	GG	GG	GG	AG	AG	GG	GG	GG	AG	GG	GG	AG	AG	GG	AG	GG	GG	GG
	103	AA	AA	AA	AA	AA	AA	AA	AA	AA	AA	AA	AC	AA	AA	AA	AC	AA	AA	AC	AA	AA	AA	AA	AA	AA	AC	AA	AC	AA	AC	AA
AX-94540502	Target	AC	AC	AC	AC	AC	AC	AC	AC	AC	AC	AC	AC	AC	AC	AC	AC	AC	AC	AC	AC	AC	AC	AC	AC	AC	AC	AC	AC	AC	AC	AC
	60	CC	CC	CC	CC	CC	CC	CC	CC	CC	CC	CC	CC	CC	CC	CC	CC	CC	CC	CG	CG	CC	CC	CC	CC	CG	CG	CC	CG	CC	CC	CC
AX-94540532	Target	CG	GG	CG	GG	GG	GG	GG	GG	GG	GG	GG	CG	CG	CG	GG	CG	GG	GG	CG	CG	GG	GG	CG	CG	GG	CG	CG	CG	CG	CG	GG
	74	AG	AG	AG	AG	AG	CG	AG	GG	AG	AG	AG	AG	GG	GG	AG	AG	AG	AG	CG	AG	AG	AG	AG	AG	AG	CG	AG	AG	AG	AG	AG
AX-94542222	Target	GT	GT	GT	GT	GT	GT	GT	GT	GT	GT	GT	GT	GT	GT	GT	GT	GT	GT	GT	GT	GT	GT	GT	GT	GT	GT	GT	GT	GT	GT	GT
	50	CC	CC	CT	CC	CC	CT	CC	CC	CC	CT	CC	CT	CT	CC	CT	CT	CT	CT	CC	CT	CT	CT	CT	CC	CT	CT	CT	CC	CT	CT	CC
	20	CT	CC	CT	CT	CT	CT	CC	CT	CT	CT	CT	CT	CT	CT	CT	CT	CT	CT	CC	CT	CT	CT	CT	CC	CT	CT	CT	CT	CC	CT	CT
	19	CC	CC	CC	CC	CC	CC	CC	CC	CC	AC	CC	AC	CC	CC	CC	CC	CC	CC	CC	CC	CC	CC	CC	CC	CC	AC	CC	CC	CT	CC	CC
AX-94544260	Target	GG	GG	GG	GG	GG	GG	GG	GG	GG	GG	GG	GG	GG	GG	GG	GG	GG	GG	GG	GG	GG	GG	GG	GG	GG	GG	GG	GG	GG	GG	GG
	66	AT	CT	TT	TT	TT	AT	TT	AT	TT	TT	CT	TT	AT	AT	CT	TT	TT	AT	TT	TT	AT	TT	TT	TT	TT	TT	TT	TT	AT	TT	TT
	37	CC	CT	CC	CC	CC	CC	CC	CC	CC	CC	CT	CC	CC	CC	CC	CC	CC	CC	CC	CC	CC	CC	CC	CC	CC	CC	CC	CC	CC	CC	CC
AX-94546397	Target	AG	GG	AG	GG	AG	GG	GG	AG	GG	GG	AG	GG	AG	AG	AG	GG	AG	AG	AG	AG	AG	GG	AG	GG	AG	AG	AG	GG	AG	AG	AG
	22	GG	AG	GG	NN	GG	NN	AG	GG	GG	NN	GG	GG	GG	GG	GG	NN	NN	NN	NN	GG	NN	AA	AG	NN	GG	NN	NN	GG	GG	GG	NN
AX-94546495	Target	GT	GT	GT	TT	GT	TT	GT	GT	TT	TT	TT	TT	GT	GT	GT	TT	TT	TT	GT	GT	GT	TT	GT	GT	GT	GT	TT	TT	TT	GT	GT
	100	TT	TT	TT	CT	TT	TT	TT	TT	TT	CT	TT	TT	TT	TT	TT	TT	TT	TT	TT	TT	TT	TT	TT	TT	TT	TT	TT	TT	TT	TT	TT
AX-94549520	Target	CT	CT	CT	CT	CT	CT	CT	CT	CT	CT	CT	CT	CT	CT	CT	CT	CT	CT	CT	CT	CT	CT	CT	CT	CT	CT	CT	CT	CT	CT	CT
	32	CC	CC	CC	CT	CC	CT	CC	CC	CT	CC	CC	CC	CC	CC	CC	CC	CC	CC	CT	CC	CC	CC	CC	CC	CC	CC	CC	CT	CC	CC	CC
AX-94549574	Target	AG	AG	AG	GG	GG	GG	GG	AG	GG	AG	AG	AG	AG	AG	AG	AG	GG	AG	AG	AG	GG	AG	AG	GG	AG	AG	AG	GG	AG	GG	GG
	91	GG	AG	AG	AG	GG	AG	GG	GG	GG	AG	AG	AG	GG	AG	GG	AG	GG	AG	AG	AG	AG	AG	GG	AG	AG	AG	AG	AG	GG	GG	AG
AX-94559635	Target	GG	GG	GG	GG	GG	GG	GG	GG	GG	GG	GG	GG	GG	GG	GG	GG	GG	GG	GG	GG	GG	GG	GG	GG	GG	GG	GG	GG	GG	GG	GG
	28	AA	AA	AA	AA	AA	AT	AA	AA	AA	AA	AA	AT	AA	AT	AA	AA	AA	AA	AA	AA	AT	AA	AA	AA	AT	AA	AA	AA	AT	AA	AA
AX-94564432	Target	GG	AG	GG	GG	GG	GG	GG	GG	GG	GG	GG	GG	GG	GG	GG	AG	AG	GG	GG	GG	GG	AG	GG	AG	GG	GG	GG	GG	GG	GG	GG
	106	AG	AG	AG	AG	AG	AG	AG	AG	AG	AG	AG	AG	AG	AG	AG	AG	AG	AG	AG	AA	AG	AG	AG	AG	AG	AG	AG	AG	AG	AG	AG
AX-94570942	Target	CC	CC	CC	AC	AC	CC	CC	CC	CC	CC	CC	CC	CC	CC	CC	CC	CC	CC	CC	CC	CC	CC	CC	CC	CC	CC	CC	CC	CC	CC	AC
	99	GG	GG	GG	GG	GG	GG	GG	GG	GG	GG	GG	GG	GG	GG	GG	AG	GG	GG	AG	GG	GG	GG	GG	GG	GG	AG	GG	AG	GG	GG	GG
AX-94571442	Target	AG	AG	AG	AG	AG	AG	AG	AG	AG	AG	AG	GG	AG	AG	AG	AG	AG	AG	AG	AG	AG	AG	AG	AG	AG	AG	AG	AG	AG	AG	AG
	109	CT	CC	CT	CC	CC	CT	CT	CT	CT	CT	CC	CT	CT	CT	CT	CT	CT	CT	CT	CT	CT	CT	CT	CT	CT	CT	CT	CT	CC	CT	CT
AX-94577378	Target	AG	GG	AG	AG	GG	GG	GG	GG	AG	AG	AG	AG	GG	AG	AG	AG	GG	GG	AG	GG	GG	GG	GG	GG	GG	GG	GG	GG	AG	GG	GG
	75	GT	GT	GT	GT	GT	GT	GT	GT	GT	GT	GT	GG	GT	GT	GT	GT	GT	GT	GT	GT	GT	GT	GT	GT	GT	GT	GT	GT	GT	GT	GT
	60	CT	CT	CT	CT	CT	TT	CT	CT	CT	CT	CT	TT	CT	CT	CT	CT	CT	CT	CT	CT	CT	CT	CT	CT	TT	CT	CT	CT	CT	CT	CT
	35	GT	GT	GG	GG	GG	GT	GT	GT	GG	GG	GG	GG	GT	GT	GT	GG	GG	GT	GT	GG	GG	GT	GG	GT	GG	GG	GG	GT	GG	GT	GT
AX-94579391	Target	GG	GG	GG	AG	GG	AG	GG	GG	AG	AG	GG	AG	GG	GG	GG	AG	GG	GG	GG	GG	GG	GG	GG	GG	GG	GG	GG	AG	GG	GG	GG
	108	AA	AG	AA	AA	AA	AA	AG	AA	AA	AA	AA	AA	AA	AA	AA	AA	AA	AA	AA	AA	AA	AG	AG	AA	AA	AA	AA	AA	AA	AA	AA
AX-94582074	Target	CC	CC	AC	CC	CC	CC	CC	AC	CC	CC	AC	CC	CC	AC	AC	CC	CC	CC	AC	AC	CC	CC	CC	CC	CC	CC	CC	CC	CC	CC	CC
	50	GG	GG	GG	GG	GG	GG	AG	GG	GG	GG	GG	GG	AG	GG	GG	GG	GG	GG	AG	GG	AG	GG	GG	GG	GG	GG	AG	GG	AG	GG	AG
AX-94583229	Target	GG	AG	GG	GG	AG	GG	GG	GG	GG	GG	GG	AG	GG	AG	GG	GG	GG	GG	GG	GG	GG	GG	AG	GG	AG	GG	AG	GG	GG	GG	GG
	96	AG	AG	AG	AG	AG	AG	GG	AG	AG	AG	AG	AG	AG	AG	GG	AG	GG	AG	AG	AG	AG	GG	AG	GT	GG	AG	GG	AG	GG	GG	AG
AX-94593425	Target	AC	AC	AC	AC	CC	AC	AC	AC	CC	CC	AC	AC	AC	AC	CC	CC	AC	AC	AC	CC	AC	AC	AC	AC	AC	CC	AC	CC	CC	CC	CC
	70	GG	GG	AG	GG	GG	GG	GG	AG	GG	GG	GG	GG	GG	GG	AG	AG	GG	GG	GG	GG	AG	GG	GG	GG	GG	GG	GG	GG	GG	GG	GG
AX-94593533	Target	GG	GG	GG	GG	AG	GG	GG	GG	GG	AG	AG	GG	GG	GG	GG	GG	GG	GG	AG	GG	GG	GG	GG	GG	GG	GG	GG	AG	GG	GG	GG
	64	AG	AG	AG	AG	AG	AG	AA	AG	AG	AA	AG	AG	AG	AA	AG	AG	AA	AA	AA	AG	AG	AG	AA	AG	AG	AG	AG	AA	AG	AA	AG
AX-94594036	Target	CC	CC	CC	CC	CC	CC	CC	CC	CC	CC	CC	CC	CC	CC	CC	AC	CC	CC	AC	CC	CC	AC	AC	CC	CC	CC	CC	CC	CC	CC	CC
	21	GG	GG	GG	GG	GG	GG	GT	GG	GG	GG	GG	GG	GG	GG	GG	GG	GG	GG	GG	GG	GG	GG	GG	GG	GG	GG	GG	GG	GG	GG	GG
AX-94605742	Target	GG	GG	AG	GG	GG	GG	GG	GG	GG	GG	GG	GG	GG	GG	GG	AG	GG	GG	GG	GG	AG	GG	GG	GG	GG	GG	GG	GG	GG	GG	GG
	38	CG	CC	CG	CG	CG	CG	CC	CG	CG	CG	CG	CG	CG	CG	CG	CG	CG	CG	CC	CG	CG	CG	CG	CC	CG	CG	CG	CG	CG	CG	CG
AX-94606483	Target	GG	GG	GG	GG	GG	GG	GG	GG	GG	GG	GG	GG	GG	GG	GG	GG	GG	GG	GG	GG	GG	GG	GG	GG	GG	GG	GG	GG	GG	GG	GG
	75	CC	CC	CC	CC	CC	CC	CC	CC	CC	CC	CC	CC	CC	CC	CC	CC	CC	CC	CG	CC	CC	CC	CC	CC	CC	CC	CC	CC	CC	CC	CC
AX-94607479	Target	CC	CC	CC	CC	CC	CC	CC	CC	CC	CC	CC	CC	CC	CC	CC	CC	CC	CC	CC	CC	CC	CC	CC	CC	CC	CC	CC	CC	CC	CC	CC
	87	GG	GG	AG	GG	GG	AG	GG	GG	AG	AG	GG	GG	AG	GG	GG	GG	GG	AG	GG	AG	GG	GG	GG	GG	GG	AG	GG	GG	GG	GG	GG
	26	AG	AG	AG	AG	AG	AG	AG	AG	AG	AG	AG	AG	AG	AG	AG	AG	AG	AG	AG	AG	AG	AG	AG	AG	AG	AG	AG	AT	AG	AG	AG
	22	TT	CC	CT	CT	CT	CT	CT	TT	CT	CT	CT	CT	CT	CT	CT	CT	CT	CT	CT	CT	CT	CG	CT	AC	CT	CT	CT	CC	CT	CC	CT
AX-94608280	Target	AC	AC	AC	AC	AC	AC	AC	AC	AC	AC	AC	AC	AC	AC	AC	AC	AC	AC	AC	AC	AC	AC	AC	CC	AC	AC	AC	AC	AC	AC	AC
	66	CC	CC	CC	CC	CC	CC	CC	CC	CC	CC	CC	CC	CT	CC	CC	CC	CC	CC	CC	CC	CC	CC	CC	CC	CC	CC	CC	CC	CC	CC	CC
AX-94622271	Target	TT	TT	TT	CT	TT	CT	TT	TT	CT	CT	TT	CT	TT	TT	TT	CT	TT	TT	TT	TT	TT	TT	TT	TT	TT	TT	TT	CT	TT	TT	TT
	14	CT	CC	CT	CT	CT	CT	CC	CT	CC	CT	CT	CT	CT	CT	CT	CT	CT	CT	CT	CT	CT	CC	CC	CT	CT	CT	CC	CT	CT	CT	CT
AX-94625988	Target	GG	GG	GG	GG	GG	GG	GG	GG	GG	GG	GG	GG	GG	GG	GG	GG	GG	GG	GG	GG	GG	GG	GG	GG	GG	GG	GG	GG	GG	GG	GG
	66	CT	CG	CC	CC	CC	CC	CC	CC	CC	CC	CC	CT	CC	CC	CC	CC	CC	CG	CC	CC	CC	CG	CC	CC	CC	CC	CC	CC	CT	CC	CC
AX-94627971	Target	AG	AG	GG	AG	GG	AG	AG	GG	AG	AG	GG	AG	AG	AG	GG	AG	GG	AG	AG	GG	AG	AG	AG	GG	GG	GG	GG	AG	GG	AG	GG
	30	CT	CT	CT	CT	CT	CT	CC	CT	CT	CT	CC	CT	CT	CT	CC	CT	CC	CT	CT	CC	CT	CT	CT	CC	CC	CT	CC	CT	CT	CT	CC
AX-94628926	Target	TT	TT	TT	TT	TT	TT	TT	TT	TT	TT	TT	TT	TT	TT	TT	TT	CT	TT	TT	TT	TT	TT	CT	TT	TT	TT	TT	TT	TT	TT	TT
	91	GG	GG	GG	GG	GG	GG	GG	GG	GG	GG	GG	GG	GG	GG	GG	GG	GG	GG	GG	AG	GG	GG	GG	GG	GG	GG	GG	GG	GG	GG	GG
	87	CG	GG	CG	CG	CG	CG	GG	CG	CG	CG	CG	CG	GG	GG	CG	GG	GG	CG	CG	CG	AG	CG	AG	CG	CG	CG	CG	CG	CG	CG	CG
	40	GG	CG	GG	GG	GG	GG	GG	GG	GG	GG	GG	GG	GG	GG	GG	GG	GG	GG	GG	GG	GG	GG	GG	GG	GG	GG	GG	GG	CG	GG	GG
	17	GG	GT	GG	GG	GG	GG	GG	GG	GG	GG	GG	GG	GG	GT	GG	GG	GG	GG	GG	GG	GG	GG	GG	GG	GG	GG	GG	GG	GG	GG	GG
AX-94629424	Target	CT	CT	CT	CT	CT	CT	CT	CT	CT	CT	CT	CT	CT	CT	CT	CT	CT	CT	CT	CT	CT	CT	CT	CT	CT	CT	CT	CT	CT	CT	CT
	100	AA	AC	AC	AA	AA	AA	AA	AA	AA	AA	AC	AC	AC	AA	AA	AC	AA	AC	AA	AA	AA	AA	AA	AA	AC	AC	AA	AC	AC	AA	AA
AX-94634249	Target	AG	AG	AG	AG	AG	GG	AG	AG	GG	AG	AG	AG	AG	AG	AG	GG	AG	GG	AG	GG	GG	AG	AG	AG	AG	GG	AG	AG	AG	GG	AG
	37	AG	AG	AG	AG	AG	AG	AG	AG	AG	AG	AG	AG	AG	AG	AG	AG	AG	AG	AG	AG	AG	AG	AG	GG	AG	AG	AG	AG	AG	AG	AG
AX-94636332	Target	GT	GG	GT	GT	GG	GT	GG	GG	GG	GG	GT	GG	GT	GG	GG	GT	GT	GT	GT	GT	GT	GT	GT	GG	GT	GT	GG	GT	GT	GT	GG
	75	CG	GG	CG	CG	CG	CG	CG	CG	CG	CG	CG	CG	CG	CG	CG	CG	CG	CG	CG	CG	CG	CG	CG	CG	CG	CG	CG	CG	CG	CG	CG
AX-94637211	Target	AG	AG	AG	AG	AG	AG	AG	AG	AG	AG	AG	AG	AG	AG	AG	AG	AG	AG	AG	AG	AG	AG	AG	AG	AG	AG	AG	AG	AG	AG	AG
	79	AA	AC	AC	AA	AA	AA	AA	AA	AA	AA	AA	AC	AA	AA	AA	AA	AG	AA	AA	AA	AA	AA	AG	AG	AA	AA	AC	AA	AG	AA	AA
AX-94639168	Target	CG	CG	CG	CG	GG	CG	GG	CG	CG	CG	CG	CG	GG	CG	CG	GG	CG	GG	CG	CG	CG	CG	CG	CG	CG	CG	CG	CG	GG	CG	CG
	84	AG	AG	AG	AG	AG	AG	GG	AG	AG	AG	AG	AG	AG	AG	AG	GG	AG	AG	AG	AG	AG	AG	AG	AG	AG	AG	AG	AG	GG	AG	AG
	8	CG	CT	CT	CG	CG	CG	CT	CG	CG	CT	CG	CG	CT	CG	CG	CT	CG	CC	CT	CG	CT	CT	CG	CC	CG	CG	CG	CC	CG	CG	CG
AX-94639652	Target	GG	AG	AG	AG	GG	AG	GG	AG	AG	AG	AG	GG	AG	AG	AG	GG	AG	GG	AG	AG	AG	AG	GG	AG	GG	GG	AG	GG	AG	AG	AG
	19	AA	AA	AT	AA	AA	AA	AA	AA	AA	AA	AA	AA	AA	AA	AA	AA	AA	AA	AA	AA	AA	AA	AA	AA	AA	AA	AA	AA	AA	AA	AA
AX-94640231	Target	CG	GG	GG	CG	CG	CG	GG	CG	CG	CG	CG	CG	CG	CG	CG	CG	CG	CG	CG	GG	CG	GG	CG	CG	GG	CG	GG	CG	GG	CG	CG
	98	TT	TT	TT	TT	TT	TT	TT	TT	TT	TT	TT	CT	TT	TT	TT	TT	TT	TT	TT	TT	TT	TT	TT	TT	TT	TT	TT	TT	TT	TT	TT
AX-94643307	Target	GG	GG	GG	GG	GG	GG	GG	GG	GG	GG	GG	GG	GG	GG	GG	GG	GG	GG	GG	GG	GG	CG	GG	GG	GG	GG	GG	GG	GG	GG	GG
	76	GT	GG	GG	GT	GG	GG	GG	GG	GG	GG	GT	GT	GT	GT	GG	GG	GT	GT	GG	GG	GT	GT	GT	GT	GT	GG	GG	GG	GT	GG	GG
AX-94645427	Target	AC	CC	CC	CC	CC	CC	CC	AC	CC	CC	CC	CC	AC	AC	CC	AC	CC	AC	CC	CC	CC	CC	CC	CC	AC	CC	CC	AC	CC	CC	CC
	98	AG	GG	GG	AG	GG	GG	GG	AG	GG	GG	GG	GG	AG	AG	GG	AG	GG	AG	AG	AG	GG	GG	GG	GG	AG	GG	GG	AG	GG	GG	AG
AX-94648125	Target	CT	CT	TT	CT	CT	CT	CT	CT	TT	TT	TT	AT	CT	CT	CT	AT	AT	TT	CT	AT	CT	CT	TT	TT	CT	TT	TT	CT	CT	CT	CT
	81	CC	CC	CC	CC	CC	CT	CC	CC	CC	CT	CC	CC	CC	CT	CT	CC	CT	CC	CC	CC	CC	CC	CC	CT	CC	CC	CT	CC	CC	CT	CC
	34	CT	CT	TT	CT	CT	CT	CT	CT	TT	TT	TT	AT	CT	CT	CT	AT	AT	TT	CT	AT	CT	CT	TT	TT	CT	TT	TT	CT	CT	CT	CT
AX-94648761	Target	AC	AC	AC	AC	AC	AC	AC	AC	AC	AC	AC	AC	AC	AC	AC	AC	AC	AC	AC	AC	AC	AC	AC	AC	AC	AC	AC	AC	AC	AC	AC
	83	AT	AT	AT	AT	AT	AT	AT	AT	AT	AT	AT	AT	AT	AT	AT	AT	AT	AT	AT	AT	AT	AT	AT	AT	AT	AT	AT	AT	AA	AT	AT
	29	CC	CC	CC	CC	CC	CC	CC	CC	CC	CC	CC	CC	CC	CC	CC	CC	CC	CC	CC	CC	CC	CC	CC	CC	CC	CC	CC	CC	CT	CC	CC
AX-94650728	Target	CT	CT	CT	CT	CT	CT	CT	CT	CT	CT	CT	CT	CT	CT	CT	TT	CT	CT	CT	CT	CT	TT	CT	CT	CT	CT	CT	CT	CT	CT	CT
	77	AG	AG	AG	AG	AG	AG	AG	AG	AG	AG	AG	AG	AA	AG	AG	AA	AG	AG	AG	AG	AG	AA	AG	AG	AG	AG	AG	AG	AG	AG	AG
AX-94652100	Target	AT	TT	TT	TT	TT	TT	TT	AT	TT	AT	TT	TT	TT	AT	TT	AT	TT	TT	AT	TT	TT	AT	TT	TT	TT	TT	TT	AT	TT	TT	TT
	103	AC	AG	AG	AG	AC	AG	AC	AG	AG	AG	AA	AG	AC	AA	AG	AG	AC	AG	AG	AG	AG	AG	AG	AG	AC	AG	AC	AG	AG	AG	AG
AX-94659499	Target	GG	GG	CG	CG	GG	GG	GG	GG	GG	GG	GG	GG	GG	GG	GG	GG	GG	GG	GG	GG	GG	GG	GG	GG	GG	GG	GG	GG	GG	GG	GG
	94	AA	AA	AG	AA	AA	AA	AG	AA	AA	AA	AA	AA	AG	AA	AG	AA	AA	AA	AA	AA	AA	AA	AG	AA	AA	AG	AA	AA	AG	AA	AA
	73	CC	CC	CC	CT	CC	CC	CC	CC	CC	CC	CC	CC	CC	CC	CC	CC	CC	CC	CC	CC	CC	CC	CC	CC	CC	CC	CC	CC	CC	CC	CC
	22	GT	GT	GT	GT	GT	GT	GT	GT	GT	GG	GT	GT	GT	GG	GT	GT	GG	GT	GG	GT	GT	GT	GT	GT	GT	GT	GT	GG	GT	GT	GG
AX-94662315	Target	AG	AG	AG	AG	AG	AG	AG	AG	AG	AG	AG	AG	AG	AG	AG	AG	AG	AG	AG	AG	AG	AG	AG	AG	AG	AG	AG	AG	AG	AG	AG
	15	TT	TT	TT	TT	TT	TT	CG	CG	TT	TT	TT	TT	TT	TT	TT	CT	CT	TT	CT	GT	TT	TT	TT	TT	CT	CT	GG	CT	TT	TT	TT
AX-94666545	Target	GG	GG	GG	AG	AG	GG	GG	GG	GG	GG	AG	GG	GG	GG	AG	GG	GG	GG	GG	GG	GG	GG	GG	GG	GG	GG	GG	GG	GG	GG	AG
	51	CC	CC	CC	CC	CC	CC	CC	CC	CT	CC	CC	CC	CT	CC	CC	CC	CC	CC	CC	CC	CC	CC	CC	CC	CC	CC	CC	CC	CC	CC	CC
AX-94670545	Target	TT	TT	TT	TT	TT	TT	TT	TT	TT	TT	TT	TT	TT	TT	TT	TT	TT	TT	TT	TT	TT	TT	TT	TT	TT	TT	CT	TT	TT	TT	TT
	85	CG	CG	GG	CG	CG	GG	GG	GG	GG	GG	CG	CG	GG	GG	GG	GG	GG	CG	CG	GG	CG	CG	GG	CG	GG	CG	AG	CG	GG	GG	GG
AX-94671597	Target	CC	CC	CC	CC	CC	CC	CC	CC	CC	CC	CC	CC	CC	CC	CC	CC	CC	CC	CC	CC	CC	CC	CC	CC	CC	AC	AC	CC	CC	CC	CC
	42	CT	CT	CT	CT	CT	CT	CT	CT	CT	CT	CT	CT	CT	CT	CT	CT	CT	CT	CT	CT	CT	CT	CT	CC	CT	CT	CT	CT	CT	CT	CT
AX-94671765	Target	CT	TT	TT	TT	TT	TT	TT	TT	TT	TT	TT	TT	TT	TT	TT	TT	TT	TT	TT	TT	TT	TT	TT	TT	TT	TT	TT	TT	TT	TT	TT
	38	AG	GG	GG	GG	GG	GG	GG	GG	GG	GG	AG	GG	GG	GG	GG	GG	GG	AG	GG	GG	GG	AG	GG	GG	GG	GG	AG	GG	AG	GG	GG
	85	GT	TT	GT	TT	GT	GT	TT	TT	GT	GT	GT	TT	TT	TT	GT	GT	TT	GT	GT	GT	GT	TT	GT	TT	TT	GT	TT	GT	TT	TT	GT
AX-94678407	Target	GG	GG	GG	GG	GG	GG	GG	GG	GG	GG	GG	GG	GG	GG	GG	GG	GG	GG	GG	GG	GG	GG	GG	GG	GG	GG	GG	GG	GG	GG	GG
	105	AG	AG	AG	AG	AG	AG	AG	AG	AG	AG	AG	AG	AG	AG	AG	AG	AG	GG	AG	AG	AG	AG	AG	AG	AG	AG	AG	AG	AG	AG	AG
AX-94680045	Target	GG	GG	GG	GG	AG	GG	GG	GG	GG	GG	GG	GG	GG	GG	GG	GG	GG	GG	GG	GG	GG	GG	GG	GG	GG	GG	GG	GG	GG	GG	GG
	83	TT	TT	TT	TT	GT	TT	TT	TT	TT	TT	TT	TT	TT	TT	TT	TT	TT	TT	TT	TT	TT	TT	TT	TT	TT	TT	TT	TT	TT	TT	TT
AX-94683427	Target	CT	CT	CT	CT	CT	CT	CT	CT	CT	CT	CT	CT	CT	CT	CT	CT	CT	CT	CT	CT	CT	CT	CT	CT	CT	CT	CT	CT	CT	CT	CT
	103	GG	GG	GG	GG	GT	GG	GT	GT	GG	GG	GG	GG	GG	GG	GG	GG	GT	GG	GT	GG	GG	GT	GG	GG	GG	GG	GG	GG	GG	GG	GT
	29	TT	TT	TT	TT	TT	TT	TT	TT	TT	TT	TT	TT	TT	TT	TT	TT	TT	TT	TT	CT	TT	TT	TT	TT	TT	TT	TT	TT	TT	TT	TT
AX-94686153	Target	GG	GG	GG	AG	GG	AG	GG	GG	GG	AG	GG	AG	GG	GG	GG	AG	GG	GG	GG	GG	GG	GG	GG	GG	GG	GG	GG	AG	GG	GG	GG
	43	AC	CC	CC	CT	AC	CT	CC	AC	CC	CT	CC	CT	CC	CC	AC	CT	AC	CC	CC	CC	CC	CC	AC	CC	CC	AC	CC	CT	CC	AC	AC
AX-94693693	Target	AG	GG	AG	GG	GG	AG	GG	GG	AG	AG	GG	GG	AG	AG	GG	GG	GG	AG	GG	GG	GG	GG	GG	GG	GG	AG	GG	GG	AG	GG	GG
	74	CC	CC	CC	AC	CC	CC	CC	AC	CC	AC	CC	AC	CC	CC	CC	CC	CC	AC	CC	CC	AC	CC	AC	CC	CC	CC	CC	CC	AC	AC	CC
	50	AA	AA	AA	AA	AG	AA	AA	AA	AA	AA	AA	AA	AA	AA	AA	AA	AA	AA	AA	AA	AA	AA	AA	AA	AA	AA	AA	AA	AA	AA	AA
AX-94694432	Target	TT	TT	CT	CT	TT	TT	TT	TT	TT	CT	TT	TT	TT	TT	CT	CT	TT	TT	CT	TT	TT	TT	TT	TT	TT	CT	CT	TT	CT	CT	TT
	28	AA	AA	AA	AA	AA	AT	AA	AA	AA	AA	AA	AA	AA	AA	AA	AT	AA	AA	AT	AA	AA	AA	AA	AA	AA	AA	AA	AA	AA	AA	AA
AX-94696126	Target	CC	AC	CC	AC	CC	CC	CC	CC	CC	CC	CC	CC	AC	CC	CC	CC	CC	CC	CC	CC	CC	CC	CC	CC	CC	CC	CC	CC	CC	CC	CC
	101	GG	GG	GG	GG	GG	GG	GG	GG	GG	GG	GG	CG	CG	GG	GG	GG	GG	GG	GG	GG	GG	GG	GG	GG	GG	GG	AG	GG	GG	GG	GG
AX-94699507	Target	AG	AG	AG	GG	GG	AG	AG	AG	AG	AG	AG	AG	AG	AG	AG	GG	AG	AG	GG	AG	AG	AG	AG	AG	AG	GG	AG	GG	AG	AG	GG
	75	AA	AA	AA	AA	AA	AA	AA	AA	AA	AA	AA	AA	AA	AA	AA	AA	AA	AT	AT	AA	AA	AA	AA	AA	AA	AT	AA	AT	AA	AA	AA
AX-94702227	Target	GG	GG	GG	GG	GG	GG	CG	GG	GG	GG	GG	GG	CG	GG	GG	GG	GG	GG	GG	CG	CG	GG	GG	CG	GG	CG	GG	GG	GG	CG	GG
	24	CT	CT	CT	CT	CT	CT	CT	CT	CT	CC	CT	CT	CT	CT	CT	CT	CT	CT	CT	CT	CC	CT	CT	CT	CT	CT	CT	CT	CT	CT	CT
AX-94705282	Target	AG	AG	AG	AG	AG	AG	AG	AG	AG	AG	AG	AG	AG	AG	AG	AG	AG	AG	AG	AG	AG	AG	AG	AG	AG	AG	AG	GG	AG	AG	AG
	99	CT	CT	CT	CT	CT	CT	CT	CT	CT	CT	CT	TT	CT	CT	CT	CT	CT	CT	CT	CT	CT	CT	CT	CT	CT	CT	CT	CT	CT	CT	CT
AX-94706443	Target	AG	AG	CG	GG	AG	GG	GG	AG	GG	GG	GG	AG	GG	AG	GG	AA	GG	GG	GG	GG	GG	AG	AG	AG	AG	GG	AG	AG	AG	GG	GG
	83	AG	AG	GT	GG	AG	GG	GG	AG	GG	GG	GG	AG	GG	AG	GG	AG	GG	GG	GG	GG	GG	AG	AG	AG	AG	GG	AG	AG	AG	GG	GG
AX-94707506	Target	CC	CC	CC	AC	CC	AC	CC	CC	CC	AC	CC	CC	CC	CC	CC	CC	CC	CC	CC	CC	CC	CC	CC	CC	CC	CC	CC	CC	CC	CC	CC
	83	AT	AT	AT	AA	AA	AA	AA	AT	AA	AA	AA	AT	AT	AC	AA	AA	AA	AT	AA	AA	AA	AA	AA	AA	AT	AT	AA	AA	AT	AA	AT
AX-94708164	Target	GG	AG	GG	GG	GG	GG	AG	GG	GG	GG	GG	GG	GG	GG	GG	GG	GG	GG	GG	GG	GG	GG	GG	GG	GG	GG	GG	GG	GG	GG	GG
	83	GG	GG	GG	GG	GG	GG	AG	GG	GG	GG	GG	GG	GG	GG	GG	GG	AG	GG	GG	GG	GG	GG	GG	GG	GG	GG	GG	GG	GG	GG	GG
AX-94709485	Target	CT	CT	CT	CT	CT	CT	CT	CT	CT	CT	CT	CT	CT	CT	CT	CT	CT	CT	CT	TT	CT	CT	CT	CT	CT	CT	TT	CT	CT	CT	CT
	106	CG	CG	CG	CG	CG	CG	CG	CG	CG	CG	CG	CG	CG	CG	CG	CG	CG	CG	CG	CC	CG	CG	CG	CG	CG	CG	CC	CG	CG	CG	CG
AX-94710605	Target	TT	CT	CT	CT	CT	TT	CT	TT	CT	CT	CT	CT	TT	CT	CT	CT	CT	TT	CT	CT	CT	CT	CT	CT	TT	TT	CT	CT	CT	TT	CT
	73	GT	GT	GT	GT	GT	GT	GT	GT	GT	GT	GT	GT	GT	GT	GT	TT	GT	GT	GT	GT	GT	TT	GT	GT	GT	GT	GT	GT	GT	GT	GT
AX-94711442	Target	GG	AG	GG	GG	GG	GG	GG	GG	GG	GG	GG	GG	GG	GG	GG	GG	GG	GG	GG	GG	GG	GG	GG	GG	GG	GG	GG	GG	GG	GG	GG
	67	GG	GG	GG	GG	GG	AG	GG	GG	GG	AG	GG	GG	GG	GG	GG	GG	GG	AG	AG	GG	GG	AG	AG	AG	AG	AG	AG	GG	AG	GG	AG
AX-94712332	Target	AC	CC	AC	CC	CC	AC	CC	AC	CC	AC	AC	AC	AC	AC	AC	AC	AC	AC	AC	CC	AC	CC	CC	CC	CC	AC	AC	AC	AC	AC	CC
	92	GG	GG	GG	GG	GG	GG	GG	GG	AG	GG	GG	GG	GG	GG	GG	GG	GG	GG	GG	GG	GG	GG	GG	GG	GG	GG	GG	GG	GG	GG	GG
AX-94712553	Target	TT	TT	TT	TT	TT	TT	TT	TT	TT	TT	TT	TT	TT	TT	TT	TT	TT	TT	TT	TT	TT	TT	TT	TT	TT	TT	TT	TT	TT	TT	TT
	74	AT	AT	TT	TT	TT	TT	AT	AT	TT	AT	AT	TT	TT	TT	TT	TT	AT	TT	TT	CT	TT	AT	TT	TT	CT	AT	TT	TT	AT	TT	TT
	51	CT	TT	CT	CT	CT	CT	TT	CT	TT	CT	CT	TT	CT	TT	CT	CT	CT	CT	CT	TT	CT	TT	CT	CT	CT	CT	CT	CT	CT	CT	CT
	32	CT	CC	CT	CT	CT	CT	CC	CT	CT	CT	CT	CC	CT	CT	CT	CT	CT	CT	CC	CC	CT	CC	CT	CT	CC	CT	CC	CT	CT	CT	CT
AX-94715241	Target	GG	GG	AG	GG	GG	GG	AG	GG	GG	AG	GG	GG	GG	AG	GG	GG	GG	GG	GG	GG	GG	GG	GG	GG	GG	AG	GG	AG	GG	GG	GG
	73	CT	CT	CT	CT	CT	CT	CT	CT	CT	CT	CT	CT	CT	CT	CT	CT	CT	CT	CT	CT	CT	CT	CT	CT	CT	CT	TT	CT	CT	CT	CT
AX-94717904	Target	AC	CC	CC	CC	CC	CC	CC	CC	CC	CC	CC	CC	CC	CC	CC	AC	AC	CC	CC	CC	CC	AC	CC	AC	CC	CC	CC	CC	CC	CC	CC
	54	AG	AG	AG	AG	AG	AG	AG	AG	AG	AG	AG	AG	AG	AG	AG	AG	AG	AG	GG	AG	AG	AG	AG	AG	AG	AG	AG	AG	AG	AG	AG
AX-94721391	Target	AG	AG	AG	AG	AG	AG	AG	AG	AG	AG	AG	AG	AG	AG	AG	AG	AG	AG	AG	AG	AG	AG	AG	AG	AG	AG	AG	AC	AG	AG	AG
	102	AT	AA	AG	AT	AG	AT	AA	AT	AT	AG	AA	AG	AT	AA	AA	AG	AG	AT	AT	AG	AG	AA	AG	AA	AG	AT	AG	AG	AG	AT	AA
	54	GG	GG	GT	GG	GG	GG	GG	GG	GG	GG	GG	GT	GG	GG	GG	GG	GG	GG	GG	GG	GG	GG	GG	GG	GG	GG	GT	GG	GT	GG	GG
	29	CT	CT	CC	CT	CC	CT	CT	CT	CT	CC	CT	CC	CT	CT	CT	CC	CC	CT	CT	CC	CC	CT	CC	CT	CC	CT	CC	CC	CC	CT	CT
AX-94729287	Target	CT	TT	CT	CT	CT	CT	TT	CT	CT	CT	CT	CT	CT	CT	CT	CT	CT	CT	CT	CT	CT	TT	CT	CT	CT	CT	CT	CT	CT	CT	CT
	69	GG	CG	GG	GG	GG	GG	GG	GG	GG	GG	GG	GG	GG	GG	GG	GG	CG	GG	GG	CG	GG	GG	GG	CG	GG	CG	GG	CG	GG	GG	GG
AX-94730854	Target	AG	GG	AG	AG	AG	AG	AG	AG	AG	AG	AG	AG	AG	AG	AG	AG	AG	AG	AG	AG	GG	AG	AG	AG	AG	AG	AG	AG	GG	AG	AG
	107	GG	GG	GG	GG	GG	GG	GG	GG	GG	GG	GG	GG	GG	GG	GG	GG	GG	GG	GG	GG	GG	GG	GG	GG	GG	GG	GG	GG	GG	GG	GG
AX-94736092	Target	TT	TT	TT	CT	CT	CT	CT	TT	CT	CT	CT	CT	CT	CT	CT	TT	TT	CT	TT	CT	CT	CT	CT	CT	CT	TT	CT	TT	CT	CT	CT
	73	AA	AC	AA	AA	AA	AA	AT	AA	AA	AA	AA	AA	AA	AA	AA	AA	AC	AA	AC	AC	AT	AC	AA	AC	AA	AC	AC	AC	AA	AC	AA
AX-94738836	Target	CT	TT	CT	TT	TT	CT	CT	CT	TT	CT	CT	TT	CT	CT	TT	TT	TT	CT	TT	CT	CT	TT	TT	TT	TT	TT	TT	CT	CT	CT	TT
	38	CT	CC	CT	CT	CT	CT	CT	CT	CT	CT	CT	CT	CT	CT	CT	CT	CT	CT	CT	CT	CT	CT	CT	CT	CT	CT	CT	CT	CT	CT	CT
AX-94740152	Target	CC	CC	CC	CC	CT	CC	CC	CC	CC	CC	CC	CC	CC	CC	CC	CC	CC	CC	CC	CC	CC	CC	CC	CC	CC	CC	CC	CC	CC	CC	CC
	108	AA	AA	AA	AA	AA	AA	AA	AA	AA	AA	AA	AA	AA	AA	AA	AA	AG	AA	AA	AA	AG	AA	AG	AA	AA	AA	AA	AA	AA	AA	AA
	39	AG	AG	AG	AG	AG	AG	AG	AG	AG	AG	AG	AG	AG	GG	AG	AG	AG	AG	AG	AG	AG	AG	AG	AG	AG	AG	AG	AG	AG	AG	AG
AX-94745281	Target	GG	GG	AG	GG	GG	AG	GG	GG	GG	GG	GG	GG	GG	GG	GG	GG	GG	AG	GG	GG	GG	AG	AG	GG	GG	GG	GG	GG	GG	GG	GG
	22	GT	GG	GG	GG	AG	GG	GG	GG	GG	GG	GG	GT	GG	GG	GG	GG	GT	GG	GG	GG	GG	GG	AG	GG	GG	GG	GG	GG	GG	GG	GG
AX-94753528	Target	AC	AC	CC	AC	AC	AC	AC	AC	AC	AC	AC	CC	AC	AC	AC	AC	AC	AC	AC	AC	AC	CC	AC	AC	AC	CC	AC	AC	AC	CC	CC
	11	CT	CT	CT	CT	CT	CT	CT	CT	CT	CT	CT	CT	CT	CT	CT	CT	CT	CT	CT	CT	CT	CT	AT	CT	CT	CT	CT	CT	CT	CT	CT
AX-94753558	Target	TT	CT	CT	CT	TT	CT	CT	TT	TT	TT	CT	TT	TT	TT	TT	CT	CT	TT	CT	CT	TT	CT	TT	TT	TT	CT	TT	TT	CT	CT	TT
	46	AG	AG	AG	GG	AG	AG	AG	AG	AG	AG	AG	AG	AG	AG	AG	AG	AG	AG	AG	AG	AG	AG	AG	AG	AG	AG	AG	AG	AG	AG	AG
AX-94754126	Target	TT	TT	CT	TT	TT	CT	CT	TT	CT	TT	CT	CT	TT	TT	CT	CT	TT	CT	CT	CT	CT	CT	TT	CT	CT	TT	CT	TT	CT	TT	CT
	57	CT	CC	CC	CC	CC	CC	CC	CT	CC	CC	CC	CC	CC	CC	CC	CC	CC	CC	CC	CC	CC	CC	CC	CC	CC	CC	CC	CT	CC	CC	CC
	40	CC	CC	CC	CC	CC	CC	CC	CC	CC	CC	CC	CC	CC	CC	CC	CC	AC	CC	CC	CC	CC	CC	CC	CC	CC	CC	CC	CC	CC	CC	CC
AX-94755266	Target	GG	AG	GG	GG	AG	GG	GG	GG	GG	GG	AG	GG	GG	GG	AG	GG	GG	GG	GG	GG	GG	AG	GG	GG	GG	GG	GG	GG	GG	GG	AG
	62	CC	CC	CC	CC	CC	CC	CC	CC	CC	CC	CC	CC	CG	CG	CC	CC	CC	CC	CC	CG	CC	CC	CC	CC	CC	CC	CC	CG	CC	CC	CC
	8	GG	GT	GG	GG	GG	GG	GT	GG	GT	GT	GT	GT	GG	GG	GT	GG	GT	GG	GT	GG	GG	GT	GG	GT	GG	GG	GT	GT	GG	GG	GT
AX-94755748	Target	TT	TT	TT	TT	TT	TT	TT	TT	TT	TT	TT	TT	TT	TT	TT	TT	TT	TT	TT	TT	TT	TT	TT	TT	TT	TT	TT	TT	TT	TT	TT
	104	GG	GG	GG	GG	GG	GG	GG	GG	GG	GG	AG	GG	AG	AG	AG	GG	AG	GG	GG	GG	GG	GG	GG	GG	AG	GG	GG	GG	GG	GG	GG
AX-94759350	Target	AG	GG	GG	GG	GG	AG	AG	GG	GG	GG	GG	GG	AG	GG	GG	GG	GG	AG	GG	GG	AG	GG	GG	GG	GG	AG	GG	GG	GG	GG	GG
	21	CC	CT	CC	CC	CC	CC	CC	CC	CC	CC	CC	CT	CC	CC	CC	CC	CT	CC	CC	CC	CC	CC	CT	CT	CC	CC	CT	CC	CC	CC	CC
AX-94766895	Target	TT	CT	TT	TT	TT	CT	TT	TT	TT	TT	CT	CT	TT	TT	TT	TT	CT	TT	TT	TT	CT	TT	TT	TT	CT	TT	CT	TT	CT	TT	CT
	64	AC	AC	AC	CC	CC	AC	CC	AC	AC	AC	AC	CT	CC	CC	AC	AC	AC	CC	AC	AC	AC	CC	AC	AC	AC	AC	AC	CC	AC	CC	AC
AX-94769595	Target	GT	GT	GT	GT	GT	GT	GT	GT	GT	GT	GT	GT	GT	GT	GT	GT	GT	GT	GT	GT	GT	GT	GT	GT	GT	GT	GT	GT	GT	GT	GT
	93	CT	TT	CT	CT	TT	TT	TT	TT	TT	TT	CT	TT	TT	CT	TT	TT	CT	TT	TT	TT	TT	CT	TT	TT	CT	TT	TT	TT	TT	TT	TT
AX-94769850	Target	CT	CT	TT	TT	TT	TT	TT	CT	TT	TT	TT	TT	TT	TT	TT	TT	CT	TT	TT	TT	TT	CT	TT	TT	CT	TT	TT	TT	TT	TT	TT
	80	TT	TT	TT	TT	TT	TT	TT	TT	TT	TT	TT	TT	TT	TT	TT	TT	TT	TT	TT	TT	AT	TT	TT	TT	TT	TT	TT	CT	TT	TT	TT
AX-94772403	Target	CT	TT	CT	CT	CT	CT	CT	CT	CT	CT	CT	CT	CT	CT	CT	CT	CT	CT	CT	CT	CT	TT	CT	TT	CT	CT	CT	TT	CT	CT	CT
	92	GT	TT	TT	TT	TT	TT	TT	GT	TT	TT	GT	TT	TT	TT	TT	TT	TT	TT	TT	TT	TT	TT	TT	GT	GT	TT	GT	TT	TT	GT	TT
AX-94775879	Target	GG	AG	AG	AG	AG	AG	AG	AG	GG	GG	AG	AG	AG	AG	AG	AG	AG	AG	AG	AG	AG	AG	AG	AG	AG	AG	AG	AG	AG	AG	AG
	46	CT	CC	CC	CT	CT	CT	CT	CC	CT	CT	CT	CT	CC	CC	CC	CT	CC	CC	CC	CT	CC	CT	CC	CC	CC	CC	CT	CT	CT	CC	CC
AX-94780124	Target	CT	CT	CT	CT	CT	CT	CT	CT	CT	CT	CT	CT	CT	CT	CT	CT	CT	CT	CT	CT	CT	CT	CT	CT	TT	CT	TT	CT	CT	CT	CT
	83	AT	AA	AA	AA	AA	AT	AA	AT	AT	AT	AT	AT	AA	AT	AA	AT	AA	AA	AT	AA	AA	AT	AA	AT	AT	AT	AT	AT	AA	AT	AA
AX-94780679	Target	CG	CG	CG	CG	GG	CG	CG	CG	CG	CG	CG	CG	CG	CG	CG	CG	CG	CG	GG	CG	CG	GG	GG	CG	CG	CG	GG	CG	GG	CG	CG
	69	CC	CC	CG	CC	CC	CC	CC	CG	CC	CG	CG	CC	CC	CC	CC	CC	CC	CG	CG	CC	CC	CC	CG	CC	CG	CG	CC	CC	CG	CG	CG
AX-94783160	Target	TT	TT	TT	TT	TT	TT	CT	TT	TT	TT	TT	TT	TT	TT	TT	TT	TT	TT	TT	TT	TT	TT	TT	TT	TT	TT	TT	TT	TT	TT	TT
	53	GT	GG	GG	GG	GG	GG	GG	GG	GG	GG	GG	GG	GT	GG	GG	GG	GG	GG	GG	GT	GT	GG	GG	GT	GG	GG	GT	GT	GG	GG	GG
AX-94783572	Target	TT	TT	GT	TT	TT	TT	TT	TT	GT	TT	TT	TT	TT	TT	TT	TT	TT	TT	TT	TT	GT	GT	GT	TT	GT	GT	TT	TT	GT	TT	TT
	73	GT	GT	GT	GT	GT	GT	TT	GT	GT	GT	GT	GT	GT	GT	GT	GT	GT	GT	GT	GT	GT	TT	GT	GT	GT	GT	GT	GT	GT	GT	GT
	31	CT	CT	CT	CT	CT	CT	TT	CT	CT	CT	CT	CT	CT	CT	CT	CT	CT	CT	CT	CT	CT	TT	CT	CT	CT	CT	CT	CT	CT	CT	CT
AX-94785611	Target	AG	GG	GG	GG	GG	GG	GG	GG	GG	GG	GG	GG	GG	GG	GG	GG	GG	GG	GG	GG	GG	AG	GG	GG	GG	GG	GG	GG	GG	GG	GG
	85	GG	GG	GG	GG	GG	GG	GG	GG	GG	GG	GG	GG	GG	GG	GG	GG	GG	GG	GG	GT	GG	GG	GG	GG	GG	GG	GT	GG	GG	GG	GG
	40	GG	GG	GG	GG	GG	GG	AG	GG	GG	GG	GG	GG	GG	GG	GT	GG	GG	GG	GG	GG	GG	GG	GG	GG	GG	GG	GG	GG	GG	GG	GG
AX-94786874	Target	GG	GG	GG	GG	GG	GG	GG	GG	GG	GG	GG	GG	GG	GG	GG	GG	GG	GG	GG	GG	GG	GG	GG	GG	GG	GG	GG	GG	GG	GG	GG
	10	GG	GT	GG	GG	GG	GG	AG	GG	GG	GG	GG	GG	GG	GG	GG	GG	GG	GG	GG	GG	GG	GT	GG	GG	GG	GG	GG	GG	GG	GG	GG
AX-94789767	Target	TT	TT	TT	TT	TT	TT	TT	TT	CT	TT	TT	TT	TT	TT	CT	TT	TT	TT	TT	TT	TT	TT	TT	TT	TT	TT	TT	TT	TT	TT	CT
	115	AG	AG	AG	AG	AG	AG	AG	AG	AG	AG	AG	AG	AG	AG	AG	AG	AG	AG	AG	AG	AA	AA	AG	AG	AG	AG	AG	AG	AA	AG	AG
AX-94793737	Target	AG	GG	AG	GG	GG	GG	GG	GG	GG	GG	GG	GG	AG	GG	GG	GG	GG	GG	GG	GG	GG	GG	GG	GG	AG	AG	GG	AG	GG	GG	GG
	60	GG	GG	GG	GG	GG	GG	GG	GG	GG	GG	GG	GG	GG	GG	GG	GG	GG	GG	GG	AG	GG	GG	GG	GG	GG	GG	GG	GG	GG	GG	GG
AX-94798345	Target	TT	TT	TT	TT	TT	TT	GT	TT	TT	TT	TT	TT	TT	TT	TT	TT	TT	TT	TT	TT	TT	TT	TT	TT	TT	TT	TT	TT	TT	TT	TT
	60	CC	CC	CT	CC	CC	CT	CT	CC	CT	CC	CT	CT	CT	CC	CT	CT	CC	CT	CC	CC	CC	CC	CT	CC	CT	CT	CT	CC	CT	CC	CT
AX-94799912	Target	AG	GG	AG	AG	GG	AG	GG	GG	AG	AG	GG	AG	AG	AG	AG	AG	AG	AG	AG	AG	GG	GG	AG	AG	AG	AG	AG	AG	AG	AG	AG
	108	GG	GG	GG	GG	GT	GG	AG	GG	GG	GG	GG	GG	GG	GG	GG	AG	GG	GG	GG	GG	GG	AG	GG	GG	GG	GG	GG	GG	GG	GG	GG
AX-94800378	Target	CT	TT	TT	TT	CT	TT	TT	TT	TT	TT	TT	TT	TT	TT	TT	TT	TT	TT	TT	TT	TT	TT	TT	TT	TT	CT	TT	TT	TT	TT	TT
	76	CC	CC	CC	CC	CC	CC	AC	AC	CT	AC	CC	CC	CC	AC	CC	CC	CC	AC	CC	CC	CC	CC	CC	CC	CC	AC	CC	CT	CC	CC	AC
AX-94804099	Target	CT	TT	TT	CT	CT	TT	CT	CT	CT	TT	TT	CT	TT	CT	CT	CT	CT	CT	CT	CT	TT	CT	TT	CT	TT	CT	CT	CT	CT	TT	CT
	59	GG	GG	GG	GG	GG	GG	GG	GG	GG	GG	GG	GG	GG	GG	GG	GT	GG	GG	GG	GG	GG	GG	GG	GG	GG	GG	GG	GG	GG	GG	GG
	58	AA	AA	AA	AA	AA	AA	AA	AA	AA	AA	AA	AA	AA	AA	AA	AG	AA	AA	AA	AA	AA	AA	AA	AA	AA	AA	AA	AA	AA	AA	AA
AX-94805000	Target	AG	GG	AG	GG	GG	AG	AG	AG	AG	AG	GG	AG	AG	AG	GG	GG	AG	AG	AG	GG	GG	GG	AG	GG	AG	GG	AG	AG	AG	GG	GG
	75	GG	GG	GG	GG	GG	GG	GG	GG	GG	GG	GG	GG	GG	GG	GG	GG	GG	GG	GG	GG	GG	GG	GG	AG	GG	GG	GG	GG	GG	GG	GG
AX-94805946	Target	CC	CC	AC	CC	CC	CC	CC	CC	CC	CC	AC	CC	CC	CC	CC	CC	CC	CC	CC	AC	CC	CC	CC	CC	CC	CC	CC	CC	CC	CC	CC
	75	GT	TT	AT	TT	GT	TT	GT	GT	GT	TT	AT	TT	TT	GT	GT	GT	TT	GT	TT	AT	TT	GT	GT	GT	GT	TT	TT	TT	GT	TT	GT
AX-94809376	Target	AC	AC	CC	AC	AC	AC	AC	AC	AC	AC	AC	AC	AC	AC	AC	AC	AC	AC	AC	AC	CC	AC	AC	AC	AC	AC	AC	CC	AC	AC	AC
	83	AC	CC	CC	AC	AC	AC	AC	AC	AC	AC	AC	AC	AC	AC	AC	AC	AC	AC	AC	AC	CC	AC	AC	AC	AC	AC	AC	CC	AC	AC	AC
AX-94816986	Target	AG	GG	GG	GG	GG	GG	GG	GG	GG	GG	AG	GG	GG	GG	GG	GG	GG	GG	GG	AG	GG	GG	GG	AG	GG	GG	GG	GG	GG	GG	GG
	99	CG	CG	AG	CG	CG	CG	CG	CG	CG	CG	GG	CG	CG	GG	CG	CG	CG	CG	CG	CG	CG	GG	CG	GG	CG	CG	CG	GG	GG	GG	CG
	31	GG	GG	GG	GG	GG	GG	GG	GG	GG	GG	GG	GT	GG	GG	GG	GG	GG	GG	GG	GG	GT	GG	GT	GG	GG	GG	GG	GG	GG	GG	GG
AX-94817140	Target	GG	GG	GG	GG	GG	GG	GG	GG	GG	GG	GG	GG	GG	GG	GG	GG	GG	GG	GG	GG	GG	GG	GG	GG	GG	GG	GG	GG	GG	GG	GG
	16	AG	AG	AG	GG	GG	AG	AG	AG	AG	AG	GG	GG	AG	AG	GG	AG	AG	GG	AG	GG	AG	AG	GG	GG	AG	AG	AG	AG	GG	GG	AG
AX-94819583	Target	AG	AG	AG	AG	AG	AG	AG	AG	AG	AG	AG	AG	AG	AG	AG	AG	AG	AG	AG	AG	AG	AG	AG	AG	AG	AG	AG	AG	AG	AG	AG
	103	GG	CG	CG	CG	CG	GG	CG	GG	CG	CG	CG	CG	GG	GG	CG	CG	GG	GG	GG	CG	CG	CG	CG	GG	GG	GG	CG	CG	GG	GG	CG
AX-94820170	Target	TT	TT	TT	TT	TT	TT	TT	TT	CT	CT	CT	TT	TT	CT	CT	TT	TT	TT	TT	TT	TT	TT	TT	TT	CT	TT	CT	TT	TT	TT	TT
	14	CG	CG	CC	CC	CC	CC	CG	CG	CC	CC	CC	CG	CC	CC	CC	CC	CC	CC	CC	CG	CC	CG	CG	CG	CG	CC	CG	CC	CC	CC	CC
AX-94823843	Target	CC	CC	CC	CC	CC	CC	CC	CC	CC	CC	CC	CC	AC	CC	CC	CC	CC	CC	CC	CC	AC	CC	CC	CC	CC	CC	CC	CC	CC	CC	CC
	30	AA	AA	AA	AA	AA	AA	AA	AA	AA	AA	AA	AA	AA	AT	AA	AA	AA	AA	AA	AA	AA	AA	AA	AA	AA	AA	AA	AA	AA	AA	AA
AX-94824017	Target	TT	TT	TT	TT	TT	TT	TT	TT	TT	TT	TT	TT	TT	TT	TT	TT	CT	TT	TT	CT	TT	TT	TT	TT	TT	TT	TT	TT	TT	TT	TT
	69	GG	GG	GG	GG	GG	AG	GG	GG	GG	GG	GG	GG	GG	GG	GG	GG	GG	GG	GG	GG	GG	GG	GG	GG	GG	GG	AG	GG	CG	GG	GG
	34	AC	AC	AC	AC	AA	AC	AA	AC	AA	AA	AC	AC	AC	AC	AC	AC	AC	AC	AA	AC	AA	AC	AA	AC	AC	AC	AC	AC	AC	AC	AC
AX-94827059	Target	AG	AG	AG	AG	AG	AG	AG	AG	AG	AG	AG	AG	GG	AG	AG	AG	AG	AG	AG	AG	GG	AG	GG	AG	AG	AG	AG	AG	GG	AG	AG
	31	CG	CG	GG	GG	CG	GG	CG	CG	GG	GG	CG	GG	GG	GG	CG	CG	GG	GG	GG	CG	GG	GG	GG	CG	GG	GG	CG	GG	GG	GG	CG
AX-94836884	Target	GG	GG	AG	GG	GG	GG	GG	GG	GG	GG	GG	GG	GG	GG	GG	GG	GG	GG	GG	GG	GG	GG	GG	GG	GG	GG	GG	GG	GG	GG	GG
	88	AG	AG	AA	AG	AG	AG	AA	AG	AG	AG	AG	AA	AA	AA	AG	AA	AG	AA	AA	AA	AG	AA	AA	AA	AG	AA	AG	AA	AG	AA	AA
AX-94839303	Target	TT	TT	TT	TT	TT	TT	TT	TT	TT	TT	TT	TT	TT	TT	TT	TT	TT	TT	TT	TT	TT	TT	TT	TT	TT	TT	TT	TT	TT	TT	TT
	86	TT	TT	TT	TT	TT	TT	TT	TT	TT	CT	TT	TT	TT	TT	TT	TT	CT	TT	CT	TT	TT	CT	TT	TT	TT	CT	TT	TT	TT	TT	CT
	43	CT	CT	CC	CT	CT	CC	CT	CT	CT	CC	CT	CC	CT	CT	CT	CT	CC	CT	CC	CT	CT	CC	CT	CC	CC	CT	CC	CT	CT	CT	CC
AX-94840912	Target	AG	AG	GG	AG	AG	AG	GG	AG	AG	GG	GG	GG	GG	GG	GG	AG	GG	AG	GG	GG	AG	AG	AG	AG	AG	AG	GG	GG	AG	GG	AG
	73	CC	CC	CC	CC	CC	CC	CC	CC	CC	CC	CC	CC	CC	CC	CC	CC	CC	CC	CC	CC	AC	CC	CC	CC	CC	CC	CC	CC	CC	CC	CC
AX-94842018	Target	CT	CT	CT	CT	CT	TT	CT	CT	CT	CT	CT	CT	CT	TT	CT	TT	CT	CT	CT	CT	CT	CT	CT	CT	CT	TT	CT	CT	CT	TT	CT
	88	CC	CC	CC	CC	CC	CC	CC	CC	CC	CC	CT	CT	CC	CC	CC	CC	CC	CC	CC	CT	CC	CC	CC	CC	CC	CC	CC	CC	CT	CC	CC
AX-94846202	Target	GG	GG	GG	GG	GG	GG	GG	GG	GG	GG	GG	GG	GG	AG	GG	AG	GG	GG	GG	GG	GG	GG	AG	GG	GG	GG	GG	GG	GG	GG	GG
	42	AC	CC	CC	CC	CC	AC	AC	AC	CC	CC	CC	CC	AC	AC	CC	AC	AC	AC	AC	CC	CC	AC	AC	AC	CC	AC	CC	AC	CC	AC	AC
AX-94849955	Target	AG	AG	AG	AG	AG	AG	AG	AG	AG	AG	AG	AG	AG	AG	AG	AG	AG	AG	AG	AG	AG	AG	AG	AG	AG	AG	AG	AG	AG	AG	AG
	75	CT	CT	CT	CC	CT	CT	CT	CC	CC	CC	CT	CC	CC	CT	CT	CT	CT	CT	CC	CT	CC	CT	CT	CT	CT	CT	CC	CT	CT	CC	CT
AX-94859969	Target	GG	GG	GG	GG	GG	GG	GG	GG	GG	GG	GG	GG	GG	GG	GG	GG	GG	GG	GG	GG	GG	GG	GG	GG	GG	GG	GG	GG	GG	GG	GG
	35	GG	GG	CG	GG	CG	GG	GG	GG	GG	GG	GG	GG	GG	GG	GG	CG	CG	CG	GG	GG	GG	CG	CG	GG	GG	GG	CG	GG	GG	GG	CG
	33	AG	GG	GG	AG	GG	AG	GG	AG	AG	AG	AG	AG	AG	AG	AG	GG	AG	GG	AG	AG	GG	GG	GG	AG	AG	AG	GG	AG	GG	AG	GG
	27	GT	GG	GG	GT	GG	GG	GG	GT	GG	GG	GT	GT	GG	GG	GG	GG	GG	GG	GG	GT	GG	GG	GG	GT	GT	GG	GG	GT	GG	GG	GG
AX-94861832	Target	GG	GG	GG	GG	GG	GG	GG	GG	GG	GG	GG	GG	GG	GG	GG	GG	GG	GG	GG	GG	GG	GG	GG	GG	GG	GG	GG	GG	GG	GG	GG
	64	CC	CC	AC	CC	AC	AC	CC	CC	AC	CC	CC	AC	CC	CC	AC	AC	CC	CC	AC	AC	CC	AC	CC	CC	AC	CC	AC	CC	CC	AC	AC
	50	AG	AG	AG	GG	GG	AG	AG	AG	AG	AG	GG	AG	AG	GG	AG	AG	AG	AG	AG	AG	GG	AG	AG	AG	AG	AG	AG	AG	AG	AG	AG
	36	CT	CT	CT	CC	CT	CT	CC	CT	CT	CT	CT	CT	CT	CT	CT	CT	CC	CC	CT	CT	CT	CT	CT	CT	CT	CT	CT	CC	CT	CT	CT
AX-94868069	Target	GG	GG	AG	GG	GG	GG	AG	GG	GG	AG	GG	GG	GG	AG	GG	GG	GG	GG	GG	GG	GG	GG	GG	GG	GG	GG	GG	AG	GG	GG	GG
	73	TT	TT	CT	TT	CT	TT	TT	TT	CT	CT	TT	CT	CT	TT	TT	CT	CT	CT	TT	TT	CT	CT	CT	TT	CT	TT	TT	TT	CT	CT	TT
	13	TT	TT	TT	TT	CT	CT	TT	TT	TT	TT	TT	TT	TT	TT	CT	CT	TT	TT	CT	CT	TT	TT	TT	TT	CT	TT	TT	GT	TT	TT	TT
AX-94870595	Target	CC	CC	AC	CC	CC	CC	CC	CC	CC	CC	AC	AC	CC	CC	CC	CC	CC	CC	CC	CC	AC	CC	CC	CC	CC	CC	CC	CC	CC	CC	CC
	37	AT	AT	AA	AT	AT	AT	AT	AT	AT	AT	AT	AT	AA	AT	AT	AT	AT	AT	AT	AT	AA	AT	AT	AT	AT	AT	AT	AT	AT	AT	AT
AX-94874266	Target	AG	GG	AG	AG	GG	AG	GG	GG	AG	AG	GG	AG	GG	AG	GG	AG	AG	AG	AG	AG	AG	GG	GG	AG	AG	AG	AG	AG	AG	AG	GG
	56	AA	AA	AA	AA	AA	AA	AA	AA	AA	AA	AA	AA	AG	AA	AA	AG	AA	AA	AA	AG	AA	AA	AA	AA	AA	AA	AA	AA	AA	AA	AA
AX-94877195	Target	TT	AT	TT	AT	AT	AT	AT	TT	TT	TT	TT	AT	TT	AT	TT	TT	AT	AT	AT	AT	AT	TT	AT	TT	AT	AT	TT	TT	TT	AT	AT
	75	TT	TT	TT	TT	TT	TT	TT	TT	TT	TT	TT	TT	TT	TT	TT	TT	TT	TT	TT	TT	TT	TT	GT	TT	TT	TT	TT	TT	TT	TT	TT
AX-94877569	Target	GG	AG	GG	GG	GG	GG	AG	GG	GG	GG	GG	AG	GG	GG	GG	AG	GG	GG	GG	GG	AG	AG	GG	GG	AG	GG	GG	GG	AG	GG	GG
	24	AC	CG	CG	AC	CG	AC	CG	AC	CG	CG	AC	AC	CG	AC	CG	CG	AC	AC	CG	AC	CG	CG	CG	AC	AC	AC	AC	AC	AC	AC	CG
AX-94880213	Target	AG	AG	GG	GG	AG	GG	AG	AG	AG	AG	GG	AG	GG	AG	AG	AG	GG	AG	AG	AG	AG	AG	AG	AG	AG	AG	AG	GG	GG	AG	AG
	36	AG	AG	GG	GG	GG	GG	AG	GG	GG	GG	GG	AG	GG	GG	GG	GG	GG	GG	GG	AG	GG	AG	GG	AG	AG	GG	AG	GG	GG	GG	GG
AX-94882684	Target	CT	TT	TT	TT	TT	TT	TT	TT	TT	TT	TT	CT	CT	TT	TT	TT	TT	TT	TT	TT	TT	CT	TT	TT	TT	TT	CT	TT	CT	CT	TT
	65	CT	CC	CT	CT	CT	CT	CT	CT	CT	CT	CT	CT	CT	CT	CT	CT	CT	CT	CT	CT	CT	CC	CT	CT	CT	CT	CT	CT	CT	CT	CT
	25	CT	CG	CC	CC	CC	CC	CC	CC	CC	CC	CC	CT	CC	CC	CC	CC	CC	CC	CC	CC	CC	CC	CC	CC	CC	CC	CT	CC	CT	CT	CC
AX-94883044	Target	GG	GG	GG	AG	AG	AG	GG	GG	AG	AG	GG	GG	GG	GG	GG	AG	GG	AG	AG	GG	GG	GG	GG	GG	GG	AG	GG	AG	GG	AG	AG
	57	TT	TT	TT	TT	TT	GT	TT	TT	TT	TT	TT	TT	TT	TT	TT	GT	TT	TT	TT	TT	TT	TT	TT	TT	TT	TT	TT	TT	GT	TT	TT
AX-94883234	Target	CT	CT	CT	CT	CT	CT	CT	CT	CT	CT	CT	CT	CT	CT	CT	CT	CT	CT	CT	CT	CT	TT	CT	TT	CT	CT	CT	CT	CT	CT	CT
	19	CG	CG	CG	CG	CG	CG	CG	CG	CG	CG	CG	CG	CG	CG	CG	CG	CG	CG	CG	CG	CG	GG	CG	GG	CG	CG	CG	CG	CG	CG	CG
AX-94883521	Target	GG	GG	GG	GG	GG	GG	GG	GG	GG	GG	GG	GG	GG	GG	GG	GG	GG	GG	GG	GG	GG	GG	GG	GG	CG	GG	CG	GG	GG	GG	GG
	73	CC	CC	CC	CC	CC	CT	CC	CC	CC	CC	CT	CT	CC	CC	CT	CC	CC	CC	CC	CC	CC	CC	CC	CT	CG	CC	CG	CT	CC	CC	CC
AX-94884875	Target	GG	GG	GG	GG	GG	GG	GG	GG	GG	GG	GG	GG	GG	GG	GG	GG	GG	GG	GG	GG	GG	GG	GG	GG	GG	GG	GG	GG	GG	GG	GG
	66	CC	CC	CC	CC	CC	CC	CC	CC	CG	CC	CG	CC	CC	CC	CC	CC	CC	CC	CC	CC	CC	CC	CC	CC	CC	CC	CC	CC	CC	CC	CC
	45	AA	AA	AA	AA	AA	AA	AA	AA	AT	AT	AA	AT	AA	AA	AA	AA	AA	AA	AA	AA	AA	AA	AA	AA	AA	AA	AA	AA	AA	AA	AA
	42	CT	CC	CC	CC	CC	CC	CT	CT	CC	CC	CC	CC	CC	CC	CC	CC	CT	CT	CC	CC	CT	CT	CC	CC	CT	CT	CC	CC	CT	CC	CC
AX-94886386	Target	CT	CT	CT	CT	CT	CT	CT	CT	CT	CT	CT	CT	CT	CT	CT	CT	CT	CT	CT	CT	CT	CT	CT	CT	CT	CT	CT	CT	CT	CT	CT
	45	CC	CC	CC	CG	CC	AC	CC	CC	CC	CC	CC	CC	CC	CC	CC	CG	CC	CG	CC	CC	CC	CC	CC	CC	CC	CC	CC	CC	CC	CC	CC
	28	AA	AA	AA	AT	AT	AC	AT	AA	AA	AA	AA	AA	AA	AA	AA	AT	AA	AT	AA	AA	AA	AT	AT	AC	AA	AA	AA	AA	AT	AT	AA
	20	CC	CC	CC	CT	CT	CT	CT	CC	CC	CC	CC	CC	CT	CT	CC	CC	CC	CT	CC	CC	CC	CT	CT	CT	CC	CC	CC	CC	CT	CT	CT
AX-94886482	Target	AG	GG	GG	AG	GG	GG	GG	GG	AG	AG	GG	AG	AG	AG	GG	AG	GG	AG	AG	GG	AG	AG	GG	AG	GG	AG	AG	GG	AG	AG	GG
	112	GG	GG	GT	AG	GG	GG	GG	GG	AG	GG	AG	AG	AG	GG	GT	GG	GG	GG	GG	GG	GG	GG	GT	GG	GG	GG	AG	GG	AG	GG	GT
AX-94888600	Target	TT	TT	TT	TT	TT	TT	CT	TT	TT	TT	TT	TT	TT	TT	TT	TT	TT	TT	TT	TT	TT	TT	CT	TT	TT	TT	TT	TT	CT	TT	TT
	10	CC	CC	CC	CC	CC	CC	GG	CC	CC	CC	CC	CC	CC	CC	CC	CC	CC	CC	CC	CC	CC	CT	CC	CC	CC	CC	CC	CC	CT	CC	CC
AX-94895229	Target	TT	CT	TT	TT	CT	TT	CT	TT	CT	TT	TT	TT	TT	TT	CT	CT	CT	TT	TT	TT	TT	CT	CT	CT	TT	TT	CT	TT	TT	TT	CT
	92	GG	CG	GG	CG	GG	GG	CG	GG	GG	GG	GG	CG	GG	GG	GG	GG	GG	GG	GG	GG	GG	GG	GG	GG	GG	GG	GG	CG	GG	GG	GG
AX-94895597	Target	GG	GG	GG	GG	GG	GG	GG	GG	GG	GG	GG	GG	GG	GG	GG	GG	GG	GG	AG	GG	AG	GG	GG	GG	GG	GG	GG	GG	GG	GG	GG
	23	CC	CC	CC	CC	AC	AC	CC	AC	AC	CC	CC	CC	CC	AC	AC	CC	CC	AC	CC	CC	AC	CC	CC	CC	CC	AA	CC	CC	CC	AC	AC
AX-94908139	Target	TT	TT	CT	TT	TT	TT	TT	TT	TT	TT	TT	TT	TT	TT	TT	TT	TT	TT	TT	TT	TT	TT	TT	TT	TT	TT	TT	TT	TT	TT	TT
	22	CC	CC	CC	CC	CC	CC	CC	CC	CC	CC	CC	CC	CC	CC	CC	CC	CC	CC	CC	CC	CC	CT	CC	CC	CC	CC	CC	CC	CC	CC	CG
AX-94909725	Target	CT	CT	CT	CT	CT	CT	CT	CT	CT	CT	CT	CT	CT	CT	CT	CT	CT	CT	CT	CT	CT	CT	CT	CT	CT	CT	CT	CT	CT	CT	CT
	109	GT	GT	GT	CT	CT	GT	GT	GT	GT	GT	GT	GT	GT	GT	GT	TT	GT	GT	TT	GT	GT	GT	GT	GT	TT	TT	GT	TT	GT	GT	CT
AX-94911538	Target	AG	AG	AG	AG	AG	AG	AG	AG	GG	AG	AG	AG	AG	AG	AG	AG	GG	AG	AG	AG	AG	GG	AG	AG	AG	AG	AG	AG	AG	AG	AG
	65	GG	GG	GG	GG	GT	GG	GG	GG	GG	GG	GG	GG	GG	GG	GG	GG	GG	GG	GG	GG	GG	GG	GG	GG	GG	GG	GG	GG	GG	GG	GG
AX-94913053	Target	AG	GG	AG	AG	GG	AG	GG	GG	AG	AG	GG	AG	GG	AG	GG	AG	AG	AG	AG	AG	AG	GG	GG	AG	AG	AG	AG	AG	AG	AG	GG
	72	GG	GG	GG	AG	GG	GG	GG	GG	GG	GG	GG	GG	GG	GG	GG	AG	GG	GG	AG	GG	GG	GG	GG	GG	GG	GG	GG	GT	GG	GG	GG
	26	GT	GG	GT	GT	GG	GT	GG	GG	GT	GT	GG	GT	GG	GT	GG	GT	GT	GT	GT	GT	GT	GG	GG	GT	GT	GT	GT	GT	GT	GT	GG
	19	AG	GG	GG	GG	GG	GG	AG	AG	GG	GG	GG	GG	GG	GG	GG	GG	GG	GG	GG	GG	GG	GG	GG	GG	GG	GG	GG	GG	GG	GG	GG
AX-94916940	Target	TT	TT	TT	TT	TT	TT	TT	TT	TT	TT	TT	TT	TT	TT	TT	TT	TT	TT	TT	TT	TT	TT	TT	TT	TT	TT	TT	TT	TT	TT	TT
	45	CT	CC	CT	CT	CT	CC	CC	CT	CT	CT	CT	CT	CT	CT	CT	CT	CT	CT	CT	CT	CT	CC	CC	CT	CT	CT	CT	CT	CT	CT	CT
AX-94923337	Target	GG	GG	GG	GG	GG	GG	GG	GG	GG	GG	GG	GG	GG	GG	GG	GG	GG	GG	GG	GG	GG	GG	GG	GG	GG	GG	GG	GG	GG	GG	GG
	77	CC	CG	CC	CC	CC	CC	CC	CC	CC	CC	CC	CC	CC	CC	CC	CC	CC	CC	CC	CC	CC	CC	CC	CC	CC	CC	CC	CC	CC	CC	CC
AX-94930108	Target	TT	TT	TT	TT	TT	TT	TT	TT	TT	TT	TT	TT	TT	TT	TT	TT	TT	TT	TT	TT	TT	TT	TT	TT	TT	TT	TT	TT	TT	TT	TT
	53	GG	GG	GG	GG	GG	GG	GG	GG	GG	GG	GG	GG	GG	GG	GG	GG	GG	GG	GG	GG	GG	GG	GG	GG	GG	GG	GG	AG	AG	GG	GG
AX-94938612	Target	AC	AC	AC	CC	CC	AC	CC	AC	CC	AC	AC	CC	AC	AC	CC	CC	AC	AC	CC	AC	AC	AC	AC	AC	AC	CC	CC	AC	AC	CC	CC
	17	CT	CT	CT	CT	GT	CT	CT	CT	TT	CT	CT	CT	CT	CT	TT	CT	CT	CT	CT	CT	CT	CT	CT	CT	CT	CT	CT	CT	CT	CT	TT
AX-94941565	Target	GG	GG	GG	AG	GG	AG	GG	GG	GG	GG	GG	GG	GG	GG	GG	GG	GG	GG	GG	GG	GG	GG	GG	AG	GG	GG	GG	GG	GG	GG	GG
	81	CC	CC	CC	CC	CC	CC	CC	CC	CC	CC	CC	CC	CC	CC	CC	CC	CT	CC	CC	CC	CC	CC	CC	CC	CC	CC	CC	CC	CC	CC	CC
AX-94943043	Target	AG	AG	AG	AG	AG	AG	GG	AG	AG	AG	AG	AG	AG	AG	AG	AG	AG	AG	AG	AG	AG	AG	AG	AG	AG	AG	AG	AG	AG	AG	AG
	59	AA	AA	AA	AA	AG	AA	AA	AA	AA	AA	AA	AA	AA	AA	AA	AA	AA	AA	AA	AA	AA	AA	AA	AA	AA	AA	AA	AA	AA	AA	AA
AX-94944591	Target	GG	CG	GG	GG	GG	GG	GG	GG	GG	CG	GG	GG	GG	GG	GG	GG	GG	GG	GG	GG	GG	GG	GG	GG	GG	GG	GG	GG	GG	GG	GG
	42	GG	AG	GG	CG	GG	GG	GG	GG	GG	AG	GG	GG	GG	GG	GG	GG	GG	GG	GG	GG	GG	GG	GG	GG	GG	GG	GG	GG	GG	GG	GG
	11	CC	CC	CC	CT	CC	CC	CC	CC	CC	CC	CC	CC	CC	AC	CC	CC	CC	CC	CC	CC	CC	CC	CC	CC	CC	CC	CC	CC	CC	CC	CC
AX-94944719	Target	CG	CG	CG	CG	CGT	CG	CG	CG	CGT	GT	CG	CG	CG	CG	CGT	GT	CG	CG	GG	CG	CG	CG	CG	CG	CG	CG	CG	CG	CGT	CG	CGT
	40	CG	CG	CG	CG	CC	CG	CG	CG	CC	CC	CG	CG	CG	CG	CC	CC	CG	CG	CG	CG	CG	CG	CG	CG	CG	CG	CG	CG	CG	CG	CC
AX-94946461	Target	GG	GG	AG	AG	AG	AG	GG	GG	AG	GG	GG	GG	GG	GG	AG	GG	GG	AG	GG	AG	GG	GG	AG	GG	GG	AG	GG	GG	AG	GG	AG
	65	CC	CC	CC	CC	CC	CC	CC	CC	CC	CC	CC	CT	CC	CC	CC	CC	CC	CC	CC	CC	CC	CC	AC	CC	CT	CC	CC	CC	CC	CC	CC
AX-94946471	Target	GG	GG	GG	AG	AG	GG	GG	GG	GG	GG	AG	GG	GG	GG	AG	GG	GG	GG	GG	GG	GG	GG	GG	GG	GG	GG	GG	GG	GG	GG	AG
	57	AG	GG	AG	GG	GG	GG	GG	AG	GG	AG	GG	GG	AG	GG	GG	GG	AG	AG	GG	GG	GG	AG	AG	GG	AG	GG	AG	GG	GG	GG	GG
AX-94947385	Target	CG	CG	CG	CG	CG	CG	CG	CG	CG	CG	CG	CG	CG	CG	CG	CG	CG	CG	CG	CG	CG	CG	CG	CG	CG	CG	CG	CG	CG	CG	CG
	49	AA	AC	AA	AA	AC	AA	AA	AA	AC	AA	AA	AA	AA	AA	AA	AA	AA	AA	AA	AA	AA	AC	AC	AA	AA	AA	AA	AA	AA	AA	AC
AX-94947626	Target	TT	TT	TT	TT	TT	TT	TT	TT	TT	TT	TT	TT	TT	TT	TT	TT	TT	TT	TT	TT	TT	TT	TT	TT	TT	TT	TT	TT	TT	TT	TT
	70	CC	CT	CT	CC	CC	CT	CT	CT	CC	CC	CC	CT	CC	CC	CC	CC	CC	CT	CC	CT	CT	CT	CT	CT	CC	CC	CC	CC	CC	CC	CC
AX-94948374	Target	AG	AG	AG	AG	AG	AG	GG	AG	AG	AG	AG	AG	AG	AG	AG	AG	AG	AG	AG	AG	AG	AG	AG	GG	AG	AG	AG	AG	AG	AG	AG
	59	AG	GG	AG	AG	AG	AG	AG	AG	GG	AG	GG	AG	AG	AG	AG	GG	GG	AG	AG	CG	AG	AG	AG	AG	AG	AG	GG	AG	GG	AG	AG
AX-94952948	Target	CG	CG	CG	CG	CG	CG	GG	CG	CG	CG	GG	GG	CG	CG	CG	CG	CG	CG	CG	GG	CG	CG	CG	GG	CG	CG	CG	CG	GG	CG	CG
	13	CC	CC	AC	CC	AC	CC	AC	CC	CC	CC	CC	CC	CC	CC	CC	CC	CC	AC	CC	CC	CC	CC	CC	CT	CC	CC	CC	CC	CC	CC	CC
AX-94957884	Target	GT	GT	GT	GT	GT	GT	TT	GT	GT	GT	GT	GT	GT	GT	GT	GT	GT	GT	GT	GT	GT	GT	GT	GT	GT	GT	GT	GT	GT	GT	GT
	58	GG	AG	GG	GG	GG	GG	GG	GG	GG	GG	GG	GG	AG	GG	AG	GG	GG	GG	GG	AG	AG	GG	GG	GG	GG	GG	GG	GG	GG	GG	AG
AX-94968183	Target	GG	GG	AG	GG	GG	GG	GG	GG	GG	AG	GG	GG	GG	GG	GG	GG	GG	GG	GG	GG	GG	GG	GG	AG	GG	GG	GG	AG	GG	GG	GG
	18	AG	AA	AA	AA	AA	AA	AA	AA	AA	AA	AG	AA	AA	AA	AA	AA	AA	AA	AA	AA	AA	AA	AA	AA	AA	AA	AA	AA	AA	AA	AA
AX-94977792	Target	TT	TT	CT	TT	TT	TT	TT	TT	TT	CT	TT	TT	CT	TT	CT	TT	CT	CT	TT	TT	CT	CT	TT	CT	TT	TT	TT	CT	TT	TT	TT
	43	CG	GG	GG	GG	GG	GG	GG	GG	GG	GG	GG	GG	GG	GG	GG	GG	GG	GG	GG	GG	GG	GG	GG	GG	CG	GG	GG	GG	GG	GG	GG
AX-94978708	Target	GG	CG	GG	GG	GG	GG	CG	GG	GG	GG	GG	GG	GG	GG	GG	GG	GG	GG	GG	GG	GG	GG	GG	GG	GG	GG	GG	GG	GG	GG	CG
	47	AA	AA	AA	AA	AA	AA	AA	AA	AA	AA	AA	AA	AA	AA	AA	AA	AA	AA	AA	AG	AG	AA	AA	AA	AA	AA	AA	AA	AA	AA	AA
	32	CT	CT	CT	CT	TT	CT	CT	CT	CT	CT	CT	CT	TT	CT	CT	CT	CT	CT	CT	CT	CT	CT	CT	CT	CT	CT	CT	CT	CT	CT	CT
AX-94978774	Target	TT	CT	TT	TT	TT	TT	TT	TT	TT	CT	CT	TT	TT	CT	CT	CT	CT	CT	CT	CT	CT	TT	CT	TT	TT	CT	TT	CT	TT	CT	CT
	6	CT	TT	CT	CT	TT	CT	CT	TT	TT	TT	TT	CT	CT	CT	TT	TT	TT	CT	CT	CT	TT	TT	TT	TT	TT	TT	CT	TT	TT	TT	TT
AX-94980064	Target	GG	GG	GG	GG	GG	GG	GG	GG	GG	GG	GG	GG	GG	GG	GG	GG	GG	GG	GG	GG	GG	GG	GG	GG	GG	GG	GG	GG	GG	GG	GG
	65	GT	GT	GT	GT	GT	GT	GG	GG	GT	GT	GT	GT	GT	GG	GT	GG	GT	GT	GT	GT	GG	GG	GT	GT	GT	GG	GG	GT	GT	GT	GT
AX-94980296	Target	TT	TT	TT	TT	TT	TT	TT	TT	TT	TT	TT	GT	TT	TT	TT	TT	TT	TT	TT	TT	TT	TT	TT	TT	TT	TT	TT	TT	TT	TT	TT
	110	CC	CC	CC	CC	CC	CC	CC	CC	CC	CC	CC	CC	CT	CC	CC	CC	CC	CC	CC	CC	CC	CC	CC	CC	AC	CT	AC	CC	CC	CC	CC
AX-94983323	Target	AG	GG	GG	GG	AG	AG	GG	GG	GG	GG	GG	GG	AG	GG	GG	GG	GG	GG	GG	GG	GG	GG	GG	GG	AG	AG	GG	GG	GG	GG	GG
	83	AT	AA	AT	AA	AA	AA	AA	AA	AA	AA	AA	AT	AA	AA	AA	AA	AT	AA	AA	AA	AA	AT	AC	AT	AT	AA	AT	AA	AA	AA	AA
	77	CC	CC	CC	CC	CC	CT	CC	CC	CC	CC	CC	CC	CC	CC	CC	CC	CC	CC	CT	CC	CC	CC	CC	CC	CC	CC	CC	CC	CC	CC	CC
	36	CC	CC	CC	CT	CC	CC	CC	CC	CC	CC	CC	CC	CC	CC	CC	CT	CT	CC	CC	CC	CT	CC	CC	CC	CC	CC	CC	CC	CC	CC	CC
	30	CG	CG	CG	AG	GG	CG	GG	GG	GG	GG	GG	CG	CG	GG	GG	GG	CG	GG	AG	GG	CG	CG	GG	CG	CG	GG	CG	GG	GG	GG	GG
AX-94984060	Target	CC	AC	CC	AC	CC	AC	CC	CC	AC	CC	CC	CC	CC	CC	CC	CC	CC	CC	AC	CC	CC	AC	CC	CC	CC	AC	CC	AC	CC	AC	CC
	31	CT	CT	TT	CT	CT	CT	CT	CT	CT	CT	CT	CT	CT	CT	CT	CT	CT	CT	CT	CT	CT	CT	CT	CT	CT	CT	CT	CT	CT	CT	TT
AX-94985084	Target	GG	GG	GG	GG	GG	GG	CG	GG	GG	GG	GG	GG	GG	GG	GG	GG	GG	GG	GG	GG	GG	GG	CG	GG	GG	GG	GG	GG	GG	GG	GG
	81	CC	CT	CC	CC	CC	CC	CC	CC	CC	CC	CC	CC	CC	CC	CC	CC	CC	CC	CC	CC	CC	CC	CC	CC	CC	CC	CG	CC	CC	CC	CC
AX-94991417	Target	CT	TT	TT	CT	TT	TT	TT	CT	TT	TT	TT	TT	TT	CT	TT	CT	CT	TT	TT	TT	TT	TT	TT	CT	CT	TT	CT	TT	TT	TT	TT
	42	TT	TT	TT	TT	TT	TT	TT	TT	CT	TT	CT	CT	TT	TT	TT	TT	TT	CT	CT	CT	TT	TT	AT	CT	TT	TT	TT	CT	CT	TT	TT
AX-94995167	Target	TT	TT	TT	TT	TT	TT	TT	TT	CT	TT	TT	CT	TT	TT	TT	CT	CT	CT	CT	TT	TT	TT	TT	TT	CT	TT	CT	CT	TT	TT	TT
	28	AG	AA	AG	AG	AG	AA	AG	AA	AA	AA	AG	AA	AG	AG	AG	AA	AG	AA	AA	AA	AG	AG	AG	AG	AG	AA	AG	AA	AG	AA	AG
AX-94996369	Target	TT	TT	TT	TT	TT	TT	AT	TT	TT	TT	TT	TT	TT	TT	TT	TT	TT	TT	TT	TT	TT	AT	TT	TT	TT	TT	TT	TT	TT	TT	TT
	72	CC	CC	CC	CC	CC	CC	CC	CC	CC	CC	CT	CC	CC	CC	CC	CC	CC	CC	CC	CC	CC	CC	CC	CC	CC	CC	CC	CC	CC	CC	CC
AX-95000081	Target	GG	GG	GG	GG	GG	GG	GG	GG	GG	CG	CG	GG	CG	GG	CG	GG	CG	CG	GG	CG	CG	GG	GG	CG	CG	GG	CG	GG	GG	GG	GG
	74	GG	GT	GG	GG	GG	GG	GG	GG	GG	GT	GT	GG	GT	GT	GT	GG	GT	GT	GG	GT	GT	GG	GT	GT	GT	GG	GT	GG	GG	GG	GG
	32	CC	CT	CG	CC	CC	CC	CC	CG	CC	CG	CG	CC	CG	CG	CC	CG	CG	CC	CC	CC	CC	CC	CG	CC	CC	CC	CC	CG	CG	CC	CC
AX-95000127	Target	TT	CT	TT	TT	CT	TT	TT	TT	CT	TT	CT	TT	TT	TT	CT	TT	TT	TT	TT	CT	TT	TT	CT	CT	TT	TT	TT	CT	CT	TT	CT
	107	CG	CC	CG	CG	CC	CG	CG	CG	CC	CG	CC	CG	CG	CG	CC	CG	CG	CG	CG	CG	CG	CG	CC	CC	CG	CG	CG	CG	CC	CG	CC
AX-95004129	Target	AG	GG	AG	AG	AG	AG	GG	AG	AG	AA	AG	AG	AG	AG	AG	AG	AG	AG	AG	AG	GG	GG	AG	GG	AG	AG	AG	AG	AA	AG	AG
	70	AA	AA	AA	AA	AT	AT	AA	AA	AG	AA	AA	AA	AA	AA	AA	AA	AA	AA	AA	AT	AA	AG	AA	AA	AA	AA	AA	AA	AT	AA	AT
	37	GG	GG	GG	GG	GG	GG	GG	GG	CG	GG	GG	GG	GG	GG	GG	CG	GG	GG	GG	GG	GG	CG	GG	GG	GG	GG	GG	GG	GG	GG	GG
AX-95005683	Target	GG	GG	GG	GG	GG	GG	GG	GG	AG	GG	GG	GG	GG	GG	GG	AG	GG	GG	AG	GG	AG	GG	GG	GG	GG	GG	AG	GG	GG	GG	GG
	96	TT	TT	TT	TT	TT	TT	TT	CT	TT	TT	TT	CT	TT	TT	TT	TT	TT	TT	TT	TT	TT	TT	TT	TT	TT	TT	TT	CT	TT	AT	TT
AX-95007446	Target	TT	CT	TT	TT	CT	TT	CT	TT	CT	TT	TT	TT	TT	TT	TT	TT	TT	TT	TT	TT	TT	CT	CT	CT	TT	TT	TT	TT	TT	TT	CT
	13	CC	CT	CC	CC	CT	CC	CT	CC	CT	CC	CC	CC	CC	CC	CC	CC	CC	CC	CC	CC	CC	CT	CT	CT	CC	CC	CC	CC	CC	CC	CT
AX-95007535	Target	AC	AC	AC	AC	CC	AC	CC	AC	CC	AC	CC	AC	AC	AC	CC	AC	AC	CC	AC	CC	AC	CC	AC	AC	CC	AC	CC	AC	AC	AC	CC
	62	CT	CT	CT	CT	CC	CT	CC	CT	CC	CT	CC	CT	CT	CT	CC	CT	CT	CC	CT	CC	CT	CC	CT	CT	CC	CT	CC	CT	CT	CT	CC
AX-95008727	Target	GG	AG	AG	AG	AG	GG	GG	AG	GG	AG	AG	AG	AG	AG	AG	AG	GG	AG	AG	GG	AG	AG	AG	GG	AG	AG	GG	AG	AG	AG	AG
	90	CC	CC	CT	CC	CC	CC	CT	CC	CT	CT	CC	CT	CC	CT	CC	CT	CC	CT	CT	CT	CC	CT	CC	CT	CC	CC	CT	CT	CC	CT	CC
AX-95009904	Target	AG	AG	AG	AG	AG	AG	AG	AG	AG	AG	AG	AG	AG	AG	AG	AG	AG	AG	AG	AG	AG	AG	AG	AG	AG	AG	AG	AG	AG	AG	AG
	70	CT	AC	CT	CC	CT	CT	CC	CT	CT	CC	CT	CT	CC	CT	CT	CT	AC	CT	CT	CC	CC	AC	AC	CT	CT	CT	CT	CT	CT	CT	CT
AX-95017541	Target	AG	AG	GG	GG	GG	GG	AG	AG	GG	GG	GG	GG	AG	AG	AG	GG	AG	AG	AG	GG	GG	AG	GG	GG	AG	AG	GG	GG	GG	AG	AG
	49	AA	AC	AA	AA	AA	AA	AC	AA	AA	AA	AA	AA	AA	AA	AA	AA	AA	AA	AA	AA	AA	AC	AA	AA	AA	AA	AA	AA	AA	AA	AA
AX-95018127	Target	CT	CT	CT	TT	CT	TT	TT	CT	CT	CT	CT	TT	TT	CT	CT	CT	CT	TT	CT	TT	CT	TT	CT	CT	CT	TT	CT	TT	CT	CT	CT
	75	GG	GG	GG	GG	GG	GG	GG	GG	GG	GG	GG	AG	GG	GG	GG	GG	GG	GG	GG	GG	GG	GG	GG	GG	GG	GG	GG	AG	GG	GG	GG
	8	CG	CG	CG	CG	CG	CC	CG	CG	CG	CG	CG	CG	CC	CG	CG	CC	CG	CG	CG	CG	CG	CC	CG	CG	CG	CG	CG	CG	CG	CG	CG
AX-95020542	Target	GG	GG	CG	CG	GG	CG	CG	GG	GG	GG	GG	GG	CG	GG	GG	GG	GG	CG	GG	CG	GG	GG	GG	CG	GG	CG	GG	CG	CG	GG	CG
	60	CC	CC	CC	CC	AC	CC	CC	CC	CC	CC	CC	CC	AC	CC	CC	CC	CC	AC	CC	CC	CC	AC	CC	CC	CC	CC	CC	CC	CC	CC	CC
AX-95021774	Target	GG	GG	GG	GG	GG	GG	GG	GG	GG	GG	GG	GG	GG	GG	GG	GG	GG	GG	GG	GG	GG	GG	GG	GG	GG	GG	GG	GG	GG	GG	GG
	94	CC	CC	CC	CC	CC	CC	CC	CC	CC	CC	CC	CC	CC	CC	CC	CC	CC	CC	CC	CC	CC	CC	CC	CC	AC	CC	CC	CC	CC	CC	CC
AX-95024199	Target	CC	CC	AC	CC	CC	CC	CC	CC	CC	CC	CC	CC	CC	CC	CC	CC	CC	CC	CC	CC	CC	CC	CC	CC	CC	CC	CC	CC	CC	CC	CC
	26	AG	AA	AA	AA	AA	AG	AA	AA	AA	AA	AG	AG	AA	AA	AA	AA	AA	AA	AA	AA	AG	AG	AA	AA	AG	AA	AA	AA	AA	AA	AG
AX-95024487	Target	AG	AG	AG	AG	AG	AG	AG	AG	AG	AG	AG	AG	AG	AG	AG	AG	AG	AG	AG	AG	AG	AG	AG	AG	AG	AG	AG	AG	AG	AG	AG
	17	CC	CG	CC	CC	CC	CC	CC	CC	CC	CC	CC	CC	CC	CC	CC	CC	CC	CC	CG	CC	CC	CC	CC	CG	CC	CC	CC	CG	CC	CC	CC
AX-95026093	Target	CC	CC	CC	CC	CC	CC	CC	CC	CC	CC	CC	CC	CC	CC	CC	CC	CC	CC	CC	CC	CC	CC	CC	CC	CC	CC	CC	CC	CC	CC	CC
	77	AG	AG	AG	AG	AG	AG	GG	AG	GG	AG	AG	AG	AG	GG	AG	AG	AG	AG	AG	AG	AG	AG	GG	AG	GG	AG	AG	AG	AG	AG	GG
	46	CC	CT	CT	CC	CC	CC	CC	CC	CC	CC	CC	CC	CC	CC	CT	CC	CC	CC	CC	CT	CC	CC	CC	CC	CT	CC	CC	CC	CC	CC	CC
	6	CC	CC	CC	CC	CC	CC	CC	CC	CC	CC	CC	CC	CC	CC	CC	CC	CC	CC	CC	CC	CC	CC	AC	CC	CC	CC	CC	CC	CC	CC	CC
AX-95069517	Target	TT	CT	CT	CT	TT	CT	TT	TT	TT	TT	TT	TT	CT	TT	TT	TT	TT	CT	TT	TT	CT	CT	TT	TT	CT	CT	CT	TT	TT	CT	TT
	72	GT	GT	GT	GT	GT	GT	GT	GT	GT	GT	GT	GG	GT	GT	GT	GT	GG	GT	GT	GT	GT	GT	GT	GT	GT	GT	GT	GT	GT	GT	GT
AX-95076063	Target	TT	TT	CT	CT	CT	CT	TT	TT	CT	CT	CT	CT	CT	CT	CT	CT	TT	CT	TT	TT	CT	CT	CT	TT	TT	CT	TT	CT	CT	CT	TT
	58	CT	CT	TT	TT	CT	TT	CT	TT	TT	TT	CT	TT	TT	TT	CT	TT	TT	TT	CT	TT	TT	TT	TT	CT	TT	CT	TT	CT	CT	CT	TT
	21	AA	AA	AA	AA	AA	AA	AA	AA	AA	AA	AA	AA	AA	AA	AA	AA	AA	AA	AA	AA	AA	AA	AA	AA	AA	AT	AA	AT	AA	AA	AA
AX-95083270	Target	AG	AG	GG	AG	AG	GG	AG	AG	AG	AG	GG	AG	AG	GG	GG	AG	AG	GG	GG	GG	GG	AG	AG	GG	GG	AG	GG	AG	AG	AG	AG
	89	CG	CG	CG	CG	CG	CG	CG	CG	CG	CG	CG	GG	CG	CG	CG	CG	CG	CG	CG	CG	CG	CG	CG	CG	CG	CG	GG	CG	CG	CG	CG
AX-95083470	Target	TT	AT	TT	AT	TT	TT	AT	TT	TT	AT	AT	TT	TT	TT	TT	TT	AT	TT	AT	AT	TT	AT	TT	TT	TT	AT	TT	AT	TT	TT	TT
	10	GG	GG	GG	GG	GG	GG	GG	GG	CG	CG	GG	GG	GG	GG	GG	GG	GG	GG	GG	GG	GG	GG	GG	GG	GG	GG	GG	GG	GG	GG	GG
AX-95085765	Target	TT	TT	TT	TT	CT	TT	CT	TT	CT	TT	TT	TT	TT	TT	TT	TT	TT	TT	TT	TT	TT	TT	CT	TT	TT	TT	TT	TT	TT	TT	CT
	96	AG	AG	AG	AG	AG	AG	AG	AG	AG	AG	AG	AG	AG	AG	AG	AG	AG	GG	AG	AG	AG	GG	AG	AG	AG	AG	AG	AG	AG	AG	AG
AX-95085948	Target	AG	AG	AG	AG	AG	AG	AG	AG	AG	AG	AG	AG	AG	AG	AG	AG	AG	AG	AG	AG	AG	AG	AG	AG	AG	AG	AG	AG	AG	AG	AG
	95	TT	CT	TT	TT	TT	CT	TT	TT	TT	CT	TT	CT	CT	TT	TT	TT	CT	TT	CT	TT	CT	CT	TT	CT	TT	CT	CT	CT	TT	TT	CT
	66	AA	AC	AA	AA	AA	AC	AA	AA	AA	AA	AA	AC	AA	AA	AA	AA	AA	AA	AC	AA	AA	AA	AA	AA	AA	AA	AA	AA	AA	AA	AA
	59	TT	TT	AT	CT	TT	AT	TT	TT	TT	TT	TT	AT	AT	TT	AT	CT	AT	AT	AT	AT	TT	TT	TT	AT	TT	TT	TT	TT	TT	CT	TT
	16	CT	CT	CT	CC	CT	CT	CT	CT	CT	CT	CT	CC	CT	CT	CT	CT	CT	CT	CT	CC	CT	CT	CT	CT	CT	CT	CC	CT	CT	CT	CT
AX-95086251	Target	GG	GG	GG	GG	GG	GG	GG	GG	GG	GG	GG	AG	GG	AG	GG	AG	GG	GG	AG	GG	GG	AG	GG	GG	AG	AG	AG	AG	AG	AG	GG
	108	CC	CC	CC	CC	CC	CT	CC	CC	CC	CC	CC	CC	CC	CC	CC	CC	CC	CC	CC	CC	CC	CC	CC	CC	CC	CC	CC	CC	CC	CC	CG
	26	GG	GG	GG	GG	GG	GG	GG	GG	GG	GG	GG	GG	GG	GG	GG	GG	CG	GG	GG	GG	GG	GG	GG	GG	GG	GG	GG	GG	GG	GG	GG
AX-95090006	Target	CT	CT	CT	CT	CT	TT	CT	CT	CT	CT	CT	CT	CT	CT	CT	CT	CT	CT	CT	CT	CT	CT	CT	CT	CT	CT	CT	CT	CT	CT	CT
	87	GT	AG	GT	GT	GT	GG	GT	GT	GT	GT	GT	GT	GT	GT	GT	GT	GT	GT	GT	GT	GT	GT	GT	GT	GT	GT	GT	GT	GT	GT	GT
AX-95097760	Target	GG	GT	GT	GT	GT	GT	GT	GT	GT	GT	GT	GT	GG	GT	CGT	GT	GT	GT	GT	GT	GT	GT	GT	GT	GT	GT	GT	CGT	GG	GT	GT
	14	CT	CT	CC	CT	CC	CT	CC	CT	CT	CT	CT	CT	CT	CT	CT	CC	CC	CT	CC	CC	CT	CC	CC	CT	CC	CT	CC	CC	CT	CT	CT
AX-95098689	Target	CC	CC	AC	AC	AC	AC	AC	AC	AC	AC	AC	AC	AC	AC	AC	AC	AC	AC	AC	AC	AC	AC	AC	AC	AC	AC	AC	AC	AC	AC	AC
	60	CC	CC	CG	CG	CC	CG	CG	CC	CC	CG	CC	CC	CC	CC	CC	CG	CG	CG	CG	CC	CG	CG	CG	CC	CC	CC	CG	CC	CC	CC	CC
AX-95099842	Target	TT	TT	TT	CT	TT	TT	CT	CT	TT	TT	TT	TT	TT	TT	TT	TT	TT	TT	TT	TT	TT	CT	TT	TT	TT	TT	TT	CT	TT	TT	TT
	65	GG	GG	GG	GG	GG	GG	GG	GG	GG	GG	GG	GG	GG	GG	GG	GG	GG	GG	GG	GG	GG	GG	GG	GG	AG	GG	AG	GG	GG	GG	GG
	57	GG	GG	GG	AG	GG	GG	GG	AG	GG	GG	GG	GG	GG	GG	GG	GG	GG	GG	GG	GG	GG	GG	GG	GT	GG	GG	GG	AG	GG	GG	GG
	32	GG	GT	GG	GG	GG	GG	GG	GG	GG	GG	GG	GG	GG	GG	GG	GG	GG	GG	GG	GG	GG	GG	GG	AG	GG	GG	GG	GG	GG	GG	GG
AX-95103201	Target	GG	GG	GG	GG	GG	GG	GG	GG	GG	GG	GG	GG	GG	GG	GG	GG	GG	GG	GG	GG	GG	GG	GG	GG	GG	GG	GG	GG	GG	GG	GG
	32	GG	AG	GG	GG	GG	AG	GG	GG	GG	AG	GG	GG	AG	GG	AG	AG	GG	AG	AG	GG	AG	GG	GG	GG	AG	AG	GG	GG	AG	AG	AG
	29	AA	AT	AA	AA	AA	AT	AA	AA	AA	AA	AA	AA	AT	AA	AT	AT	AA	AT	AT	AA	AT	AA	AA	AA	AT	AT	AA	AA	AA	AT	AT
AX-95104628	Target	GG	GG	GG	GG	AG	GG	GG	GG	AG	GG	GG	GG	GG	AG	AG	GG	GG	GG	GG	AG	GG	AG	GG	GG	GG	AG	GG	GG	AG	GG	AG
	59	AC	CC	CC	CC	CC	CC	CC	CC	CC	CC	CC	CC	CC	CC	CC	CC	CC	CC	CC	CC	AC	CC	CC	CC	CC	CC	CC	CC	CC	CC	CC
	35	CC	CC	CC	CC	CC	CC	CC	CC	CC	CC	CC	CC	CC	CC	CC	CC	CC	CC	CC	CC	CC	CC	CC	CC	CC	CC	CC	CC	CC	CC	CC
AX-95108407	Target	AG	GG	AG	GG	GG	AG	AG	AG	GG	GG	GG	GG	AG	AG	GG	AG	GG	GG	GG	AG	GG	GG	GG	AG	AG	AG	AG	AG	GG	GG	GG
	79	AG	AG	AG	AG	AG	AG	AG	AG	AG	AG	AG	AG	AG	AG	AG	AG	AG	AG	AG	AG	AG	GG	AG	AG	AG	AG	AG	AG	AG	AG	AG
AX-95110642	Target	AG	AG	AG	AG	AG	AG	AG	AG	AG	AG	AG	AG	AG	GG	AG	AG	AG	AG	AG	AG	AG	AG	AG	AG	AG	AG	AG	AG	AG	AG	AG
	62	CG	CG	CG	CG	CG	GG	GG	CG	CG	CG	CG	GG	GG	GG	GG	CG	CG	CG	GG	CG	CG	CG	GG	CG	CG	CG	CG	GG	CG	GG	CG
AX-95115225	Target	GT	GT	GT	GT	GT	GT	TT	GT	GT	GT	TT	TT	GT	GT	GT	GT	GT	GT	GT	GT	GT	GT	GT	GT	TT	GT	GT	GT	TT	GT	GT
	66	AG	AG	AG	AG	AG	AG	GG	AG	AG	AG	AG	AG	AG	AG	AG	AG	AG	AG	AG	AG	AG	AG	AG	AG	AG	AG	AG	AG	AG	AG	AG
AX-95119132	Target	GG	GG	GG	GG	GG	GG	GG	GG	GG	GG	GG	GG	GG	GG	GG	GG	GG	GG	GG	GG	GG	GG	GG	GG	GG	GG	GG	GG	GG	GG	GG
	5	AC	CT	AC	AC	CC	CC	TT	AC	AC	AC	CC	AC	AC	AC	AC	CC	AC	AC	AC	AC	CC	CT	CT	CC	AC	AC	AC	CC	CC	AC	CC
AX-95120126	Target	AG	AG	AG	AG	AG	AG	AG	AG	AG	AG	AG	AG	AG	AG	AG	AG	AG	AG	AG	GG	AG	AG	AG	AG	GG	AG	GG	AG	GG	AG	AG
	79	CC	CC	CC	CC	CC	CC	CC	CC	CC	CT	CC	CC	CC	CC	CT	CC	CT	CC	CC	CC	CT	CC	CC	CC	CC	CC	CC	CC	CC	CC	CC
AX-95121939	Target	AG	AG	GG	GG	GG	GG	GG	AG	GG	AG	AG	AG	GG	AG	GG	AG	GG	GG	AG	GG	AG	AG	GG	AG	GG	GG	GG	AG	GG	AG	GG
	80	TT	AT	AT	AT	AT	AT	AT	AT	AT	TT	TT	TT	AT	TT	AT	AT	AT	AT	TT	AT	TT	AT	AT	TT	AT	AT	AT	TT	AT	AT	AT
	20	AA	AA	AC	AC	AC	AC	AA	AA	AC	AA	AA	AA	AA	AA	AC	AA	AA	AC	AA	AC	AA	AA	AC	AA	AC	AC	AC	AA	AC	AA	AC
AX-95131348	Target	CC	CC	CC	AC	CC	AC	CC	CC	CC	CC	CC	CC	AC	CC	CC	CC	CC	CC	AC	CC	CC	CC	AC	CC	CC	AC	CC	CC	CC	AC	CC
	23	AA	AG	AA	AA	AA	AA	AA	AA	AA	AT	AA	AA	AA	AA	AA	AA	AA	AA	AA	AA	AA	AG	AA	AA	AT	AA	AA	AA	AG	AA	AA
AX-95135993	Target	GG	GG	GG	GG	GG	GG	GG	GG	GG	GG	GG	GG	GG	GG	GG	GG	GG	GG	GG	GG	GG	CG	GG	CG	GG	GG	GG	GG	GG	GG	GG
	89	CC	CC	CC	CC	CC	CC	CC	CC	CC	CC	CC	CC	CC	CC	CC	CC	CC	CC	CC	CC	CC	CC	CC	CC	CC	CC	CC	CC	CT	CC	CC
AX-95146219	Target	AA	AG	AA	AG	AG	AG	AG	AG	AG	AG	AA	AA	AG	AG	AA	AG	AG	AG	AA	GG	GG	AA	GG	AG	AG	AA	GG	AA	AA	GG	AG
	19	TT	TT	TT	CT	CT	CT	CT	CT	CT	CT	TT	TT	CT	CT	TT	TT	CT	CT	TT	CT	CC	TT	TT	CT	CT	TT	TT	TT	TT	TT	CT
AX-95147976	Target	GG	GG	GG	GG	GG	GG	AG	GG	GG	GG	GG	GG	GG	GG	GG	GG	GG	GG	GG	GG	GG	GG	GG	GG	GG	GG	GG	GG	GG	GG	GG
	31	CC	CC	CT	CT	CC	CC	CT	CT	CT	CC	CC	CC	CC	CT	CC	CC	CC	CT	CC	CC	CC	CC	CC	CT	CC	CC	CC	CC	CT	CC	CC
	19	CC	CC	CT	CT	CC	CC	CT	CC	CT	CC	CC	CC	CC	CT	CC	CC	CC	CT	CC	CC	CC	CC	CC	CT	CC	CC	CC	CC	CT	CC	CC
AX-95149091	Target	AG	AG	AG	AG	AG	AG	ACG	AG	AG	AG	AG	AG	AG	AG	AG	AG	ACG	AG	AG	AG	AG	AG	AG	AG	AG	AG	AG	AG	AG	AG	AG
	60	CC	CC	CC	CC	CC	CC	CG	CC	CC	CC	CC	CC	CC	CC	CC	CC	CG	CC	CC	CC	CC	CC	CC	CC	CC	CC	CC	CC	CC	CC	CC
	59	AA	AA	AA	AA	AA	AA	AC	AA	AA	AA	AA	AA	AA	AA	AA	AA	AC	AA	AA	AA	AA	AA	AA	AA	AA	AA	AA	AA	AA	AA	AA
	37	CC	AC	AC	AC	CC	AC	AC	AC	CC	CC	CC	CC	CC	CC	AC	CC	AC	CC	AC	CC	AC	AC	AC	AC	AC	AC	AC	CC	CC	CC	AC
AX-95149836	Target	TT	TT	CT	CT	CT	CT	CT	TT	CT	TT	CT	TT	TT	CT	CT	TT	CT	CT	TT	TT	CT	CT	CT	TT	TT	TT	TT	TT	TT	TT	CT
	17	GG	GG	GG	GG	GG	GG	GG	GT	GG	GT	GG	GG	GG	GG	GT	GT	GG	GG	GT	GT	GG	GG	GG	GT	GG	GG	GT	GT	GG	GG	GG
AX-95152978	Target	AG	AG	AG	AG	AG	AG	AG	AG	AG	AG	AG	AG	AG	AG	AG	AG	AG	AG	AG	AG	AG	AG	AG	AG	AG	AG	AG	AG	AG	AG	AG
	69	GT	GT	GT	GT	GT	GT	GT	GT	TT	TT	TT	GT	TT	TT	GT	TT	TT	TT	GT	TT	TT	GT	TT	TT	TT	GT	GT	GT	TT	TT	AT
	59	TT	TT	GT	CT	TT	CT	TT	TT	TT	TT	TT	CT	TT	TT	TT	TT	TT	TT	TT	TT	TT	TT	TT	TT	TT	TT	TT	CT	TT	TT	GT
	38	AA	AA	AT	AA	AA	AA	AA	AA	AA	AA	AA	AA	AA	AA	AA	AA	AA	AA	AA	AT	AA	AA	AA	AA	AA	AA	AA	AA	AA	AA	AT
AX-95154075	Target	CT	TT	CT	TT	TT	TT	TT	CT	TT	TT	CT	CT	TT	CT	CT	CT	CT	TT	CT	CT	CT	TT	TT	CT	CT	TT	CT	CT	TT	TT	TT
	87	AA	AA	AA	AA	AA	AA	AA	AA	AA	AA	AA	AA	AA	AA	AA	AA	AA	AA	AA	AA	AG	AA	AA	AA	AA	AA	AA	AA	AA	AA	AA
	63	CC	CT	CC	CC	CC	CC	CT	CC	CC	CC	CC	CT	CC	CC	CT	CC	CC	CC	CC	CT	CT	CC	CC	CC	CC	CC	CC	CT	CC	CC	CC
AX-95158783	Target	GG	GG	GG	GG	GG	GG	GG	GG	GG	GG	GG	GG	GG	GG	GG	GG	GG	GG	GG	GG	GG	GG	GG	GG	GG	GG	GG	GG	GG	GG	GG
	83	AC	AC	AC	AC	AC	AC	AC	AC	AC	AC	AC	AC	AC	AC	AC	AA	AC	AC	AA	AC	AC	AC	AC	AC	AC	AA	AC	AA	AC	AC	AC
AX-95169227	Target	TT	TT	CT	TT	TT	TT	CT	TT	TT	TT	TT	TT	CT	CT	TT	CT	TT	TT	CT	CT	TT	TT	TT	TT	TT	TT	CT	TT	TT	TT	CT
	72	CC	CC	CT	CT	CT	CC	CT	CC	CT	CT	CT	CC	CT	CT	CT	CT	CC	CC	CT	CT	CT	CT	CC	CT	CT	CC	CT	CC	CT	CC	CT
AX-95177376	Target	TT	TT	TT	CT	TT	TT	TT	TT	TT	TT	TT	TT	TT	TT	TT	TT	TT	TT	TT	TT	TT	TT	TT	TT	TT	TT	TT	TT	TT	TT	CT
	91	AC	AC	AC	AC	CC	AC	CC	CC	AC	AC	AC	AC	CC	AC	AC	AC	CC	AC	AC	AC	AC	CC	AC	AC	CC	AC	CC	AC	CC	AC	CC
	90	AT	AT	AT	AT	AT	AT	AT	AT	AT	AT	AT	AT	AT	AT	AT	AA	AT	AT	AA	AT	AT	AT	AT	AT	AT	AT	AT	AT	AT	AT	AT
	51	CT	CT	CT	CT	CT	CT	CT	CT	CT	CT	CT	CT	CT	CT	CT	AC	CT	CT	CT	CT	CT	CT	CT	CT	CT	CC	CT	CT	CT	CT	CT
	40	GG	GG	GG	GG	GG	GG	GG	GG	GG	GG	GG	GG	GG	GG	GG	GG	GG	GG	GG	GG	GG	GG	GG	GG	GG	AG	GG	AG	GG	CG	GG
AX-95195472	Target	GG	GG	AG	AG	AG	GG	GG	AG	AG	AG	AG	GG	GG	GG	AG	AG	GG	AG	GG	AG	GG	AG	AG	AG	GG	AG	GG	AG	AG	AG	AG
	58	CT	CT	CT	CT	CT	CT	CT	CT	CT	CT	CT	CT	CT	CT	CT	CT	CT	CT	CT	CT	CT	CG	CC	CG	CC	CT	CC	CT	GT	CT	CT
AX-95197649	Target	GG	CG	CG	CG	GG	CG	CG	GG	CG	CG	CG	GG	CG	CG	GG	CG	CG	CG	CG	GG	CG	CG	CG	CG	GG	CG	GG	CG	CG	CG	GG
	5	TT	GT	GT	GT	TT	GT	GT	TT	GT	GT	GT	TT	GT	GT	TT	GT	GT	GT	GT	TT	GT	GT	GT	GT	TT	GT	TT	GT	GT	GT	TT
AX-95198133	Target	GG	GG	GG	AG	AG	GG	GG	GG	GG	GG	GG	GG	GG	GG	GG	GG	GG	GG	GG	GG	GG	GG	GG	GG	GG	GG	GG	GG	GG	GG	AG
	95	CG	CG	CG	CG	CG	CG	CG	CG	CG	CG	CG	GG	CG	CG	CG	CG	CG	CG	CG	CG	CG	CG	CG	CG	CG	CG	CG	CG	CG	CG	CG
AX-95199079	Target	AG	GG	AG	AG	GG	AG	GG	AG	GG	AG	AG	AG	AG	AG	AG	AG	AG	AG	AG	AG	AG	GG	GG	GG	AG	AG	AG	AG	AG	AG	GG
	65	CC	CC	CC	CC	CC	CC	CT	CC	CC	CC	CC	CC	CC	CC	CC	CC	CC	CC	CC	CC	CC	CC	CC	CC	CC	CC	CC	CC	CC	CC	CC
	54	GT	GG	GT	GT	AG	GG	GG	GG	GG	GG	GG	GT	GT	GG	GG	GG	GG	GG	GG	GG	GG	GG	GG	GG	GG	GG	GG	GG	GG	GG	AG
AX-95200511	Target	AG	AG	AG	AG	AG	AG	AG	GG	AG	GG	GG	AG	AG	AG	AG	GG	GG	AG	AG	AG	GG	GG	AG	AG	AG	GG	AG	AG	AG	AG	AG
	10	AT	AT	AT	AT	AT	AT	AT	AT	AT	AT	AT	AT	AT	AT	AT	AT	AT	AT	AT	AT	AT	AT	AT	AT	AT	AT	AT	AT	AT	AT	ACT
AX-95204453	Target	TT	TT	TT	TT	CT	TT	CT	TT	TT	TT	TT	TT	CT	TT	CT	TT	CT	TT	TT	CT	CT	TT	CT	TT	TT	TT	TT	CT	TT	CT	CT
	82	AG	AG	AG	AG	AA	AG	AG	AG	AA	AG	AG	AG	AG	AG	AG	AG	AA	AG	AG	AG	AG	AG	AA	AG	AG	AG	AG	AG	AG	AG	AA
	52	AC	AC	CC	CC	CC	CC	CC	CC	CC	CC	CC	AC	CC	CC	CC	AC	CC	CC	CC	CC	CC	CC	CC	AC	AC	AC	AC	CC	CC	CC	CC
AX-95207937	Target	GG	GG	GG	GG	GG	GG	GG	GG	GG	GG	GG	CG	GG	GG	GG	GG	GG	GG	GG	GG	GG	CG	CG	GG	GG	GG	GG	GG	GG	GG	GG
	73	CC	AC	CC	CC	AC	CC	AC	AC	CC	AC	AC	CC	AC	CC	AC	CC	AC	CC	AC	CC	CC	CC	CC	CC	CC	CC	CC	AC	AC	CC	CC
	40	AG	AG	AG	AG	AG	AG	AG	AG	AG	AG	AG	GG	AG	AG	AG	AG	AG	AG	AG	AG	AG	AG	AG	AG	AG	AG	AG	AG	AG	AG	AG
AX-95216074	Target	GG	GG	GG	CG	CG	GG	GG	GG	GG	GG	CG	GG	GG	GG	CG	CG	GG	GG	CG	GG	GG	CG	CG	GG	GG	GG	GG	GG	CG	GG	CG
	90	CT	CT	CT	CT	CT	CT	CT	CT	CT	CT	CT	CT	CT	CT	CT	CT	TT	CT	CT	CT	CT	CT	CT	CT	CT	CT	CT	CT	CT	CT	CT
AX-95219129	Target	GG	GG	GG	AG	AG	AG	GG	AG	GG	GG	GG	AG	AG	AG	AG	AG	AG	GG	GG	GG	GG	GG	AG	AG	GG	AG	GG	GG	GG	GG	GG
	40	CG	CC	CC	CC	CC	CC	CC	CC	CC	CG	CC	CC	CC	CC	CC	CG	CC	CG	CC	CC	CC	CC	CC	CC	CC	CC	CC	CC	CC	CC	CC
AX-95228548	Target	CT	CT	CT	CT	CT	CT	CT	CT	CT	CT	CT	CT	CT	CT	CT	CT	CT	CT	CT	CT	CT	TT	CT	CT	CT	CT	CT	TT	CT	CT	CT
	49	CC	CC	CT	CC	CC	CC	CC	CC	CC	CC	CC	CC	CT	CT	CC	CC	CC	CT	CC	CT	CT	CC	CC	CC	CC	CC	CC	CT	CC	CC	CC
AX-95228998	Target	AG	GG	AG	AG	GG	AG	AG	AG	AG	AG	AG	GG	AG	AG	AG	AG	AG	AG	GG	GG	AG	GG	GG	GG	AG	AG	GG	GG	AG	AG	AG
	44	AG	AG	AG	AG	AG	AG	AG	AG	AG	AG	AG	AG	AG	AG	AG	AG	AG	AG	GG	AG	AG	AG	AG	AG	AG	AG	AG	AG	AG	AG	AG
AX-95230264	Target	CT	TT	CT	CT	TT	CT	CT	TT	CT	CT	TT	CT	TT	CT	TT	CT	CT	TT	CT	CT	CT	TT	TT	CT	CT	CT	CT	CT	CT	CT	TT
	27	CG	GG	CG	CG	GG	CG	CG	GG	CG	CG	GG	CG	GG	CG	GG	CG	CG	GG	CG	CG	CG	GG	GG	CG	CG	CG	CG	CG	CG	CG	GG
AX-95235622	Target	GG	GG	GG	AG	GG	GG	GG	GG	GG	GG	GG	GG	GG	GG	GG	GG	GG	GG	GG	GG	GG	GG	GG	GG	GG	GG	GG	GG	GG	GG	AG
	66	GG	GG	GG	GT	GG	GG	GG	GG	GG	GG	GG	GG	GG	GG	GG	GG	GG	GG	GG	GG	GG	GG	GG	GG	GG	GG	GG	GG	GG	GG	GG
AX-95238765	Target	GG	AG	GG	GG	GG	GG	GG	GG	GG	GG	GG	GG	GG	GG	GG	GG	GG	GG	GG	GG	GG	GG	GG	GG	GG	GG	GG	AG	GG	GG	GG
	43	AA	AA	AT	AT	AT	AA	AA	AA	AT	AA	AT	AA	AT	AA	AT	AT	AT	AT	AA	AA	AA	AA	AA	AA	AT	AT	AA	AG	AT	AT	AT
AX-95241921	Target	AG	GG	GG	GG	AG	GG	GG	AG	AG	GG	GG	GG	GG	GG	AG	AG	GG	GG	GG	GG	GG	AG	AG	AG	AG	GG	GG	GG	GG	GG	AG
	36	AG	AG	AG	AG	AG	GG	AG	GG	GG	GG	AG	AG	AG	GG	GG	AG	AG	AG	AG	AG	AG	AG	AG	GG	AG	AG	AG	AG	AG	GG	AG
AX-95242045	Target	TT	TT	TT	TT	TT	TT	TT	TT	TT	TT	TT	TT	TT	TT	TT	TT	TT	TT	TT	TT	TT	TT	TT	TT	TT	TT	TT	TT	TT	TT	TT
	76	AA	AC	AC	AA	AC	AA	AC	AC	AA	AC	AA	AC	AC	AC	AC	AC	AC	AC	AC	AC	AC	AC	AC	AC	AC	AC	AC	AC	AC	AC	AA
AX-95242557	Target	CC	AC	CC	AC	CC	CC	CC	CC	CC	CC	CC	CC	AC	CC	CC	CC	CC	AC	AC	AC	AC	CC	CC	CC	CC	AC	CC	AC	CC	CC	CC
	101	GG	GG	GG	GG	GG	GG	AG	GG	GG	GG	GG	GG	GG	GG	GG	GG	GG	GG	GG	GG	GG	GG	GG	GG	AG	GG	GG	GG	GG	GG	GG
	88	AC	CC	AC	CC	CC	CC	AC	AC	AC	AC	CC	CG	CC	AC	CC	CC	AC	CC	CC	CC	CC	AC	CC	CC	AC	CC	AC	CC	CC	AC	CC
AX-95252126	Target	TT	TT	TT	TT	TT	TT	TT	TT	TT	TT	TT	TT	TT	TT	TT	TT	TT	TT	TT	TT	TT	TT	TT	TT	TT	TT	TT	TT	TT	TT	TT
	71	AG	AG	AG	AG	AA	AG	AG	AG	AG	AG	AA	AG	AG	AG	AG	AG	AG	AG	AG	AG	AG	AG	AG	AG	AG	AG	AG	AG	AG	AG	AG
AX-95252537	Target	CG	GG	GG	GG	GG	GG	GG	GG	GG	CG	GG	GG	CG	GG	GG	GG	CG	GG	CG	GG	CG	GG	CG	GG	CG	GG	GG	CG	CG	GG	GG
	55	CC	CC	CC	CC	CC	CT	CC	CC	CC	CT	CC	CT	AC	CC	CC	CC	CC	CC	CT	CC	CC	CC	CC	CC	CT	CC	CC	CC	CC	CC	CC
AX-95258782	Target	TT	TT	TT	TT	TT	TT	TT	TT	TT	TT	TT	TT	TT	TT	TT	TT	TT	TT	TT	TT	TT	TT	TT	TT	TT	TT	TT	TT	TT	TT	TT
	65	GG	AG	GG	GG	GG	GG	GG	GG	GG	GG	AG	AG	GG	GG	GG	GG	AG	GG	GG	GG	GG	GG	GG	GG	GG	GG	GG	GG	CG	GG	GG
AX-95259256	Target	AG	GG	AG	AG	AG	GG	GG	AG	AG	AG	GG	GG	AG	AG	AG	GG	AG	AG	GG	AG	AG	AG	AG	AG	AG	AG	GG	GG	GG	AG	AG
	95	GT	GT	GT	TT	GT	GT	GT	GT	GT	GT	GT	GT	GT	TT	GT	GT	GT	GT	GT	GT	GT	GT	GT	GT	GT	GT	GT	GT	GT	GT	GT
	6	CC	CC	CC	CC	CC	CC	CT	CC	CC	CC	CT	CC	CC	CC	CC	CT	CC	CC	CT	CC	CC	CC	CC	CC	CC	CC	CT	CT	CC	CC	CC
AX-95260147	Target	TT	TT	TT	TT	TT	TT	TT	TT	TT	TT	TT	TT	TT	TT	TT	TT	TT	TT	TT	TT	TT	TT	TT	TT	TT	TT	TT	TT	TT	TT	TT
	64	GT	GT	TT	TT	TT	TT	TT	GT	TT	GT	GT	TT	GT	TT	TT	TT	TT	GT	GT	TT	TT	GT	GT	GT	GT	GT	TT	TT	TT	GT	TT

## Sheet: Sheet2
		Variety
probe	SNP position	Alchemy	Apogee	Avalon	Battalion	Cadenza	Caphorn	Chinese Spring	Claire	Cocoon	Consort	Cordiale	Evolution	Exsept	Galahad	Gallant	Gatsby	Glasgow	Hereward	Humber	Keilder	Mendel	Opata	Paragon	Recital	Reflection	Rialto	Robigus	Savannah	Skyfall	Solstice	Xi19
AX-94384470	Target	AG	AG	AG	AG	AG	AG	GG	AG	AG	AG	AG	GG	AG	GG	GG	GG	GG	AG	AG	AG	AG	AG	AG	AG	AG	AG	GG	AG	AG	AG	AG
	47	CC	CC	CC	CC	CC	CC	CC	CT	CT	CT	CC	CC	CC	CC	CC	CC	CC	CC	CC	CC	CC	CT	CC	CC	CC	CC	CC	CT	CC	CC	CC
	42	AA	AA	AA	AA	AA	AA	AG	AA	AA	AA	AA	AA	AA	AA	AA	AA	AA	AA	AA	AT	AA	AA	AA	AA	AA	AA	AA	AA	AA	AA	AA
AX-94385394	Target	GG	AG	AG	AG	AG	AG	AG	AG	AG	AG	AG	AG	AG	AG	AG	AG	AG	AG	AG	AG	AG	AG	AG	AG	GG	AG	AG	AG	GG	AG	AG
	105	TT	TT	TT	CT	TT	TT	CT	TT	TT	TT	CT	TT	CT	TT	TT	TT	TT	TT	TT	CT	TT	TT	TT	TT	TT	TT	TT	TT	CT	TT	TT
	75	GT	TT	TT	TT	TT	TT	TT	TT	TT	TT	TT	TT	CT	TT	TT	TT	TT	TT	TT	TT	TT	TT	TT	TT	GT	TT	TT	TT	GT	TT	TT
	63	GT	GG	GG	GG	GG	GG	GG	GG	GG	GG	GG	GG	GG	GG	GG	GG	GG	GG	GG	GG	GG	GG	GG	GG	GT	GG	GG	GG	GG	GG	GG
	62	CC	CT	CC	CC	CC	CC	CT	CC	CC	CC	CC	CC	CC	CC	CC	CT	CC	CC	CC	CC	CC	CC	CT	CT	CC	CC	CC	CC	CC	CC	CC
	34	CC	CT	CC	CT	CT	CT	AC	CC	CT	CT	CC	CT	CC	CC	CC	CT	CT	CT	CT	CC	CT	CC	CT	CT	CC	CT	CT	CT	CC	CT	CT
AX-94390276	Target	GT	GG	GG	GT	GG	GG	GG	GG	AG	GG	GG	GT	GT	GG	GG	GG	GG	GG	GT	GG	GG	GG	GG	GG	GG	GG	GG	GG	GT	GG	GG
	25	CC	CC	CC	CC	CT	CC	CC	CC	CC	CT	CT	CC	CC	CC	CT	CC	CT	CC	CC	CC	CC	CC	CC	CC	CC	CC	CC	CC	CC	CC	CC
AX-94396447	Target	GT	CT	GT	CT	GT	CT	CC	GT	CC	CT	GT	GT	GG	CC	GT	GT	CC	GT	CT	GT	CT	GG	GG	GG	CT	CT	CT	CC	CT	GT	GT
	85	AA	AG	AA	AA	AA	AA	AA	AA	AA	AA	AA	AA	AA	AA	AA	AA	AA	AA	AA	AA	AA	AA	AA	AA	AA	AA	AA	AA	AA	AA	AA
AX-94402876	Target	GG	GG	GG	GG	GG	GG	GG	GG	GG	GG	GG	GG	GG	GG	GG	GG	GG	GG	GG	GG	GG	GG	GG	GG	GG	GG	GG	GG	GG	GG	GG
	48	GG	GG	GG	AG	GG	AG	GG	GG	AG	GG	GG	AG	GG	AG	GG	GG	GG	GG	AG	GG	GG	GG	GG	GG	AG	GG	GG	AG	GG	GG	GG
AX-94405945	Target	GG	AG	GG	AG	GG	GG	GG	GG	GG	GG	GG	GG	GG	GG	GG	GG	GG	GG	GG	GG	GG	GG	AG	GG	GG	AG	GG	AG	GG	GG	GG
	41	CC	CC	CT	CC	CC	CC	CT	CC	CC	CT	CC	CC	CC	CC	CC	CT	CT	CC	CC	CC	CC	CC	CC	CT	CT	CC	CC	CT	CC	CC	CC
	14	TT	TT	TT	TT	AT	TT	TT	TT	TT	TT	TT	TT	TT	TT	TT	TT	TT	TT	TT	TT	TT	TT	TT	TT	TT	TT	TT	TT	TT	TT	AT
AX-94407256	Target	AG	AG	AG	GG	AG	GG	AG	AG	GG	AG	AG	AG	AG	GG	AG	AG	AG	GG	AG	GG	AG	AG	AG	AG	AG	GG	AG	AG	AG	GG	GG
	51	AG	AG	AG	GG	GG	GG	AG	AG	GG	GG	AG	AG	AG	GG	AG	AG	GG	AG	AG	AG	GG	AG	AG	AG	AG	AG	AG	AG	AG	AG	GG
	41	AG	AG	AG	GG	AG	GG	AG	AG	GG	GG	AG	GG	GG	GG	AG	GG	GG	AG	AG	GG	GG	AG	AG	AG	AG	GG	AG	AG	AG	GG	GG
AX-94411794	Target	GG	GG	GG	GG	GG	GG	GG	GG	GG	AG	GG	GG	GG	GG	GG	AG	GG	GG	GG	GG	GG	GG	GG	GG	GG	GG	GG	GG	GG	GG	GG
	37	CC	CG	CG	CC	CC	CC	CC	CC	CC	CC	CC	CC	CC	CC	CC	CC	CC	CC	CC	CC	CC	CG	CC	CC	CC	CC	CC	CC	CC	CC	CC
AX-94412449	Target	AG	AG	GT	AG	AG	AG	GG	AG	AG	AG	AGT	AG	GG	AG	GT	GG	GG	AG	AG	AG	AG	AG	GG	AG	GG	AG	AG	GT	GT	AG	AG
	69	GG	GG	AG	AG	GG	GG	GG	GG	GG	AG	AG	AG	GG	GG	AG	GG	GG	GG	AG	GG	GG	GG	GG	GG	GG	GG	GG	AG	AG	GG	GG
	56	CG	CC	CG	CC	CC	CC	CC	CG	CC	CC	CG	CG	CC	CG	CG	CC	CC	CC	CC	CC	CC	CC	CC	CC	CC	CC	CG	CG	CG	CC	CC
AX-94413203	Target	AG	AG	AG	AG	GG	GG	GG	AG	AG	AG	AG	AG	AG	AG	AG	AG	AG	AG	AG	AG	AG	GG	AG	AG	AG	AG	AG	AG	AG	AG	AG
	73	CC	CC	AC	CC	AC	CC	AC	CC	CC	CC	CC	AC	CC	CC	CC	CC	CC	AC	CC	AC	CC	AC	CC	AC	CC	CC	CC	CC	CC	AC	CC
AX-94416687	Target	GG	GG	GG	GG	GG	GG	GG	GG	GG	GG	GG	GG	GG	GG	GG	GG	GG	GG	GG	GG	GG	GG	GG	GG	GG	GG	GG	GG	GG	GG	GG
	89	CC	CC	CC	CC	CC	AC	CC	CC	AC	CC	AC	AC	CC	CC	AC	CC	CC	AC	AC	AC	AC	CC	CC	CC	AC	CC	CC	CC	CC	CC	CC
AX-94421426	Target	CG	CG	CG	GG	GG	GG	CG	GG	GG	GG	CG	GG	GG	GG	GG	CG	GG	GG	GG	GG	GG	GG	CG	GG	GG	CG	CG	CG	CG	GG	GG
	43	GG	GG	GG	GG	GG	GG	GG	GG	CG	GG	GG	GG	GG	GG	GG	GG	GG	GG	GG	GG	GG	GG	GG	CG	GG	GG	GG	GG	GG	GG	GG
	21	TT	TT	TT	TT	TT	TT	TT	TT	TT	TT	TT	TT	TT	TT	TT	TT	TT	TT	TT	TT	TT	TT	TT	TT	TT	TT	TT	TT	TT	TT	TT
AX-94425642	Target	AG	AG	AG	AG	AG	AG	AG	AG	AG	AG	AG	AG	AG	AG	AG	AG	AG	AG	AG	AG	AG	AG	AG	AG	AG	AG	AG	AG	AG	AG	AG
	74	GG	GT	GG	GG	GG	GT	GT	GT	GT	GG	GG	GG	GT	GT	GT	GT	GT	GG	GT	GT	GT	GT	GT	GG	GG	GT	GG	GT	GT	GG	GT
AX-94425840	Target	AG	AG	AG	GG	GG	AG	AG	AG	AG	AG	GG	AG	AG	AG	AG	AG	AG	AG	AG	AG	AG	AG	AG	AG	AG	AG	AG	AG	GG	AG	AG
	13	AG	AG	AG	AA	AA	AG	AG	AG	AG	AG	AA	AG	AG	AG	AG	AG	AG	AG	AG	AG	AG	AG	AG	AG	AG	AG	AG	AG	AA	AG	AG
AX-94428193	Target	GG	GG	GG	GG	GG	GG	GG	GG	GG	GG	GG	GG	GG	GG	GG	GG	GG	AG	GG	GG	GG	GG	GG	GG	GG	AG	GG	GG	GG	GG	GG
	31	AG	GG	GG	GG	GG	GG	GG	GG	AG	GG	GG	GG	GG	AG	GG	GG	GG	GG	GG	GG	GG	GG	GG	GG	GG	GG	GG	AG	GG	GG	GG
AX-94429000	Target	GG	GG	GG	CG	GG	CG	GG	GG	CG	CG	GG	CG	GG	GG	GG	CG	GG	GG	GG	GG	CG	GG	GG	GG	GG	GG	GG	CG	GG	GG	GG
	49	CC	CC	CC	CC	CC	CT	CC	CC	CT	CT	CC	CC	CC	CC	CT	CC	CT	CC	CC	CT	CT	CT	CC	CT	CC	CC	CC	CC	CC	CC	CC
AX-94429408	Target	GG	AG	AG	GG	AG	AG	AG	GG	AG	AG	GG	AG	AG	GG	AG	AG	GG	AG	AG	AG	AG	AG	AG	GG	GG	AG	GG	AG	GG	GG	AG
	65	TT	TT	TT	TT	TT	TT	TT	TT	GT	TT	TT	TT	TT	TT	CT	TT	TT	TT	TT	TT	TT	TT	TT	CT	TT	GT	CT	TT	TT	TT	TT
	56	AG	AA	AA	AG	AA	AA	AA	AG	AT	AA	AA	AA	AA	AG	AA	AA	AG	AA	AA	AA	AA	AA	AA	AG	AG	AT	AA	AA	AG	AG	AA
AX-94433285	Target	GG	AG	GG	GG	AG	GG	GG	GG	AG	AG	GG	GG	GG	GG	AG	GG	GG	GG	GG	GG	GG	AG	AG	GG	GG	GG	GG	AG	AG	GG	AG
	102	CT	CT	CT	CT	CT	CT	CT	CT	CT	CT	CT	CT	CT	CT	CT	CT	CT	CT	CT	CT	CT	CT	CT	CT	CT	CT	CT	CT	CC	CT	CT
AX-94433966	Target	CC	CC	CC	CC	CC	CC	CC	CC	CC	CC	CC	CC	CC	CC	CC	CC	CC	CC	CC	CC	CC	CC	CC	CC	CC	CC	CC	CC	CC	CC	CC
	21	AG	AG	AA	AA	AA	AA	AG	AA	AG	AG	AG	AG	AG	AA	AG	AG	AG	AG	AG	AA	AG	AG	AA	AG	AG	AG	AG	AA	AA	AG	AA
AX-94440790	Target	AG	GG	GG	AG	GG	GG	AG	AG	GG	GG	GG	GG	GG	AG	GG	AG	AG	AG	GG	GG	AG	AG	GG	AG	GG	AG	GG	GG	GG	GG	AG
	77	AG	GG	CG	GG	GG	GG	GG	CG	AG	AG	GG	GG	AG	GG	GG	AG	CG	AG	GG	AG	GG	CG	GG	AG	AG	GG	GG	CG	AG	GG	CG
	40	GG	GG	CG	GT	CG	GG	GT	GT	GG	GG	GG	GG	GG	GG	GG	GG	GT	GG	GG	GG	GG	GT	GG	GG	GG	GG	CG	CG	CG	GG	GT
AX-94441179	Target	TT	CT	CT	CT	TT	TT	TT	TT	TT	TT	CT	TT	CT	TT	CT	TT	TT	CT	TT	CT	TT	TT	TT	TT	TT	TT	TT	TT	TT	CT	CT
	21	CT	CT	CT	CT	CT	CT	CT	CT	CT	CT	CT	TT	CT	CT	CT	CT	CT	CT	CT	CT	TT	CT	CT	CT	CT	CT	CT	CT	CT	CT	CT
AX-94448897	Target	TT	CT	TT	TT	TT	CT	CT	TT	TT	TT	TT	TT	CT	TT	TT	TT	CT	CT	CT	TT	CT	TT	TT	TT	TT	CT	TT	TT	TT	CT	TT
	119	TT	TT	GT	GT	TT	GT	GT	GT	TT	TT	GT	GT	GT	GT	TT	TT	TT	GT	GT	GT	GT	TT	TT	GT	TT	GT	GT	GT	GT	GT	TT
AX-94449743	Target	GG	GG	GG	GG	GG	GG	GG	GG	GG	GG	GG	GG	GG	GG	GG	GG	GG	GG	GG	GG	GG	GG	GG	GG	GG	GG	GG	GG	GG	GG	GG
	94	AT	AA	AT	AT	AT	AA	AA	AA	AT	AT	AA	AT	AA	AT	AA	AT	AA	AA	AA	AT	AA	AA	AT	AT	AT	AT	AT	AT	AA	AA	AT
AX-94451298	Target	TT	TT	TT	CT	CT	TT	TT	TT	CT	TT	CT	CT	TT	CT	CT	CT	TT	TT	CT	CT	CT	CT	CT	CT	TT	TT	CT	CT	CT	TT	CT
	95	CT	CT	CT	CT	CT	CT	CT	CT	CT	CT	CT	CT	CC	CT	CT	CC	CT	CT	CT	CT	CT	CT	CT	CT	CT	CT	CT	CT	CT	CT	CT
AX-94452286	Target	AG	GG	AG	AG	GG	AG	GG	AG	AG	AG	AG	AG	AG	AG	AG	AG	GG	AG	AG	GG	AG	GG	GG	GG	AG	AG	GG	AG	AG	AG	AG
	20	TT	TT	CT	TT	CT	CT	CT	TT	CT	TT	CT	CT	TT	TT	CT	CT	CT	CT	CT	CT	TT	CT	CT	CT	TT	CT	CT	TT	CT	CT	TT
AX-94453359	Target	CG	CG	GG	CG	CG	CG	GG	GG	CG	CG	CG	CG	GG	GG	GG	CG	GG	GG	GG	CG	GG	CG	GG	CG	CG	GG	CG	CG	CG	GG	GG
	15	AT	AT	TT	AT	AT	AT	GT	GT	AT	AT	AT	AT	TT	TT	TT	AT	TT	GT	GT	AT	GT	AT	GT	AT	AT	GT	AT	AT	AT	GT	GT
AX-94457592	Target	CT	TT	CT	CT	CT	CT	TT	CT	CT	CT	CT	CT	TT	CT	TT	CT	CT	CT	CT	CT	CT	TT	CT	CT	CT	CT	CT	CT	CT	CT	CT
	100	AC	AA	AC	AC	AC	AC	AC	AC	AC	AC	AC	AC	AC	AC	AC	AC	AC	AC	AC	AC	AC	AC	AC	AC	AC	AA	AC	AC	AC	AC	AC
	37	GG	AG	GG	GG	GG	GG	GG	GG	GG	GG	GG	AG	GG	GG	GG	GG	GG	GG	AG	AG	GG	GG	AG	GG	GG	GG	GG	AG	GG	GG	GG
AX-94460788	Target	CT	TT	CT	CT	TT	CT	TT	CT	TT	TT	CT	TT	CT	CT	CT	TT	TT	CT	TT	CT	CT	CT	TT	TT	CT	CT	TT	CT	CT	CT	TT
	104	AG	AG	GG	GG	AG	GG	GG	GG	GG	GG	GG	GG	GG	GG	GG	GG	GG	GG	GG	GG	GG	AG	AG	AG	GG	GG	GG	GG	GG	GG	AG
AX-94467096	Target	CC	CC	CC	CC	AC	CC	CC	CC	AC	CC	CC	CC	CC	CC	CC	CC	CC	CC	CC	CC	CC	AC	CC	AC	CC	CC	CC	CC	CC	CC	CC
	10	GG	GG	GG	GG	AG	GG	GG	AG	AG	GG	GG	GG	GG	GG	GG	AG	GG	GG	GG	GG	GG	AG	GG	GG	AG	GG	GG	GG	GG	GG	GG
AX-94467110	Target	GG	GG	GG	GG	GG	GG	GG	GG	GG	GG	GG	GG	GG	GG	GG	GG	GG	GG	GG	GG	GG	GG	GG	GG	GG	GG	GG	CG	GG	GG	GG
	90	AC	AC	AC	CC	AC	CC	CC	AC	CC	AC	AC	CC	AC	AC	AC	AC	CC	AC	CC	AC	AC	AC	AC	AC	AC	AC	AC	CC	AC	AC	AC
AX-94471928	Target	CC	CC	CC	CC	CC	CC	CT	CC	CC	CC	CC	CC	CC	CC	CC	CC	CC	CC	CC	CC	CC	CC	CC	CC	CC	CC	CC	CC	CC	CC	CC
	46	CT	CT	CT	CT	TT	CT	CT	CT	CT	CT	TT	TT	CT	TT	CT	TT	TT	TT	TT	CT	TT	CT	TT	TT	TT	TT	CT	CT	CT	TT	TT
AX-94473382	Target	CG	GG	CG	CG	GG	CG	CG	CG	GG	GG	CG	CG	CG	CG	GG	CG	GG	CG	CG	CG	CG	GG	GG	CG	CG	CG	CG	GG	CG	CG	GG
	68	CC	CT	CC	CC	CT	CC	CC	CC	CT	CT	CC	CC	CC	CC	CC	CC	CC	CC	CC	CC	CC	CT	CT	CC	CC	CC	CC	CT	CC	CC	CC
AX-94473433	Target	CGT	CT	CGT	CT	CGT	CGT	CGT	CGT	CGT	CT	CG	CG	CGT	CG	CGT	CGT	CGT	CGT	CGT	CGT	CGT	GT	CGT	CT	CGT	CGT	CGT	CT	CT	CGT	CGT
AX-94473433	Target	CG	TT	GT	CT	GT	GT	CC	CC	GT	GT	GT	CC	TT	CC	GT	GT	CC	GT	GT	CGT	GT	CC	GT	CC	TT	GT	TT	GT	TT	TT	GT
	90	GG	GG	GG	GT	GG	GG	GG	GG	GG	GG	GG	GG	GG	GG	GG	GG	GG	GG	GG	GG	GG	GG	GG	GG	GG	GG	GG	GG	GG	GG	GG
	83	GT	GG	GT	GG	GG	CG	GG	GT	GG	GT	GT	CG	CG	GT	GT	CG	GG	CG	GG	GT	GT	GG	GG	GG	GG	GG	GT	GT	GT	GT	CG
	62	TT	TT	TT	AT	TT	TT	TT	TT	TT	TT	TT	TT	TT	TT	TT	TT	TT	TT	TT	TT	TT	TT	TT	TT	TT	TT	TT	TT	TT	TT	TT
	60	TT	AT	TT	TT	TT	TT	TT	TT	TT	TT	TT	TT	TT	TT	TT	TT	TT	TT	TT	TT	TT	TT	TT	AT	TT	TT	TT	TT	CT	TT	TT
	59	GG	GG	GG	GG	AG	GG	GT	GG	AG	GG	AG	GG	GG	GG	GG	GG	GG	GG	GG	GG	GG	AG	GG	GG	GG	GG	GG	GG	GG	AG	GG
	12	CC	CC	CG	AC	CC	CC	CC	CG	CC	CC	CG	CC	CG	CG	CG	CG	CG	CG	CC	CC	CC	CC	CC	CC	CC	CC	CC	CC	AC	CC	CC
	11	CC	CC	CC	CG	CG	CC	CC	CC	CC	CC	CC	CG	CC	CC	CC	CC	CG	CG	CC	CC	CC	CC	CC	CC	CC	CC	CC	CC	CG	CC	CC
AX-94476005	Target	AG	GG	AG	AG	AG	AG	AG	AG	AG	AG	AG	GG	GG	GG	GG	AG	AG	AG	AG	AG	AG	GG	GG	AG	GG	AG	GG	AG	AG	AG	GG
	52	AA	AT	AA	AT	AA	AA	AA	AA	AA	AA	AA	AT	AG	AA	AA	AA	AA	AG	AG	AA	AA	AT	AT	AA	AA	AA	AG	AG	AT	AA	AT
AX-94476308	Target	AG	AG	AG	AG	GG	AG	AG	AG	AG	AG	GG	GG	AG	AG	AG	GG	AG	AG	AG	AG	AG	AG	AG	AG	AG	AG	AG	AG	AG	GG	AG
	24	GT	GT	GT	GG	GG	GT	GT	GT	GT	GG	AG	GG	GT	GG	GT	GG	GT	GT	GG	GT	GT	GT	GT	GT	GT	GT	GT	GT	GG	GG	GT
AX-94477926	Target	CC	AC	CC	CC	CC	CC	AC	CC	CC	CC	CC	CC	CC	CC	CC	CC	CC	CC	CC	CC	CC	CC	CC	CC	CC	CC	CC	CC	CC	CC	CC
	38	CC	CC	CC	CC	CC	CC	CC	CC	CC	CC	CC	CC	CC	CC	AC	CC	CC	CC	CC	CC	CC	CC	CC	CC	CC	CC	CC	CC	CC	CC	AC
AX-94478312	Target	TT	TT	TT	CT	CT	TT	TT	TT	TT	TT	TT	TT	TT	TT	TT	TT	TT	TT	TT	TT	TT	TT	TT	TT	TT	TT	TT	TT	TT	TT	CT
	67	CC	CC	CC	CC	CC	CC	AC	CC	CC	CC	CC	CC	CC	CC	CC	CC	CC	CC	CC	CC	CC	CC	CC	CC	CC	CC	CC	CC	CC	CC	CC
AX-94484234	Target	GG	GG	GG	GG	GG	GG	GG	GG	GG	GG	GG	GG	GG	GG	GG	GG	GG	GG	GG	GG	GG	GG	GG	GG	GG	GG	GG	GG	GG	GG	GG
	100	GT	GT	GT	GT	GT	GT	GT	GT	GT	TT	GT	TT	TT	TT	GT	GT	GT	TT	GT	GT	GT	GT	GT	GT	TT	GT	GT	GT	GT	GT	GT
AX-94485041	Target	GG	GG	GG	GG	AG	GG	GG	GG	GG	GG	AG	GG	GG	GG	AG	GG	GG	GG	AG	AG	GG	GG	AG	GG	GG	GG	GG	AG	GG	GG	AG
	30	CG	GG	GG	GG	GG	GG	AG	GG	GG	GG	GG	GG	AG	GG	GG	AG	GG	AG	GG	GG	GG	GG	GG	AG	GG	GG	GG	GG	GG	GG	GG
AX-94488142	Target	CC	CC	CC	CC	CC	CC	CC	CC	CC	CC	CC	CC	CC	CC	CC	CC	CC	CC	CC	CC	CC	CC	CC	CC	CC	CC	CC	CC	CC	CC	CC
	57	AA	AA	AC	AA	AA	AA	AA	AA	AA	AA	AC	AG	AA	AC	AC	AA	AA	AC	AA	AA	AG	AG	AA	AG	AG	AA	AA	AG	AA	AA	AA
AX-94493362	Target	GG	GG	GG	GG	AG	GG	GG	AG	GG	GG	GG	GG	GG	GG	GG	GG	AG	AG	GG	GG	GG	GG	GG	GG	AG	GG	GG	GG	GG	GG	GG
	28	GG	GG	GG	GG	AG	GG	GG	AG	GG	GG	GG	GG	GT	GG	GG	GG	AG	AG	GG	GG	GG	GG	GG	GG	AG	GG	GG	GG	GG	GG	GG
AX-94493396	Target	AG	AG	AG	AG	GG	AG	AG	AG	AG	AG	AG	AG	AG	AG	AG	AG	AG	AG	AG	AG	AG	AG	GG	AG	AG	AG	GG	GG	AG	AG	AG
	27	GT	AG	GG	GG	AG	GG	GG	GG	GG	GG	AG	GT	GG	GG	AG	GG	GG	GG	GG	GG	GG	AG	GG	GG	AG	GG	GG	AG	GG	GG	GG
	18	AG	AG	AG	AA	AA	AA	AA	AG	AA	AG	AA	AG	AG	AG	AG	AG	AA	AG	AG	AG	AG	AG	AA	AG	AG	AA	AA	AA	AG	AA	AA
AX-94494989	Target	TT	TT	TT	TT	TT	AT	TT	TT	TT	TT	TT	TT	TT	TT	AT	TT	AT	TT	TT	TT	TT	AT	AT	TT	TT	TT	TT	TT	AT	TT	AT
	81	AC	CC	AC	AC	CC	AC	AC	AC	AC	AC	CC	AC	AC	AA	AC	AC	AC	CC	AC	CC	AC	AC	AC	CC	CC	AC	CC	AC	AC	AA	AC
AX-94496018	Target	AG	GG	GG	AG	AG	GG	GG	AG	GG	GG	AG	AG	GG	AG	AG	AG	GG	GG	GG	AG	GG	AG	GG	AG	GG	AG	GG	GG	GG	AG	AG
	60	CT	CT	CT	CT	CT	CT	CT	CT	CT	CT	CT	CT	CT	CT	CT	CC	CT	CT	CT	CT	CT	CT	CT	CT	CT	CC	CT	CT	CT	CT	CT
AX-94500543	Target	TT	TT	TT	TT	TT	TT	TT	TT	TT	TT	TT	TT	TT	CT	TT	TT	CT	TT	TT	TT	TT	TT	TT	TT	TT	TT	TT	TT	TT	TT	TT
	52	GG	GG	GG	GG	GG	GG	GG	GG	GG	GG	GG	AG	GG	GG	GG	GG	GG	GG	GG	GG	GG	GG	GG	GG	GG	GG	GG	GG	GG	GG	AG
	48	CC	CC	CC	CC	CC	CC	CC	CC	CC	CC	CC	CT	CC	CC	CC	CC	CC	CC	CC	CC	CC	CC	CC	CC	CC	CC	CC	CC	CC	CC	CC
AX-94504972	Target	TT	TT	CT	CT	TT	CT	TT	CT	CT	TT	TT	CT	CT	CT	TT	CT	CT	CT	CT	CT	CT	TT	CT	CT	CT	CT	CT	CT	TT	CT	CT
	15	GG	GG	GG	CG	GG	GG	GG	CG	CG	CG	GG	CG	CG	CG	GG	GG	CG	GG	CG	GG	CG	GG	GG	GG	CG	GG	CG	CG	GG	CG	GG
AX-94507852	Target	CT	TT	TT	CT	CT	TT	TT	CT	TT	TT	CT	CT	CT	CT	CT	CT	TT	TT	TT	CT	TT	CT	TT	CT	TT	CT	TT	TT	CT	CT	CT
	43	GT	AT	AT	GT	GT	AT	AA	GT	AT	AT	GT	GT	GT	GT	GT	GT	AT	AT	AT	GT	AT	GT	AT	GT	AT	GT	AT	AT	GT	GT	GT
AX-94508980	Target	CC	CC	CC	CC	CC	CC	CC	CC	CC	CC	CC	CC	CC	CC	CC	CC	CC	CC	CC	CC	CC	CC	CC	CC	CC	CC	CC	CC	CC	CC	CC
	77	GT	GT	GT	GT	GT	GT	GG	GT	GT	GG	GG	GT	GT	GT	GT	GG	GT	GT	GT	GG	GG	GG	GG	GG	GG	GT	GG	GT	GG	GT	GT
AX-94510067	Target	GG	GG	AG	GG	GG	AG	GG	AG	GG	AG	GG	GG	AG	GG	GG	GG	AG	AG	GG	GG	GG	GG	GG	GG	AG	AG	GG	GG	GG	AG	GG
	98	AA	AA	AA	AA	AA	AA	AT	AA	AA	AA	AA	AT	AT	AA	AA	AA	AA	AA	AA	AA	AA	AA	AA	AA	AA	AA	AA	AA	AA	AA	AA
AX-94511219	Target	GG	GG	GG	GG	GG	GG	GG	GG	GG	GG	GG	GG	GG	GG	GG	GG	GG	GG	GG	GG	GG	GG	GG	GG	GG	GG	GG	GG	GG	GG	GG
	30	AA	AA	AA	GG	AA	GG	AA	AA	GG	AA	AA	GG	AA	AA	AA	AA	AA	AA	GG	AA	AA	AA	AA	AA	AA	AA	AA	GG	AA	AA	AA
AX-94525104	Target	GG	CT	GT	GT	GG	GT	GT	GG	GG	GG	GT	GG	GT	GG	GT	CC	GG	GG	GT	GT	GG	GT	GT	GG	GT	GG	GT	GG	GT	GG	GT
	6	CC	CC	CC	CC	CT	CC	CC	CC	CT	CC	CC	CC	CC	CC	CC	CC	CC	CC	NN	CC	CC	CC	NN	CC	CC	CC	CC	CC	CC	CC	TT
AX-94527643	Target	AG	AG	GG	AG	GG	AG	GG	AG	AG	AG	GG	GG	AG	AG	AG	AG	AG	AG	AG	GG	AG	AG	AG	GG	AG	AG	AG	AG	GG	AG	AG
	39	GG	GG	GG	GG	GG	GG	GG	GG	GG	GG	GG	GG	GG	GG	GG	GG	GG	GG	GG	AG	GG	GG	GG	AG	GG	GG	GG	GG	GG	GG	GG
AX-94527824	Target	CG	GG	GG	GG	CG	GG	CG	CG	GG	CG	GG	GG	CG	CG	GG	CG	CG	CG	CG	CG	CG	GG	GG	GG	CG	GG	CG	CG	GG	GG	CG
	31	GG	AG	GG	GG	AG	GG	GG	AG	AG	GG	AG	GG	GG	AG	AG	AG	GG	GG	GG	GG	GG	GG	GG	GG	AG	GG	GG	GG	GG	AG	AG
AX-94533039	Target	GG	GG	GG	GG	GG	GG	GG	AG	GG	GG	GG	GG	GG	AG	GG	GG	GG	AG	GG	AG	AG	GG	GG	GG	GG	GG	GG	GG	AG	AG	GG
	17	AG	AG	GG	GG	GG	GG	GG	GG	GG	GG	GG	GG	GG	GG	GG	GG	GG	GG	GG	GG	GG	GG	GG	GG	GG	GG	GG	AG	GG	GG	GG
AX-94535036	Target	GG	GG	GG	GG	AG	GG	GG	GG	GG	GG	GG	GG	GG	GG	GG	GG	GG	GG	GG	GG	GG	GG	GG	GG	GG	GG	GG	GG	GG	GG	GG
	109	GG	GG	GG	GG	GG	GG	GG	GG	GG	GG	GG	GG	GG	GG	GG	GG	GG	GG	GG	GG	GG	GG	GG	GG	GG	GG	GG	GG	GT	GG	GG
	43	AC	AC	AC	CC	AC	AC	AC	AC	AC	AC	AC	AC	AC	AC	AC	AC	AC	AC	AC	AC	AC	AC	AC	AC	AC	AC	AC	AC	CC	AC	AC
AX-94535661	Target	CG	CG	CG	GG	CG	GG	CG	GG	GG	GG	GG	GG	CG	CG	GG	CG	GG	GG	CG	GG	CG	GG	GG	GG	CG	CG	GG	GG	CG	CG	CG
	65	AG	AG	AG	GG	AG	GG	AG	GG	GG	GG	GG	GG	AG	AG	GG	GG	GG	GG	AG	GG	AG	GG	GG	GG	AG	AG	GG	GG	AG	AG	AG
AX-94537311	Target	TT	TT	TT	CT	CT	CT	CT	CT	CT	CT	TT	CT	CT	CT	TT	TT	CT	CT	TT	TT	CT	CT	TT	CT	CT	TT	TT	TT	CT	TT	CT
	96	AC	AC	AC	AC	AC	AC	AC	AC	AC	AC	AC	AC	AA	AC	AC	AC	AC	AC	AC	AC	AC	AA	AC	AC	AC	AC	AC	AC	AC	AC	AC
AX-94539354	Target	GG	GG	GG	GG	GG	AG	GG	GG	GG	GG	GG	GG	AG	GG	GG	GG	AG	AG	GG	GG	GG	AG	GG	GG	AG	AG	GG	AG	GG	GG	GG
	103	AA	AA	AA	AA	AA	AA	AA	AA	AA	AA	AA	AC	AA	AA	AA	AC	AA	AA	AC	AA	AA	AA	AA	AA	AA	AC	AA	AC	AA	AC	AA
AX-94540502	Target	AC	AC	AC	AC	AC	AC	AC	AC	AC	AC	AC	AC	AC	AC	AC	AC	AC	AC	AC	AC	AC	AC	AC	AC	AC	AC	AC	AC	AC	AC	AC
	60	CC	CC	CC	CC	CC	CC	CC	CC	CC	CC	CC	CC	CC	CC	CC	CC	CC	CC	CG	CG	CC	CC	CC	CC	CG	CG	CC	CG	CC	CC	CC
AX-94540532	Target	CG	GG	CG	GG	GG	GG	GG	GG	GG	GG	GG	CG	CG	CG	GG	CG	GG	GG	CG	CG	GG	GG	CG	CG	GG	CG	CG	CG	CG	CG	GG
	74	AG	AG	AG	AG	AG	CG	AG	GG	AG	AG	AG	AG	GG	GG	AG	AG	AG	AG	CG	AG	AG	AG	AG	AG	AG	CG	AG	AG	AG	AG	AG
AX-94542222	Target	GT	GT	GT	GT	GT	GT	GT	GT	GT	GT	GT	GT	GT	GT	GT	GT	GT	GT	GT	GT	GT	GT	GT	GT	GT	GT	GT	GT	GT	GT	GT
	50	CC	CC	CT	CC	CC	CT	CC	CC	CC	CT	CC	CT	CT	CC	CT	CT	CT	CT	CC	CT	CT	CT	CT	CC	CT	CT	CT	CC	CT	CT	CC
	20	CT	CC	CT	CT	CT	CT	CC	CT	CT	CT	CT	CT	CT	CT	CT	CT	CT	CT	CC	CT	CT	CT	CT	CC	CT	CT	CT	CT	CC	CT	CT
	19	CC	CC	CC	CC	CC	CC	CC	CC	CC	AC	CC	AC	CC	CC	CC	CC	CC	CC	CC	CC	CC	CC	CC	CC	CC	AC	CC	CC	CT	CC	CC
AX-94544260	Target	GG	GG	GG	GG	GG	GG	GG	GG	GG	GG	GG	GG	GG	GG	GG	GG	GG	GG	GG	GG	GG	GG	GG	GG	GG	GG	GG	GG	GG	GG	GG
	66	AT	CT	TT	TT	TT	AT	TT	AT	TT	TT	CT	TT	AT	AT	CT	TT	TT	AT	TT	TT	AT	TT	TT	TT	TT	TT	TT	TT	AT	TT	TT
	37	CC	CT	CC	CC	CC	CC	CC	CC	CC	CC	CT	CC	CC	CC	CC	CC	CC	CC	CC	CC	CC	CC	CC	CC	CC	CC	CC	CC	CC	CC	CC
AX-94546397	Target	AG	GG	AG	GG	AG	GG	GG	AG	GG	GG	AG	GG	AG	AG	AG	GG	AG	AG	AG	AG	AG	GG	AG	GG	AG	AG	AG	GG	AG	AG	AG
	22	GG	AG	GG	NN	GG	NN	AG	GG	GG	NN	GG	GG	GG	GG	GG	NN	NN	NN	NN	GG	NN	AA	AG	NN	GG	NN	NN	GG	GG	GG	NN
AX-94546495	Target	GT	GT	GT	TT	GT	TT	GT	GT	TT	TT	TT	TT	GT	GT	GT	TT	TT	TT	GT	GT	GT	TT	GT	GT	GT	GT	TT	TT	TT	GT	GT
	100	TT	TT	TT	CT	TT	TT	TT	TT	TT	CT	TT	TT	TT	TT	TT	TT	TT	TT	TT	TT	TT	TT	TT	TT	TT	TT	TT	TT	TT	TT	TT
AX-94549520	Target	CT	CT	CT	CT	CT	CT	CT	CT	CT	CT	CT	CT	CT	CT	CT	CT	CT	CT	CT	CT	CT	CT	CT	CT	CT	CT	CT	CT	CT	CT	CT
	32	CC	CC	CC	CT	CC	CT	CC	CC	CT	CC	CC	CC	CC	CC	CC	CC	CC	CC	CT	CC	CC	CC	CC	CC	CC	CC	CC	CT	CC	CC	CC
AX-94549574	Target	AG	AG	AG	GG	GG	GG	GG	AG	GG	AG	AG	AG	AG	AG	AG	AG	GG	AG	AG	AG	GG	AG	AG	GG	AG	AG	AG	GG	AG	GG	GG
	91	GG	AG	AG	AG	GG	AG	GG	GG	GG	AG	AG	AG	GG	AG	GG	AG	GG	AG	AG	AG	AG	AG	GG	AG	AG	AG	AG	AG	GG	GG	AG
AX-94559635	Target	GG	GG	GG	GG	GG	GG	GG	GG	GG	GG	GG	GG	GG	GG	GG	GG	GG	GG	GG	GG	GG	GG	GG	GG	GG	GG	GG	GG	GG	GG	GG
	28	AA	AA	AA	AA	AA	AT	AA	AA	AA	AA	AA	AT	AA	AT	AA	AA	AA	AA	AA	AA	AT	AA	AA	AA	AT	AA	AA	AA	AT	AA	AA
AX-94564432	Target	GG	AG	GG	GG	GG	GG	GG	GG	GG	GG	GG	GG	GG	GG	GG	AG	AG	GG	GG	GG	GG	AG	GG	AG	GG	GG	GG	GG	GG	GG	GG
	106	AG	AG	AG	AG	AG	AG	AG	AG	AG	AG	AG	AG	AG	AG	AG	AG	AG	AG	AG	AA	AG	AG	AG	AG	AG	AG	AG	AG	AG	AG	AG
AX-94570942	Target	CC	CC	CC	AC	AC	CC	CC	CC	CC	CC	CC	CC	CC	CC	CC	CC	CC	CC	CC	CC	CC	CC	CC	CC	CC	CC	CC	CC	CC	CC	AC
	99	GG	GG	GG	GG	GG	GG	GG	GG	GG	GG	GG	GG	GG	GG	GG	AG	GG	GG	AG	GG	GG	GG	GG	GG	GG	AG	GG	AG	GG	GG	GG
AX-94571442	Target	AG	AG	AG	AG	AG	AG	AG	AG	AG	AG	AG	GG	AG	AG	AG	AG	AG	AG	AG	AG	AG	AG	AG	AG	AG	AG	AG	AG	AG	AG	AG
	109	CT	CC	CT	CC	CC	CT	CT	CT	CT	CT	CC	CT	CT	CT	CT	CT	CT	CT	CT	CT	CT	CT	CT	CT	CT	CT	CT	CT	CC	CT	CT
AX-94577378	Target	AG	GG	AG	AG	GG	GG	GG	GG	AG	AG	AG	AG	GG	AG	AG	AG	GG	GG	AG	GG	GG	GG	GG	GG	GG	GG	GG	GG	AG	GG	GG
	75	GT	GT	GT	GT	GT	GT	GT	GT	GT	GT	GT	GG	GT	GT	GT	GT	GT	GT	GT	GT	GT	GT	GT	GT	GT	GT	GT	GT	GT	GT	GT
	60	CT	CT	CT	CT	CT	TT	CT	CT	CT	CT	CT	TT	CT	CT	CT	CT	CT	CT	CT	CT	CT	CT	CT	CT	TT	CT	CT	CT	CT	CT	CT
	35	GT	GT	GG	GG	GG	GT	GT	GT	GG	GG	GG	GG	GT	GT	GT	GG	GG	GT	GT	GG	GG	GT	GG	GT	GG	GG	GG	GT	GG	GT	GT
AX-94579391	Target	GG	GG	GG	AG	GG	AG	GG	GG	AG	AG	GG	AG	GG	GG	GG	AG	GG	GG	GG	GG	GG	GG	GG	GG	GG	GG	GG	AG	GG	GG	GG
	108	AA	AG	AA	AA	AA	AA	AG	AA	AA	AA	AA	AA	AA	AA	AA	AA	AA	AA	AA	AA	AA	AG	AG	AA	AA	AA	AA	AA	AA	AA	AA
AX-94582074	Target	CC	CC	AC	CC	CC	CC	CC	AC	CC	CC	AC	CC	CC	AC	AC	CC	CC	CC	AC	AC	CC	CC	CC	CC	CC	CC	CC	CC	CC	CC	CC
	50	GG	GG	GG	GG	GG	GG	AG	GG	GG	GG	GG	GG	AG	GG	GG	GG	GG	GG	AG	GG	AG	GG	GG	GG	GG	GG	AG	GG	AG	GG	AG
AX-94583229	Target	GG	AG	GG	GG	AG	GG	GG	GG	GG	GG	GG	AG	GG	AG	GG	GG	GG	GG	GG	GG	GG	GG	AG	GG	AG	GG	AG	GG	GG	GG	GG
	96	AG	AG	AG	AG	AG	AG	GG	AG	AG	AG	AG	AG	AG	AG	GG	AG	GG	AG	AG	AG	AG	GG	AG	GT	GG	AG	GG	AG	GG	GG	AG
AX-94593425	Target	AC	AC	AC	AC	CC	AC	AC	AC	CC	CC	AC	AC	AC	AC	CC	CC	AC	AC	AC	CC	AC	AC	AC	AC	AC	CC	AC	CC	CC	CC	CC
	70	GG	GG	AG	GG	GG	GG	GG	AG	GG	GG	GG	GG	GG	GG	AG	AG	GG	GG	GG	GG	AG	GG	GG	GG	GG	GG	GG	GG	GG	GG	GG
AX-94593533	Target	GG	GG	GG	GG	AG	GG	GG	GG	GG	AG	AG	GG	GG	GG	GG	GG	GG	GG	AG	GG	GG	GG	GG	GG	GG	GG	GG	AG	GG	GG	GG
	64	AG	AG	AG	AG	AG	AG	AA	AG	AG	AA	AG	AG	AG	AA	AG	AG	AA	AA	AA	AG	AG	AG	AA	AG	AG	AG	AG	AA	AG	AA	AG
AX-94594036	Target	CC	CC	CC	CC	CC	CC	CC	CC	CC	CC	CC	CC	CC	CC	CC	AC	CC	CC	AC	CC	CC	AC	AC	CC	CC	CC	CC	CC	CC	CC	CC
	21	GG	GG	GG	GG	GG	GG	GT	GG	GG	GG	GG	GG	GG	GG	GG	GG	GG	GG	GG	GG	GG	GG	GG	GG	GG	GG	GG	GG	GG	GG	GG
AX-94605742	Target	GG	GG	AG	GG	GG	GG	GG	GG	GG	GG	GG	GG	GG	GG	GG	AG	GG	GG	GG	GG	AG	GG	GG	GG	GG	GG	GG	GG	GG	GG	GG
	38	CG	CC	CG	CG	CG	CG	CC	CG	CG	CG	CG	CG	CG	CG	CG	CG	CG	CG	CC	CG	CG	CG	CG	CC	CG	CG	CG	CG	CG	CG	CG
AX-94606483	Target	GG	GG	GG	GG	GG	GG	GG	GG	GG	GG	GG	GG	GG	GG	GG	GG	GG	GG	GG	GG	GG	GG	GG	GG	GG	GG	GG	GG	GG	GG	GG
	75	CC	CC	CC	CC	CC	CC	CC	CC	CC	CC	CC	CC	CC	CC	CC	CC	CC	CC	CG	CC	CC	CC	CC	CC	CC	CC	CC	CC	CC	CC	CC
AX-94607479	Target	CC	CC	CC	CC	CC	CC	CC	CC	CC	CC	CC	CC	CC	CC	CC	CC	CC	CC	CC	CC	CC	CC	CC	CC	CC	CC	CC	CC	CC	CC	CC
	87	GG	GG	AG	GG	GG	AG	GG	GG	AG	AG	GG	GG	AG	GG	GG	GG	GG	AG	GG	AG	GG	GG	GG	GG	GG	AG	GG	GG	GG	GG	GG
	26	AG	AG	AG	AG	AG	AG	AG	AG	AG	AG	AG	AG	AG	AG	AG	AG	AG	AG	AG	AG	AG	AG	AG	AG	AG	AG	AG	AT	AG	AG	AG
	22	TT	CC	CT	CT	CT	CT	CT	TT	CT	CT	CT	CT	CT	CT	CT	CT	CT	CT	CT	CT	CT	CG	CT	AC	CT	CT	CT	CC	CT	CC	CT
AX-94608280	Target	AC	AC	AC	AC	AC	AC	AC	AC	AC	AC	AC	AC	AC	AC	AC	AC	AC	AC	AC	AC	AC	AC	AC	CC	AC	AC	AC	AC	AC	AC	AC
	66	CC	CC	CC	CC	CC	CC	CC	CC	CC	CC	CC	CC	CT	CC	CC	CC	CC	CC	CC	CC	CC	CC	CC	CC	CC	CC	CC	CC	CC	CC	CC
AX-94622271	Target	TT	TT	TT	CT	TT	CT	TT	TT	CT	CT	TT	CT	TT	TT	TT	CT	TT	TT	TT	TT	TT	TT	TT	TT	TT	TT	TT	CT	TT	TT	TT
	14	CT	CC	CT	CT	CT	CT	CC	CT	CC	CT	CT	CT	CT	CT	CT	CT	CT	CT	CT	CT	CT	CC	CC	CT	CT	CT	CC	CT	CT	CT	CT
AX-94625988	Target	GG	GG	GG	GG	GG	GG	GG	GG	GG	GG	GG	GG	GG	GG	GG	GG	GG	GG	GG	GG	GG	GG	GG	GG	GG	GG	GG	GG	GG	GG	GG
	66	CT	CG	CC	CC	CC	CC	CC	CC	CC	CC	CC	CT	CC	CC	CC	CC	CC	CG	CC	CC	CC	CG	CC	CC	CC	CC	CC	CC	CT	CC	CC
AX-94627971	Target	AG	AG	GG	AG	GG	AG	AG	GG	AG	AG	GG	AG	AG	AG	GG	AG	GG	AG	AG	GG	AG	AG	AG	GG	GG	GG	GG	AG	GG	AG	GG
	30	CT	CT	CT	CT	CT	CT	CC	CT	CT	CT	CC	CT	CT	CT	CC	CT	CC	CT	CT	CC	CT	CT	CT	CC	CC	CT	CC	CT	CT	CT	CC
AX-94628926	Target	TT	TT	TT	TT	TT	TT	TT	TT	TT	TT	TT	TT	TT	TT	TT	TT	CT	TT	TT	TT	TT	TT	CT	TT	TT	TT	TT	TT	TT	TT	TT
	91	GG	GG	GG	GG	GG	GG	GG	GG	GG	GG	GG	GG	GG	GG	GG	GG	GG	GG	GG	AG	GG	GG	GG	GG	GG	GG	GG	GG	GG	GG	GG
	87	CG	GG	CG	CG	CG	CG	GG	CG	CG	CG	CG	CG	GG	GG	CG	GG	GG	CG	CG	CG	AG	CG	AG	CG	CG	CG	CG	CG	CG	CG	CG
	40	GG	CG	GG	GG	GG	GG	GG	GG	GG	GG	GG	GG	GG	GG	GG	GG	GG	GG	GG	GG	GG	GG	GG	GG	GG	GG	GG	GG	CG	GG	GG
	17	GG	GT	GG	GG	GG	GG	GG	GG	GG	GG	GG	GG	GG	GT	GG	GG	GG	GG	GG	GG	GG	GG	GG	GG	GG	GG	GG	GG	GG	GG	GG
AX-94629424	Target	CT	CT	CT	CT	CT	CT	CT	CT	CT	CT	CT	CT	CT	CT	CT	CT	CT	CT	CT	CT	CT	CT	CT	CT	CT	CT	CT	CT	CT	CT	CT
	100	AA	AC	AC	AA	AA	AA	AA	AA	AA	AA	AC	AC	AC	AA	AA	AC	AA	AC	AA	AA	AA	AA	AA	AA	AC	AC	AA	AC	AC	AA	AA
AX-94634249	Target	AG	AG	AG	AG	AG	GG	AG	AG	GG	AG	AG	AG	AG	AG	AG	GG	AG	GG	AG	GG	GG	AG	AG	AG	AG	GG	AG	AG	AG	GG	AG
	37	AG	AG	AG	AG	AG	AG	AG	AG	AG	AG	AG	AG	AG	AG	AG	AG	AG	AG	AG	AG	AG	AG	AG	GG	AG	AG	AG	AG	AG	AG	AG
AX-94636332	Target	GT	GG	GT	GT	GG	GT	GG	GG	GG	GG	GT	GG	GT	GG	GG	GT	GT	GT	GT	GT	GT	GT	GT	GG	GT	GT	GG	GT	GT	GT	GG
	75	CG	GG	CG	CG	CG	CG	CG	CG	CG	CG	CG	CG	CG	CG	CG	CG	CG	CG	CG	CG	CG	CG	CG	CG	CG	CG	CG	CG	CG	CG	CG
AX-94637211	Target	AG	AG	AG	AG	AG	AG	AG	AG	AG	AG	AG	AG	AG	AG	AG	AG	AG	AG	AG	AG	AG	AG	AG	AG	AG	AG	AG	AG	AG	AG	AG
	79	AA	AC	AC	AA	AA	AA	AA	AA	AA	AA	AA	AC	AA	AA	AA	AA	AG	AA	AA	AA	AA	AA	AG	AG	AA	AA	AC	AA	AG	AA	AA
AX-94639168	Target	CG	CG	CG	CG	GG	CG	GG	CG	CG	CG	CG	CG	GG	CG	CG	GG	CG	GG	CG	CG	CG	CG	CG	CG	CG	CG	CG	CG	GG	CG	CG
	84	AG	AG	AG	AG	AG	AG	GG	AG	AG	AG	AG	AG	AG	AG	AG	GG	AG	AG	AG	AG	AG	AG	AG	AG	AG	AG	AG	AG	GG	AG	AG
	8	CG	CT	CT	CG	CG	CG	CT	CG	CG	CT	CG	CG	CT	CG	CG	CT	CG	CC	CT	CG	CT	CT	CG	CC	CG	CG	CG	CC	CG	CG	CG
AX-94639652	Target	GG	AG	AG	AG	GG	AG	GG	AG	AG	AG	AG	GG	AG	AG	AG	GG	AG	GG	AG	AG	AG	AG	GG	AG	GG	GG	AG	GG	AG	AG	AG
	19	AA	AA	AT	AA	AA	AA	AA	AA	AA	AA	AA	AA	AA	AA	AA	AA	AA	AA	AA	AA	AA	AA	AA	AA	AA	AA	AA	AA	AA	AA	AA
AX-94640231	Target	CG	GG	GG	CG	CG	CG	GG	CG	CG	CG	CG	CG	CG	CG	CG	CG	CG	CG	CG	GG	CG	GG	CG	CG	GG	CG	GG	CG	GG	CG	CG
	98	TT	TT	TT	TT	TT	TT	TT	TT	TT	TT	TT	CT	TT	TT	TT	TT	TT	TT	TT	TT	TT	TT	TT	TT	TT	TT	TT	TT	TT	TT	TT
AX-94643307	Target	GG	GG	GG	GG	GG	GG	GG	GG	GG	GG	GG	GG	GG	GG	GG	GG	GG	GG	GG	GG	GG	CG	GG	GG	GG	GG	GG	GG	GG	GG	GG
	76	GT	GG	GG	GT	GG	GG	GG	GG	GG	GG	GT	GT	GT	GT	GG	GG	GT	GT	GG	GG	GT	GT	GT	GT	GT	GG	GG	GG	GT	GG	GG
AX-94645427	Target	AC	CC	CC	CC	CC	CC	CC	AC	CC	CC	CC	CC	AC	AC	CC	AC	CC	AC	CC	CC	CC	CC	CC	CC	AC	CC	CC	AC	CC	CC	CC
	98	AG	GG	GG	AG	GG	GG	GG	AG	GG	GG	GG	GG	AG	AG	GG	AG	GG	AG	AG	AG	GG	GG	GG	GG	AG	GG	GG	AG	GG	GG	AG
AX-94648125	Target	CT	CT	TT	CT	CT	CT	CT	CT	TT	TT	TT	AT	CT	CT	CT	AT	AT	TT	CT	AT	CT	CT	TT	TT	CT	TT	TT	CT	CT	CT	CT
	81	CC	CC	CC	CC	CC	CT	CC	CC	CC	CT	CC	CC	CC	CT	CT	CC	CT	CC	CC	CC	CC	CC	CC	CT	CC	CC	CT	CC	CC	CT	CC
	34	CT	CT	TT	CT	CT	CT	CT	CT	TT	TT	TT	AT	CT	CT	CT	AT	AT	TT	CT	AT	CT	CT	TT	TT	CT	TT	TT	CT	CT	CT	CT
AX-94648761	Target	AC	AC	AC	AC	AC	AC	AC	AC	AC	AC	AC	AC	AC	AC	AC	AC	AC	AC	AC	AC	AC	AC	AC	AC	AC	AC	AC	AC	AC	AC	AC
	83	AT	AT	AT	AT	AT	AT	AT	AT	AT	AT	AT	AT	AT	AT	AT	AT	AT	AT	AT	AT	AT	AT	AT	AT	AT	AT	AT	AT	AA	AT	AT
	29	CC	CC	CC	CC	CC	CC	CC	CC	CC	CC	CC	CC	CC	CC	CC	CC	CC	CC	CC	CC	CC	CC	CC	CC	CC	CC	CC	CC	CT	CC	CC
AX-94650728	Target	CT	CT	CT	CT	CT	CT	CT	CT	CT	CT	CT	CT	CT	CT	CT	TT	CT	CT	CT	CT	CT	TT	CT	CT	CT	CT	CT	CT	CT	CT	CT
	77	AG	AG	AG	AG	AG	AG	AG	AG	AG	AG	AG	AG	AA	AG	AG	AA	AG	AG	AG	AG	AG	AA	AG	AG	AG	AG	AG	AG	AG	AG	AG
AX-94652100	Target	AT	TT	TT	TT	TT	TT	TT	AT	TT	AT	TT	TT	TT	AT	TT	AT	TT	TT	AT	TT	TT	AT	TT	TT	TT	TT	TT	AT	TT	TT	TT
	103	AC	AG	AG	AG	AC	AG	AC	AG	AG	AG	AA	AG	AC	AA	AG	AG	AC	AG	AG	AG	AG	AG	AG	AG	AC	AG	AC	AG	AG	AG	AG
AX-94659499	Target	GG	GG	CG	CG	GG	GG	GG	GG	GG	GG	GG	GG	GG	GG	GG	GG	GG	GG	GG	GG	GG	GG	GG	GG	GG	GG	GG	GG	GG	GG	GG
	94	AA	AA	AG	AA	AA	AA	AG	AA	AA	AA	AA	AA	AG	AA	AG	AA	AA	AA	AA	AA	AA	AA	AG	AA	AA	AG	AA	AA	AG	AA	AA
	73	CC	CC	CC	CT	CC	CC	CC	CC	CC	CC	CC	CC	CC	CC	CC	CC	CC	CC	CC	CC	CC	CC	CC	CC	CC	CC	CC	CC	CC	CC	CC
	22	GT	GT	GT	GT	GT	GT	GT	GT	GT	GG	GT	GT	GT	GG	GT	GT	GG	GT	GG	GT	GT	GT	GT	GT	GT	GT	GT	GG	GT	GT	GG
AX-94662315	Target	AG	AG	AG	AG	AG	AG	AG	AG	AG	AG	AG	AG	AG	AG	AG	AG	AG	AG	AG	AG	AG	AG	AG	AG	AG	AG	AG	AG	AG	AG	AG
	15	TT	TT	TT	TT	TT	TT	CG	CG	TT	TT	TT	TT	TT	TT	TT	CT	CT	TT	CT	GT	TT	TT	TT	TT	CT	CT	GG	CT	TT	TT	TT
AX-94666545	Target	GG	GG	GG	AG	AG	GG	GG	GG	GG	GG	AG	GG	GG	GG	AG	GG	GG	GG	GG	GG	GG	GG	GG	GG	GG	GG	GG	GG	GG	GG	AG
	51	CC	CC	CC	CC	CC	CC	CC	CC	CT	CC	CC	CC	CT	CC	CC	CC	CC	CC	CC	CC	CC	CC	CC	CC	CC	CC	CC	CC	CC	CC	CC
AX-94670545	Target	TT	TT	TT	TT	TT	TT	TT	TT	TT	TT	TT	TT	TT	TT	TT	TT	TT	TT	TT	TT	TT	TT	TT	TT	TT	TT	CT	TT	TT	TT	TT
	85	CG	CG	GG	CG	CG	GG	GG	GG	GG	GG	CG	CG	GG	GG	GG	GG	GG	CG	CG	GG	CG	CG	GG	CG	GG	CG	AG	CG	GG	GG	GG
AX-94671597	Target	CC	CC	CC	CC	CC	CC	CC	CC	CC	CC	CC	CC	CC	CC	CC	CC	CC	CC	CC	CC	CC	CC	CC	CC	CC	AC	AC	CC	CC	CC	CC
	42	CT	CT	CT	CT	CT	CT	CT	CT	CT	CT	CT	CT	CT	CT	CT	CT	CT	CT	CT	CT	CT	CT	CT	CC	CT	CT	CT	CT	CT	CT	CT
AX-94671765	Target	CT	TT	TT	TT	TT	TT	TT	TT	TT	TT	TT	TT	TT	TT	TT	TT	TT	TT	TT	TT	TT	TT	TT	TT	TT	TT	TT	TT	TT	TT	TT
	38	AG	GG	GG	GG	GG	GG	GG	GG	GG	GG	AG	GG	GG	GG	GG	GG	GG	AG	GG	GG	GG	AG	GG	GG	GG	GG	AG	GG	AG	GG	GG
	85	GT	TT	GT	TT	GT	GT	TT	TT	GT	GT	GT	TT	TT	TT	GT	GT	TT	GT	GT	GT	GT	TT	GT	TT	TT	GT	TT	GT	TT	TT	GT
AX-94678407	Target	GG	GG	GG	GG	GG	GG	GG	GG	GG	GG	GG	GG	GG	GG	GG	GG	GG	GG	GG	GG	GG	GG	GG	GG	GG	GG	GG	GG	GG	GG	GG
	105	AG	AG	AG	AG	AG	AG	AG	AG	AG	AG	AG	AG	AG	AG	AG	AG	AG	GG	AG	AG	AG	AG	AG	AG	AG	AG	AG	AG	AG	AG	AG
AX-94680045	Target	GG	GG	GG	GG	AG	GG	GG	GG	GG	GG	GG	GG	GG	GG	GG	GG	GG	GG	GG	GG	GG	GG	GG	GG	GG	GG	GG	GG	GG	GG	GG
	83	TT	TT	TT	TT	GT	TT	TT	TT	TT	TT	TT	TT	TT	TT	TT	TT	TT	TT	TT	TT	TT	TT	TT	TT	TT	TT	TT	TT	TT	TT	TT
AX-94683427	Target	CT	CT	CT	CT	CT	CT	CT	CT	CT	CT	CT	CT	CT	CT	CT	CT	CT	CT	CT	CT	CT	CT	CT	CT	CT	CT	CT	CT	CT	CT	CT
	103	GG	GG	GG	GG	GT	GG	GT	GT	GG	GG	GG	GG	GG	GG	GG	GG	GT	GG	GT	GG	GG	GT	GG	GG	GG	GG	GG	GG	GG	GG	GT
	29	TT	TT	TT	TT	TT	TT	TT	TT	TT	TT	TT	TT	TT	TT	TT	TT	TT	TT	TT	CT	TT	TT	TT	TT	TT	TT	TT	TT	TT	TT	TT
AX-94686153	Target	GG	GG	GG	AG	GG	AG	GG	GG	GG	AG	GG	AG	GG	GG	GG	AG	GG	GG	GG	GG	GG	GG	GG	GG	GG	GG	GG	AG	GG	GG	GG
	43	AC	CC	CC	CT	AC	CT	CC	AC	CC	CT	CC	CT	CC	CC	AC	CT	AC	CC	CC	CC	CC	CC	AC	CC	CC	AC	CC	CT	CC	AC	AC
AX-94693693	Target	AG	GG	AG	GG	GG	AG	GG	GG	AG	AG	GG	GG	AG	AG	GG	GG	GG	AG	GG	GG	GG	GG	GG	GG	GG	AG	GG	GG	AG	GG	GG
	74	CC	CC	CC	AC	CC	CC	CC	AC	CC	AC	CC	AC	CC	CC	CC	CC	CC	AC	CC	CC	AC	CC	AC	CC	CC	CC	CC	CC	AC	AC	CC
	50	AA	AA	AA	AA	AG	AA	AA	AA	AA	AA	AA	AA	AA	AA	AA	AA	AA	AA	AA	AA	AA	AA	AA	AA	AA	AA	AA	AA	AA	AA	AA
AX-94694432	Target	TT	TT	CT	CT	TT	TT	TT	TT	TT	CT	TT	TT	TT	TT	CT	CT	TT	TT	CT	TT	TT	TT	TT	TT	TT	CT	CT	TT	CT	CT	TT
	28	AA	AA	AA	AA	AA	AT	AA	AA	AA	AA	AA	AA	AA	AA	AA	AT	AA	AA	AT	AA	AA	AA	AA	AA	AA	AA	AA	AA	AA	AA	AA
AX-94696126	Target	CC	AC	CC	AC	CC	CC	CC	CC	CC	CC	CC	CC	AC	CC	CC	CC	CC	CC	CC	CC	CC	CC	CC	CC	CC	CC	CC	CC	CC	CC	CC
	101	GG	GG	GG	GG	GG	GG	GG	GG	GG	GG	GG	CG	CG	GG	GG	GG	GG	GG	GG	GG	GG	GG	GG	GG	GG	GG	AG	GG	GG	GG	GG
AX-94699507	Target	AG	AG	AG	GG	GG	AG	AG	AG	AG	AG	AG	AG	AG	AG	AG	GG	AG	AG	GG	AG	AG	AG	AG	AG	AG	GG	AG	GG	AG	AG	GG
	75	AA	AA	AA	AA	AA	AA	AA	AA	AA	AA	AA	AA	AA	AA	AA	AA	AA	AT	AT	AA	AA	AA	AA	AA	AA	AT	AA	AT	AA	AA	AA
AX-94702227	Target	GG	GG	GG	GG	GG	GG	CG	GG	GG	GG	GG	GG	CG	GG	GG	GG	GG	GG	GG	CG	CG	GG	GG	CG	GG	CG	GG	GG	GG	CG	GG
	24	CT	CT	CT	CT	CT	CT	CT	CT	CT	CC	CT	CT	CT	CT	CT	CT	CT	CT	CT	CT	CC	CT	CT	CT	CT	CT	CT	CT	CT	CT	CT
AX-94705282	Target	AG	AG	AG	AG	AG	AG	AG	AG	AG	AG	AG	AG	AG	AG	AG	AG	AG	AG	AG	AG	AG	AG	AG	AG	AG	AG	AG	GG	AG	AG	AG
	99	CT	CT	CT	CT	CT	CT	CT	CT	CT	CT	CT	TT	CT	CT	CT	CT	CT	CT	CT	CT	CT	CT	CT	CT	CT	CT	CT	CT	CT	CT	CT
AX-94706443	Target	AG	AG	CG	GG	AG	GG	GG	AG	GG	GG	GG	AG	GG	AG	GG	AA	GG	GG	GG	GG	GG	AG	AG	AG	AG	GG	AG	AG	AG	GG	GG
	83	AG	AG	GT	GG	AG	GG	GG	AG	GG	GG	GG	AG	GG	AG	GG	AG	GG	GG	GG	GG	GG	AG	AG	AG	AG	GG	AG	AG	AG	GG	GG
AX-94707506	Target	CC	CC	CC	AC	CC	AC	CC	CC	CC	AC	CC	CC	CC	CC	CC	CC	CC	CC	CC	CC	CC	CC	CC	CC	CC	CC	CC	CC	CC	CC	CC
	83	AT	AT	AT	AA	AA	AA	AA	AT	AA	AA	AA	AT	AT	AC	AA	AA	AA	AT	AA	AA	AA	AA	AA	AA	AT	AT	AA	AA	AT	AA	AT
AX-94708164	Target	GG	AG	GG	GG	GG	GG	AG	GG	GG	GG	GG	GG	GG	GG	GG	GG	GG	GG	GG	GG	GG	GG	GG	GG	GG	GG	GG	GG	GG	GG	GG
	83	GG	GG	GG	GG	GG	GG	AG	GG	GG	GG	GG	GG	GG	GG	GG	GG	AG	GG	GG	GG	GG	GG	GG	GG	GG	GG	GG	GG	GG	GG	GG
AX-94709485	Target	CT	CT	CT	CT	CT	CT	CT	CT	CT	CT	CT	CT	CT	CT	CT	CT	CT	CT	CT	TT	CT	CT	CT	CT	CT	CT	TT	CT	CT	CT	CT
	106	CG	CG	CG	CG	CG	CG	CG	CG	CG	CG	CG	CG	CG	CG	CG	CG	CG	CG	CG	CC	CG	CG	CG	CG	CG	CG	CC	CG	CG	CG	CG
AX-94710605	Target	TT	CT	CT	CT	CT	TT	CT	TT	CT	CT	CT	CT	TT	CT	CT	CT	CT	TT	CT	CT	CT	CT	CT	CT	TT	TT	CT	CT	CT	TT	CT
	73	GT	GT	GT	GT	GT	GT	GT	GT	GT	GT	GT	GT	GT	GT	GT	TT	GT	GT	GT	GT	GT	TT	GT	GT	GT	GT	GT	GT	GT	GT	GT
AX-94711442	Target	GG	AG	GG	GG	GG	GG	GG	GG	GG	GG	GG	GG	GG	GG	GG	GG	GG	GG	GG	GG	GG	GG	GG	GG	GG	GG	GG	GG	GG	GG	GG
	67	GG	GG	GG	GG	GG	AG	GG	GG	GG	AG	GG	GG	GG	GG	GG	GG	GG	AG	AG	GG	GG	AG	AG	AG	AG	AG	AG	GG	AG	GG	AG
AX-94712332	Target	AC	CC	AC	CC	CC	AC	CC	AC	CC	AC	AC	AC	AC	AC	AC	AC	AC	AC	AC	CC	AC	CC	CC	CC	CC	AC	AC	AC	AC	AC	CC
	92	GG	GG	GG	GG	GG	GG	GG	GG	AG	GG	GG	GG	GG	GG	GG	GG	GG	GG	GG	GG	GG	GG	GG	GG	GG	GG	GG	GG	GG	GG	GG
AX-94712553	Target	TT	TT	TT	TT	TT	TT	TT	TT	TT	TT	TT	TT	TT	TT	TT	TT	TT	TT	TT	TT	TT	TT	TT	TT	TT	TT	TT	TT	TT	TT	TT
	74	AT	AT	TT	TT	TT	TT	AT	AT	TT	AT	AT	TT	TT	TT	TT	TT	AT	TT	TT	CT	TT	AT	TT	TT	CT	AT	TT	TT	AT	TT	TT
	51	CT	TT	CT	CT	CT	CT	TT	CT	TT	CT	CT	TT	CT	TT	CT	CT	CT	CT	CT	TT	CT	TT	CT	CT	CT	CT	CT	CT	CT	CT	CT
	32	CT	CC	CT	CT	CT	CT	CC	CT	CT	CT	CT	CC	CT	CT	CT	CT	CT	CT	CC	CC	CT	CC	CT	CT	CC	CT	CC	CT	CT	CT	CT
AX-94715241	Target	GG	GG	AG	GG	GG	GG	AG	GG	GG	AG	GG	GG	GG	AG	GG	GG	GG	GG	GG	GG	GG	GG	GG	GG	GG	AG	GG	AG	GG	GG	GG
	73	CT	CT	CT	CT	CT	CT	CT	CT	CT	CT	CT	CT	CT	CT	CT	CT	CT	CT	CT	CT	CT	CT	CT	CT	CT	CT	TT	CT	CT	CT	CT
AX-94717904	Target	AC	CC	CC	CC	CC	CC	CC	CC	CC	CC	CC	CC	CC	CC	CC	AC	AC	CC	CC	CC	CC	AC	CC	AC	CC	CC	CC	CC	CC	CC	CC
	54	AG	AG	AG	AG	AG	AG	AG	AG	AG	AG	AG	AG	AG	AG	AG	AG	AG	AG	GG	AG	AG	AG	AG	AG	AG	AG	AG	AG	AG	AG	AG
AX-94721391	Target	AG	AG	AG	AG	AG	AG	AG	AG	AG	AG	AG	AG	AG	AG	AG	AG	AG	AG	AG	AG	AG	AG	AG	AG	AG	AG	AG	AC	AG	AG	AG
	102	AT	AA	AG	AT	AG	AT	AA	AT	AT	AG	AA	AG	AT	AA	AA	AG	AG	AT	AT	AG	AG	AA	AG	AA	AG	AT	AG	AG	AG	AT	AA
	54	GG	GG	GT	GG	GG	GG	GG	GG	GG	GG	GG	GT	GG	GG	GG	GG	GG	GG	GG	GG	GG	GG	GG	GG	GG	GG	GT	GG	GT	GG	GG
	29	CT	CT	CC	CT	CC	CT	CT	CT	CT	CC	CT	CC	CT	CT	CT	CC	CC	CT	CT	CC	CC	CT	CC	CT	CC	CT	CC	CC	CC	CT	CT
AX-94729287	Target	CT	TT	CT	CT	CT	CT	TT	CT	CT	CT	CT	CT	CT	CT	CT	CT	CT	CT	CT	CT	CT	TT	CT	CT	CT	CT	CT	CT	CT	CT	CT
	69	GG	CG	GG	GG	GG	GG	GG	GG	GG	GG	GG	GG	GG	GG	GG	GG	CG	GG	GG	CG	GG	GG	GG	CG	GG	CG	GG	CG	GG	GG	GG
AX-94730854	Target	AG	GG	AG	AG	AG	AG	AG	AG	AG	AG	AG	AG	AG	AG	AG	AG	AG	AG	AG	AG	GG	AG	AG	AG	AG	AG	AG	AG	GG	AG	AG
	107	GG	GG	GG	GG	GG	GG	GG	GG	GG	GG	GG	GG	GG	GG	GG	GG	GG	GG	GG	GG	GG	GG	GG	GG	GG	GG	GG	GG	GG	GG	GG
AX-94736092	Target	TT	TT	TT	CT	CT	CT	CT	TT	CT	CT	CT	CT	CT	CT	CT	TT	TT	CT	TT	CT	CT	CT	CT	CT	CT	TT	CT	TT	CT	CT	CT
	73	AA	AC	AA	AA	AA	AA	AT	AA	AA	AA	AA	AA	AA	AA	AA	AA	AC	AA	AC	AC	AT	AC	AA	AC	AA	AC	AC	AC	AA	AC	AA
AX-94738836	Target	CT	TT	CT	TT	TT	CT	CT	CT	TT	CT	CT	TT	CT	CT	TT	TT	TT	CT	TT	CT	CT	TT	TT	TT	TT	TT	TT	CT	CT	CT	TT
	38	CT	CC	CT	CT	CT	CT	CT	CT	CT	CT	CT	CT	CT	CT	CT	CT	CT	CT	CT	CT	CT	CT	CT	CT	CT	CT	CT	CT	CT	CT	CT
AX-94740152	Target	CC	CC	CC	CC	CT	CC	CC	CC	CC	CC	CC	CC	CC	CC	CC	CC	CC	CC	CC	CC	CC	CC	CC	CC	CC	CC	CC	CC	CC	CC	CC
	108	AA	AA	AA	AA	AA	AA	AA	AA	AA	AA	AA	AA	AA	AA	AA	AA	AG	AA	AA	AA	AG	AA	AG	AA	AA	AA	AA	AA	AA	AA	AA
	39	AG	AG	AG	AG	AG	AG	AG	AG	AG	AG	AG	AG	AG	GG	AG	AG	AG	AG	AG	AG	AG	AG	AG	AG	AG	AG	AG	AG	AG	AG	AG
AX-94745281	Target	GG	GG	AG	GG	GG	AG	GG	GG	GG	GG	GG	GG	GG	GG	GG	GG	GG	AG	GG	GG	GG	AG	AG	GG	GG	GG	GG	GG	GG	GG	GG
	22	GT	GG	GG	GG	AG	GG	GG	GG	GG	GG	GG	GT	GG	GG	GG	GG	GT	GG	GG	GG	GG	GG	AG	GG	GG	GG	GG	GG	GG	GG	GG
AX-94753528	Target	AC	AC	CC	AC	AC	AC	AC	AC	AC	AC	AC	CC	AC	AC	AC	AC	AC	AC	AC	AC	AC	CC	AC	AC	AC	CC	AC	AC	AC	CC	CC
	11	CT	CT	CT	CT	CT	CT	CT	CT	CT	CT	CT	CT	CT	CT	CT	CT	CT	CT	CT	CT	CT	CT	AT	CT	CT	CT	CT	CT	CT	CT	CT
AX-94753558	Target	TT	CT	CT	CT	TT	CT	CT	TT	TT	TT	CT	TT	TT	TT	TT	CT	CT	TT	CT	CT	TT	CT	TT	TT	TT	CT	TT	TT	CT	CT	TT
	46	AG	AG	AG	GG	AG	AG	AG	AG	AG	AG	AG	AG	AG	AG	AG	AG	AG	AG	AG	AG	AG	AG	AG	AG	AG	AG	AG	AG	AG	AG	AG
AX-94754126	Target	TT	TT	CT	TT	TT	CT	CT	TT	CT	TT	CT	CT	TT	TT	CT	CT	TT	CT	CT	CT	CT	CT	TT	CT	CT	TT	CT	TT	CT	TT	CT
	57	CT	CC	CC	CC	CC	CC	CC	CT	CC	CC	CC	CC	CC	CC	CC	CC	CC	CC	CC	CC	CC	CC	CC	CC	CC	CC	CC	CT	CC	CC	CC
	40	CC	CC	CC	CC	CC	CC	CC	CC	CC	CC	CC	CC	CC	CC	CC	CC	AC	CC	CC	CC	CC	CC	CC	CC	CC	CC	CC	CC	CC	CC	CC
AX-94755266	Target	GG	AG	GG	GG	AG	GG	GG	GG	GG	GG	AG	GG	GG	GG	AG	GG	GG	GG	GG	GG	GG	AG	GG	GG	GG	GG	GG	GG	GG	GG	AG
	62	CC	CC	CC	CC	CC	CC	CC	CC	CC	CC	CC	CC	CG	CG	CC	CC	CC	CC	CC	CG	CC	CC	CC	CC	CC	CC	CC	CG	CC	CC	CC
	8	GG	GT	GG	GG	GG	GG	GT	GG	GT	GT	GT	GT	GG	GG	GT	GG	GT	GG	GT	GG	GG	GT	GG	GT	GG	GG	GT	GT	GG	GG	GT
AX-94755748	Target	TT	TT	TT	TT	TT	TT	TT	TT	TT	TT	TT	TT	TT	TT	TT	TT	TT	TT	TT	TT	TT	TT	TT	TT	TT	TT	TT	TT	TT	TT	TT
	104	GG	GG	GG	GG	GG	GG	GG	GG	GG	GG	AG	GG	AG	AG	AG	GG	AG	GG	GG	GG	GG	GG	GG	GG	AG	GG	GG	GG	GG	GG	GG
AX-94759350	Target	AG	GG	GG	GG	GG	AG	AG	GG	GG	GG	GG	GG	AG	GG	GG	GG	GG	AG	GG	GG	AG	GG	GG	GG	GG	AG	GG	GG	GG	GG	GG
	21	CC	CT	CC	CC	CC	CC	CC	CC	CC	CC	CC	CT	CC	CC	CC	CC	CT	CC	CC	CC	CC	CC	CT	CT	CC	CC	CT	CC	CC	CC	CC
AX-94766895	Target	TT	CT	TT	TT	TT	CT	TT	TT	TT	TT	CT	CT	TT	TT	TT	TT	CT	TT	TT	TT	CT	TT	TT	TT	CT	TT	CT	TT	CT	TT	CT
	64	AC	AC	AC	CC	CC	AC	CC	AC	AC	AC	AC	CT	CC	CC	AC	AC	AC	CC	AC	AC	AC	CC	AC	AC	AC	AC	AC	CC	AC	CC	AC
AX-94769595	Target	GT	GT	GT	GT	GT	GT	GT	GT	GT	GT	GT	GT	GT	GT	GT	GT	GT	GT	GT	GT	GT	GT	GT	GT	GT	GT	GT	GT	GT	GT	GT
	93	CT	TT	CT	CT	TT	TT	TT	TT	TT	TT	CT	TT	TT	CT	TT	TT	CT	TT	TT	TT	TT	CT	TT	TT	CT	TT	TT	TT	TT	TT	TT
AX-94769850	Target	CT	CT	TT	TT	TT	TT	TT	CT	TT	TT	TT	TT	TT	TT	TT	TT	CT	TT	TT	TT	TT	CT	TT	TT	CT	TT	TT	TT	TT	TT	TT
	80	TT	TT	TT	TT	TT	TT	TT	TT	TT	TT	TT	TT	TT	TT	TT	TT	TT	TT	TT	TT	AT	TT	TT	TT	TT	TT	TT	CT	TT	TT	TT
AX-94772403	Target	CT	TT	CT	CT	CT	CT	CT	CT	CT	CT	CT	CT	CT	CT	CT	CT	CT	CT	CT	CT	CT	TT	CT	TT	CT	CT	CT	TT	CT	CT	CT
	92	GT	TT	TT	TT	TT	TT	TT	GT	TT	TT	GT	TT	TT	TT	TT	TT	TT	TT	TT	TT	TT	TT	TT	GT	GT	TT	GT	TT	TT	GT	TT
AX-94775879	Target	GG	AG	AG	AG	AG	AG	AG	AG	GG	GG	AG	AG	AG	AG	AG	AG	AG	AG	AG	AG	AG	AG	AG	AG	AG	AG	AG	AG	AG	AG	AG
	46	CT	CC	CC	CT	CT	CT	CT	CC	CT	CT	CT	CT	CC	CC	CC	CT	CC	CC	CC	CT	CC	CT	CC	CC	CC	CC	CT	CT	CT	CC	CC
AX-94780124	Target	CT	CT	CT	CT	CT	CT	CT	CT	CT	CT	CT	CT	CT	CT	CT	CT	CT	CT	CT	CT	CT	CT	CT	CT	TT	CT	TT	CT	CT	CT	CT
	83	AT	AA	AA	AA	AA	AT	AA	AT	AT	AT	AT	AT	AA	AT	AA	AT	AA	AA	AT	AA	AA	AT	AA	AT	AT	AT	AT	AT	AA	AT	AA
AX-94780679	Target	CG	CG	CG	CG	GG	CG	CG	CG	CG	CG	CG	CG	CG	CG	CG	CG	CG	CG	GG	CG	CG	GG	GG	CG	CG	CG	GG	CG	GG	CG	CG
	69	CC	CC	CG	CC	CC	CC	CC	CG	CC	CG	CG	CC	CC	CC	CC	CC	CC	CG	CG	CC	CC	CC	CG	CC	CG	CG	CC	CC	CG	CG	CG
AX-94783160	Target	TT	TT	TT	TT	TT	TT	CT	TT	TT	TT	TT	TT	TT	TT	TT	TT	TT	TT	TT	TT	TT	TT	TT	TT	TT	TT	TT	TT	TT	TT	TT
	53	GT	GG	GG	GG	GG	GG	GG	GG	GG	GG	GG	GG	GT	GG	GG	GG	GG	GG	GG	GT	GT	GG	GG	GT	GG	GG	GT	GT	GG	GG	GG
AX-94783572	Target	TT	TT	GT	TT	TT	TT	TT	TT	GT	TT	TT	TT	TT	TT	TT	TT	TT	TT	TT	TT	GT	GT	GT	TT	GT	GT	TT	TT	GT	TT	TT
	73	GT	GT	GT	GT	GT	GT	TT	GT	GT	GT	GT	GT	GT	GT	GT	GT	GT	GT	GT	GT	GT	TT	GT	GT	GT	GT	GT	GT	GT	GT	GT
	31	CT	CT	CT	CT	CT	CT	TT	CT	CT	CT	CT	CT	CT	CT	CT	CT	CT	CT	CT	CT	CT	TT	CT	CT	CT	CT	CT	CT	CT	CT	CT
AX-94785611	Target	AG	GG	GG	GG	GG	GG	GG	GG	GG	GG	GG	GG	GG	GG	GG	GG	GG	GG	GG	GG	GG	AG	GG	GG	GG	GG	GG	GG	GG	GG	GG
	85	GG	GG	GG	GG	GG	GG	GG	GG	GG	GG	GG	GG	GG	GG	GG	GG	GG	GG	GG	GT	GG	GG	GG	GG	GG	GG	GT	GG	GG	GG	GG
	40	GG	GG	GG	GG	GG	GG	AG	GG	GG	GG	GG	GG	GG	GG	GT	GG	GG	GG	GG	GG	GG	GG	GG	GG	GG	GG	GG	GG	GG	GG	GG
AX-94786874	Target	GG	GG	GG	GG	GG	GG	GG	GG	GG	GG	GG	GG	GG	GG	GG	GG	GG	GG	GG	GG	GG	GG	GG	GG	GG	GG	GG	GG	GG	GG	GG
	10	GG	GT	GG	GG	GG	GG	AG	GG	GG	GG	GG	GG	GG	GG	GG	GG	GG	GG	GG	GG	GG	GT	GG	GG	GG	GG	GG	GG	GG	GG	GG
AX-94789767	Target	TT	TT	TT	TT	TT	TT	TT	TT	CT	TT	TT	TT	TT	TT	CT	TT	TT	TT	TT	TT	TT	TT	TT	TT	TT	TT	TT	TT	TT	TT	CT
	115	AG	AG	AG	AG	AG	AG	AG	AG	AG	AG	AG	AG	AG	AG	AG	AG	AG	AG	AG	AG	AA	AA	AG	AG	AG	AG	AG	AG	AA	AG	AG
AX-94793737	Target	AG	GG	AG	GG	GG	GG	GG	GG	GG	GG	GG	GG	AG	GG	GG	GG	GG	GG	GG	GG	GG	GG	GG	GG	AG	AG	GG	AG	GG	GG	GG
	60	GG	GG	GG	GG	GG	GG	GG	GG	GG	GG	GG	GG	GG	GG	GG	GG	GG	GG	GG	AG	GG	GG	GG	GG	GG	GG	GG	GG	GG	GG	GG
AX-94798345	Target	TT	TT	TT	TT	TT	TT	GT	TT	TT	TT	TT	TT	TT	TT	TT	TT	TT	TT	TT	TT	TT	TT	TT	TT	TT	TT	TT	TT	TT	TT	TT
	60	CC	CC	CT	CC	CC	CT	CT	CC	CT	CC	CT	CT	CT	CC	CT	CT	CC	CT	CC	CC	CC	CC	CT	CC	CT	CT	CT	CC	CT	CC	CT
AX-94799912	Target	AG	GG	AG	AG	GG	AG	GG	GG	AG	AG	GG	AG	AG	AG	AG	AG	AG	AG	AG	AG	GG	GG	AG	AG	AG	AG	AG	AG	AG	AG	AG
	108	GG	GG	GG	GG	GT	GG	AG	GG	GG	GG	GG	GG	GG	GG	GG	AG	GG	GG	GG	GG	GG	AG	GG	GG	GG	GG	GG	GG	GG	GG	GG
AX-94800378	Target	CT	TT	TT	TT	CT	TT	TT	TT	TT	TT	TT	TT	TT	TT	TT	TT	TT	TT	TT	TT	TT	TT	TT	TT	TT	CT	TT	TT	TT	TT	TT
	76	CC	CC	CC	CC	CC	CC	AC	AC	CT	AC	CC	CC	CC	AC	CC	CC	CC	AC	CC	CC	CC	CC	CC	CC	CC	AC	CC	CT	CC	CC	AC
AX-94804099	Target	CT	TT	TT	CT	CT	TT	CT	CT	CT	TT	TT	CT	TT	CT	CT	CT	CT	CT	CT	CT	TT	CT	TT	CT	TT	CT	CT	CT	CT	TT	CT
	59	GG	GG	GG	GG	GG	GG	GG	GG	GG	GG	GG	GG	GG	GG	GG	GT	GG	GG	GG	GG	GG	GG	GG	GG	GG	GG	GG	GG	GG	GG	GG
	58	AA	AA	AA	AA	AA	AA	AA	AA	AA	AA	AA	AA	AA	AA	AA	AG	AA	AA	AA	AA	AA	AA	AA	AA	AA	AA	AA	AA	AA	AA	AA
AX-94805000	Target	AG	GG	AG	GG	GG	AG	AG	AG	AG	AG	GG	AG	AG	AG	GG	GG	AG	AG	AG	GG	GG	GG	AG	GG	AG	GG	AG	AG	AG	GG	GG
	75	GG	GG	GG	GG	GG	GG	GG	GG	GG	GG	GG	GG	GG	GG	GG	GG	GG	GG	GG	GG	GG	GG	GG	AG	GG	GG	GG	GG	GG	GG	GG
AX-94805946	Target	CC	CC	AC	CC	CC	CC	CC	CC	CC	CC	AC	CC	CC	CC	CC	CC	CC	CC	CC	AC	CC	CC	CC	CC	CC	CC	CC	CC	CC	CC	CC
	75	GT	TT	AT	TT	GT	TT	GT	GT	GT	TT	AT	TT	TT	GT	GT	GT	TT	GT	TT	AT	TT	GT	GT	GT	GT	TT	TT	TT	GT	TT	GT
AX-94809376	Target	AC	AC	CC	AC	AC	AC	AC	AC	AC	AC	AC	AC	AC	AC	AC	AC	AC	AC	AC	AC	CC	AC	AC	AC	AC	AC	AC	CC	AC	AC	AC
	83	AC	CC	CC	AC	AC	AC	AC	AC	AC	AC	AC	AC	AC	AC	AC	AC	AC	AC	AC	AC	CC	AC	AC	AC	AC	AC	AC	CC	AC	AC	AC
AX-94816986	Target	AG	GG	GG	GG	GG	GG	GG	GG	GG	GG	AG	GG	GG	GG	GG	GG	GG	GG	GG	AG	GG	GG	GG	AG	GG	GG	GG	GG	GG	GG	GG
	99	CG	CG	AG	CG	CG	CG	CG	CG	CG	CG	GG	CG	CG	GG	CG	CG	CG	CG	CG	CG	CG	GG	CG	GG	CG	CG	CG	GG	GG	GG	CG
	31	GG	GG	GG	GG	GG	GG	GG	GG	GG	GG	GG	GT	GG	GG	GG	GG	GG	GG	GG	GG	GT	GG	GT	GG	GG	GG	GG	GG	GG	GG	GG
AX-94817140	Target	GG	GG	GG	GG	GG	GG	GG	GG	GG	GG	GG	GG	GG	GG	GG	GG	GG	GG	GG	GG	GG	GG	GG	GG	GG	GG	GG	GG	GG	GG	GG
	16	AG	AG	AG	GG	GG	AG	AG	AG	AG	AG	GG	GG	AG	AG	GG	AG	AG	GG	AG	GG	AG	AG	GG	GG	AG	AG	AG	AG	GG	GG	AG
AX-94819583	Target	AG	AG	AG	AG	AG	AG	AG	AG	AG	AG	AG	AG	AG	AG	AG	AG	AG	AG	AG	AG	AG	AG	AG	AG	AG	AG	AG	AG	AG	AG	AG
	103	GG	CG	CG	CG	CG	GG	CG	GG	CG	CG	CG	CG	GG	GG	CG	CG	GG	GG	GG	CG	CG	CG	CG	GG	GG	GG	CG	CG	GG	GG	CG
AX-94820170	Target	TT	TT	TT	TT	TT	TT	TT	TT	CT	CT	CT	TT	TT	CT	CT	TT	TT	TT	TT	TT	TT	TT	TT	TT	CT	TT	CT	TT	TT	TT	TT
	14	CG	CG	CC	CC	CC	CC	CG	CG	CC	CC	CC	CG	CC	CC	CC	CC	CC	CC	CC	CG	CC	CG	CG	CG	CG	CC	CG	CC	CC	CC	CC
AX-94823843	Target	CC	CC	CC	CC	CC	CC	CC	CC	CC	CC	CC	CC	AC	CC	CC	CC	CC	CC	CC	CC	AC	CC	CC	CC	CC	CC	CC	CC	CC	CC	CC
	30	AA	AA	AA	AA	AA	AA	AA	AA	AA	AA	AA	AA	AA	AT	AA	AA	AA	AA	AA	AA	AA	AA	AA	AA	AA	AA	AA	AA	AA	AA	AA
AX-94824017	Target	TT	TT	TT	TT	TT	TT	TT	TT	TT	TT	TT	TT	TT	TT	TT	TT	CT	TT	TT	CT	TT	TT	TT	TT	TT	TT	TT	TT	TT	TT	TT
	69	GG	GG	GG	GG	GG	AG	GG	GG	GG	GG	GG	GG	GG	GG	GG	GG	GG	GG	GG	GG	GG	GG	GG	GG	GG	GG	AG	GG	CG	GG	GG
	34	AC	AC	AC	AC	AA	AC	AA	AC	AA	AA	AC	AC	AC	AC	AC	AC	AC	AC	AA	AC	AA	AC	AA	AC	AC	AC	AC	AC	AC	AC	AC
AX-94827059	Target	AG	AG	AG	AG	AG	AG	AG	AG	AG	AG	AG	AG	GG	AG	AG	AG	AG	AG	AG	AG	GG	AG	GG	AG	AG	AG	AG	AG	GG	AG	AG
	31	CG	CG	GG	GG	CG	GG	CG	CG	GG	GG	CG	GG	GG	GG	CG	CG	GG	GG	GG	CG	GG	GG	GG	CG	GG	GG	CG	GG	GG	GG	CG
AX-94836884	Target	GG	GG	AG	GG	GG	GG	GG	GG	GG	GG	GG	GG	GG	GG	GG	GG	GG	GG	GG	GG	GG	GG	GG	GG	GG	GG	GG	GG	GG	GG	GG
	88	AG	AG	AA	AG	AG	AG	AA	AG	AG	AG	AG	AA	AA	AA	AG	AA	AG	AA	AA	AA	AG	AA	AA	AA	AG	AA	AG	AA	AG	AA	AA
AX-94839303	Target	TT	TT	TT	TT	TT	TT	TT	TT	TT	TT	TT	TT	TT	TT	TT	TT	TT	TT	TT	TT	TT	TT	TT	TT	TT	TT	TT	TT	TT	TT	TT
	86	TT	TT	TT	TT	TT	TT	TT	TT	TT	CT	TT	TT	TT	TT	TT	TT	CT	TT	CT	TT	TT	CT	TT	TT	TT	CT	TT	TT	TT	TT	CT
	43	CT	CT	CC	CT	CT	CC	CT	CT	CT	CC	CT	CC	CT	CT	CT	CT	CC	CT	CC	CT	CT	CC	CT	CC	CC	CT	CC	CT	CT	CT	CC
AX-94840912	Target	AG	AG	GG	AG	AG	AG	GG	AG	AG	GG	GG	GG	GG	GG	GG	AG	GG	AG	GG	GG	AG	AG	AG	AG	AG	AG	GG	GG	AG	GG	AG
	73	CC	CC	CC	CC	CC	CC	CC	CC	CC	CC	CC	CC	CC	CC	CC	CC	CC	CC	CC	CC	AC	CC	CC	CC	CC	CC	CC	CC	CC	CC	CC
AX-94842018	Target	CT	CT	CT	CT	CT	TT	CT	CT	CT	CT	CT	CT	CT	TT	CT	TT	CT	CT	CT	CT	CT	CT	CT	CT	CT	TT	CT	CT	CT	TT	CT
	88	CC	CC	CC	CC	CC	CC	CC	CC	CC	CC	CT	CT	CC	CC	CC	CC	CC	CC	CC	CT	CC	CC	CC	CC	CC	CC	CC	CC	CT	CC	CC
AX-94846202	Target	GG	GG	GG	GG	GG	GG	GG	GG	GG	GG	GG	GG	GG	AG	GG	AG	GG	GG	GG	GG	GG	GG	AG	GG	GG	GG	GG	GG	GG	GG	GG
	42	AC	CC	CC	CC	CC	AC	AC	AC	CC	CC	CC	CC	AC	AC	CC	AC	AC	AC	AC	CC	CC	AC	AC	AC	CC	AC	CC	AC	CC	AC	AC
AX-94849955	Target	AG	AG	AG	AG	AG	AG	AG	AG	AG	AG	AG	AG	AG	AG	AG	AG	AG	AG	AG	AG	AG	AG	AG	AG	AG	AG	AG	AG	AG	AG	AG
	75	CT	CT	CT	CC	CT	CT	CT	CC	CC	CC	CT	CC	CC	CT	CT	CT	CT	CT	CC	CT	CC	CT	CT	CT	CT	CT	CC	CT	CT	CC	CT
AX-94859969	Target	GG	GG	GG	GG	GG	GG	GG	GG	GG	GG	GG	GG	GG	GG	GG	GG	GG	GG	GG	GG	GG	GG	GG	GG	GG	GG	GG	GG	GG	GG	GG
	35	GG	GG	CG	GG	CG	GG	GG	GG	GG	GG	GG	GG	GG	GG	GG	CG	CG	CG	GG	GG	GG	CG	CG	GG	GG	GG	CG	GG	GG	GG	CG
	33	AG	GG	GG	AG	GG	AG	GG	AG	AG	AG	AG	AG	AG	AG	AG	GG	AG	GG	AG	AG	GG	GG	GG	AG	AG	AG	GG	AG	GG	AG	GG
	27	GT	GG	GG	GT	GG	GG	GG	GT	GG	GG	GT	GT	GG	GG	GG	GG	GG	GG	GG	GT	GG	GG	GG	GT	GT	GG	GG	GT	GG	GG	GG
AX-94861832	Target	GG	GG	GG	GG	GG	GG	GG	GG	GG	GG	GG	GG	GG	GG	GG	GG	GG	GG	GG	GG	GG	GG	GG	GG	GG	GG	GG	GG	GG	GG	GG
	64	CC	CC	AC	CC	AC	AC	CC	CC	AC	CC	CC	AC	CC	CC	AC	AC	CC	CC	AC	AC	CC	AC	CC	CC	AC	CC	AC	CC	CC	AC	AC
	50	AG	AG	AG	GG	GG	AG	AG	AG	AG	AG	GG	AG	AG	GG	AG	AG	AG	AG	AG	AG	GG	AG	AG	AG	AG	AG	AG	AG	AG	AG	AG
	36	CT	CT	CT	CC	CT	CT	CC	CT	CT	CT	CT	CT	CT	CT	CT	CT	CC	CC	CT	CT	CT	CT	CT	CT	CT	CT	CT	CC	CT	CT	CT
AX-94868069	Target	GG	GG	AG	GG	GG	GG	AG	GG	GG	AG	GG	GG	GG	AG	GG	GG	GG	GG	GG	GG	GG	GG	GG	GG	GG	GG	GG	AG	GG	GG	GG
	73	TT	TT	CT	TT	CT	TT	TT	TT	CT	CT	TT	CT	CT	TT	TT	CT	CT	CT	TT	TT	CT	CT	CT	TT	CT	TT	TT	TT	CT	CT	TT
	13	TT	TT	TT	TT	CT	CT	TT	TT	TT	TT	TT	TT	TT	TT	CT	CT	TT	TT	CT	CT	TT	TT	TT	TT	CT	TT	TT	GT	TT	TT	TT
AX-94870595	Target	CC	CC	AC	CC	CC	CC	CC	CC	CC	CC	AC	AC	CC	CC	CC	CC	CC	CC	CC	CC	AC	CC	CC	CC	CC	CC	CC	CC	CC	CC	CC
	37	AT	AT	AA	AT	AT	AT	AT	AT	AT	AT	AT	AT	AA	AT	AT	AT	AT	AT	AT	AT	AA	AT	AT	AT	AT	AT	AT	AT	AT	AT	AT
AX-94874266	Target	AG	GG	AG	AG	GG	AG	GG	GG	AG	AG	GG	AG	GG	AG	GG	AG	AG	AG	AG	AG	AG	GG	GG	AG	AG	AG	AG	AG	AG	AG	GG
	56	AA	AA	AA	AA	AA	AA	AA	AA	AA	AA	AA	AA	AG	AA	AA	AG	AA	AA	AA	AG	AA	AA	AA	AA	AA	AA	AA	AA	AA	AA	AA
AX-94877195	Target	TT	AT	TT	AT	AT	AT	AT	TT	TT	TT	TT	AT	TT	AT	TT	TT	AT	AT	AT	AT	AT	TT	AT	TT	AT	AT	TT	TT	TT	AT	AT
	75	TT	TT	TT	TT	TT	TT	TT	TT	TT	TT	TT	TT	TT	TT	TT	TT	TT	TT	TT	TT	TT	TT	GT	TT	TT	TT	TT	TT	TT	TT	TT
AX-94877569	Target	GG	AG	GG	GG	GG	GG	AG	GG	GG	GG	GG	AG	GG	GG	GG	AG	GG	GG	GG	GG	AG	AG	GG	GG	AG	GG	GG	GG	AG	GG	GG
	24	AC	CG	CG	AC	CG	AC	CG	AC	CG	CG	AC	AC	CG	AC	CG	CG	AC	AC	CG	AC	CG	CG	CG	AC	AC	AC	AC	AC	AC	AC	CG
AX-94880213	Target	AG	AG	GG	GG	AG	GG	AG	AG	AG	AG	GG	AG	GG	AG	AG	AG	GG	AG	AG	AG	AG	AG	AG	AG	AG	AG	AG	GG	GG	AG	AG
	36	AG	AG	GG	GG	GG	GG	AG	GG	GG	GG	GG	AG	GG	GG	GG	GG	GG	GG	GG	AG	GG	AG	GG	AG	AG	GG	AG	GG	GG	GG	GG
AX-94882684	Target	CT	TT	TT	TT	TT	TT	TT	TT	TT	TT	TT	CT	CT	TT	TT	TT	TT	TT	TT	TT	TT	CT	TT	TT	TT	TT	CT	TT	CT	CT	TT
	65	CT	CC	CT	CT	CT	CT	CT	CT	CT	CT	CT	CT	CT	CT	CT	CT	CT	CT	CT	CT	CT	CC	CT	CT	CT	CT	CT	CT	CT	CT	CT
	25	CT	CG	CC	CC	CC	CC	CC	CC	CC	CC	CC	CT	CC	CC	CC	CC	CC	CC	CC	CC	CC	CC	CC	CC	CC	CC	CT	CC	CT	CT	CC
AX-94883044	Target	GG	GG	GG	AG	AG	AG	GG	GG	AG	AG	GG	GG	GG	GG	GG	AG	GG	AG	AG	GG	GG	GG	GG	GG	GG	AG	GG	AG	GG	AG	AG
	57	TT	TT	TT	TT	TT	GT	TT	TT	TT	TT	TT	TT	TT	TT	TT	GT	TT	TT	TT	TT	TT	TT	TT	TT	TT	TT	TT	TT	GT	TT	TT
AX-94883234	Target	CT	CT	CT	CT	CT	CT	CT	CT	CT	CT	CT	CT	CT	CT	CT	CT	CT	CT	CT	CT	CT	TT	CT	TT	CT	CT	CT	CT	CT	CT	CT
	19	CG	CG	CG	CG	CG	CG	CG	CG	CG	CG	CG	CG	CG	CG	CG	CG	CG	CG	CG	CG	CG	GG	CG	GG	CG	CG	CG	CG	CG	CG	CG
AX-94883521	Target	GG	GG	GG	GG	GG	GG	GG	GG	GG	GG	GG	GG	GG	GG	GG	GG	GG	GG	GG	GG	GG	GG	GG	GG	CG	GG	CG	GG	GG	GG	GG
	73	CC	CC	CC	CC	CC	CT	CC	CC	CC	CC	CT	CT	CC	CC	CT	CC	CC	CC	CC	CC	CC	CC	CC	CT	CG	CC	CG	CT	CC	CC	CC
AX-94884875	Target	GG	GG	GG	GG	GG	GG	GG	GG	GG	GG	GG	GG	GG	GG	GG	GG	GG	GG	GG	GG	GG	GG	GG	GG	GG	GG	GG	GG	GG	GG	GG
	66	CC	CC	CC	CC	CC	CC	CC	CC	CG	CC	CG	CC	CC	CC	CC	CC	CC	CC	CC	CC	CC	CC	CC	CC	CC	CC	CC	CC	CC	CC	CC
	45	AA	AA	AA	AA	AA	AA	AA	AA	AT	AT	AA	AT	AA	AA	AA	AA	AA	AA	AA	AA	AA	AA	AA	AA	AA	AA	AA	AA	AA	AA	AA
	42	CT	CC	CC	CC	CC	CC	CT	CT	CC	CC	CC	CC	CC	CC	CC	CC	CT	CT	CC	CC	CT	CT	CC	CC	CT	CT	CC	CC	CT	CC	CC
AX-94886386	Target	CT	CT	CT	CT	CT	CT	CT	CT	CT	CT	CT	CT	CT	CT	CT	CT	CT	CT	CT	CT	CT	CT	CT	CT	CT	CT	CT	CT	CT	CT	CT
	45	CC	CC	CC	CG	CC	AC	CC	CC	CC	CC	CC	CC	CC	CC	CC	CG	CC	CG	CC	CC	CC	CC	CC	CC	CC	CC	CC	CC	CC	CC	CC
	28	AA	AA	AA	AT	AT	AC	AT	AA	AA	AA	AA	AA	AA	AA	AA	AT	AA	AT	AA	AA	AA	AT	AT	AC	AA	AA	AA	AA	AT	AT	AA
	20	CC	CC	CC	CT	CT	CT	CT	CC	CC	CC	CC	CC	CT	CT	CC	CC	CC	CT	CC	CC	CC	CT	CT	CT	CC	CC	CC	CC	CT	CT	CT
AX-94886482	Target	AG	GG	GG	AG	GG	GG	GG	GG	AG	AG	GG	AG	AG	AG	GG	AG	GG	AG	AG	GG	AG	AG	GG	AG	GG	AG	AG	GG	AG	AG	GG
	112	GG	GG	GT	AG	GG	GG	GG	GG	AG	GG	AG	AG	AG	GG	GT	GG	GG	GG	GG	GG	GG	GG	GT	GG	GG	GG	AG	GG	AG	GG	GT
AX-94888600	Target	TT	TT	TT	TT	TT	TT	CT	TT	TT	TT	TT	TT	TT	TT	TT	TT	TT	TT	TT	TT	TT	TT	CT	TT	TT	TT	TT	TT	CT	TT	TT
	10	CC	CC	CC	CC	CC	CC	GG	CC	CC	CC	CC	CC	CC	CC	CC	CC	CC	CC	CC	CC	CC	CT	CC	CC	CC	CC	CC	CC	CT	CC	CC
AX-94895229	Target	TT	CT	TT	TT	CT	TT	CT	TT	CT	TT	TT	TT	TT	TT	CT	CT	CT	TT	TT	TT	TT	CT	CT	CT	TT	TT	CT	TT	TT	TT	CT
	92	GG	CG	GG	CG	GG	GG	CG	GG	GG	GG	GG	CG	GG	GG	GG	GG	GG	GG	GG	GG	GG	GG	GG	GG	GG	GG	GG	CG	GG	GG	GG
AX-94895597	Target	GG	GG	GG	GG	GG	GG	GG	GG	GG	GG	GG	GG	GG	GG	GG	GG	GG	GG	AG	GG	AG	GG	GG	GG	GG	GG	GG	GG	GG	GG	GG
	23	CC	CC	CC	CC	AC	AC	CC	AC	AC	CC	CC	CC	CC	AC	AC	CC	CC	AC	CC	CC	AC	CC	CC	CC	CC	AA	CC	CC	CC	AC	AC
AX-94908139	Target	TT	TT	CT	TT	TT	TT	TT	TT	TT	TT	TT	TT	TT	TT	TT	TT	TT	TT	TT	TT	TT	TT	TT	TT	TT	TT	TT	TT	TT	TT	TT
	22	CC	CC	CC	CC	CC	CC	CC	CC	CC	CC	CC	CC	CC	CC	CC	CC	CC	CC	CC	CC	CC	CT	CC	CC	CC	CC	CC	CC	CC	CC	CG
AX-94909725	Target	CT	CT	CT	CT	CT	CT	CT	CT	CT	CT	CT	CT	CT	CT	CT	CT	CT	CT	CT	CT	CT	CT	CT	CT	CT	CT	CT	CT	CT	CT	CT
	109	GT	GT	GT	CT	CT	GT	GT	GT	GT	GT	GT	GT	GT	GT	GT	TT	GT	GT	TT	GT	GT	GT	GT	GT	TT	TT	GT	TT	GT	GT	CT
AX-94911538	Target	AG	AG	AG	AG	AG	AG	AG	AG	GG	AG	AG	AG	AG	AG	AG	AG	GG	AG	AG	AG	AG	GG	AG	AG	AG	AG	AG	AG	AG	AG	AG
	65	GG	GG	GG	GG	GT	GG	GG	GG	GG	GG	GG	GG	GG	GG	GG	GG	GG	GG	GG	GG	GG	GG	GG	GG	GG	GG	GG	GG	GG	GG	GG
AX-94913053	Target	AG	GG	AG	AG	GG	AG	GG	GG	AG	AG	GG	AG	GG	AG	GG	AG	AG	AG	AG	AG	AG	GG	GG	AG	AG	AG	AG	AG	AG	AG	GG
	72	GG	GG	GG	AG	GG	GG	GG	GG	GG	GG	GG	GG	GG	GG	GG	AG	GG	GG	AG	GG	GG	GG	GG	GG	GG	GG	GG	GT	GG	GG	GG
	26	GT	GG	GT	GT	GG	GT	GG	GG	GT	GT	GG	GT	GG	GT	GG	GT	GT	GT	GT	GT	GT	GG	GG	GT	GT	GT	GT	GT	GT	GT	GG
	19	AG	GG	GG	GG	GG	GG	AG	AG	GG	GG	GG	GG	GG	GG	GG	GG	GG	GG	GG	GG	GG	GG	GG	GG	GG	GG	GG	GG	GG	GG	GG
AX-94916940	Target	TT	TT	TT	TT	TT	TT	TT	TT	TT	TT	TT	TT	TT	TT	TT	TT	TT	TT	TT	TT	TT	TT	TT	TT	TT	TT	TT	TT	TT	TT	TT
	45	CT	CC	CT	CT	CT	CC	CC	CT	CT	CT	CT	CT	CT	CT	CT	CT	CT	CT	CT	CT	CT	CC	CC	CT	CT	CT	CT	CT	CT	CT	CT
AX-94923337	Target	GG	GG	GG	GG	GG	GG	GG	GG	GG	GG	GG	GG	GG	GG	GG	GG	GG	GG	GG	GG	GG	GG	GG	GG	GG	GG	GG	GG	GG	GG	GG
	77	CC	CG	CC	CC	CC	CC	CC	CC	CC	CC	CC	CC	CC	CC	CC	CC	CC	CC	CC	CC	CC	CC	CC	CC	CC	CC	CC	CC	CC	CC	CC
AX-94930108	Target	TT	TT	TT	TT	TT	TT	TT	TT	TT	TT	TT	TT	TT	TT	TT	TT	TT	TT	TT	TT	TT	TT	TT	TT	TT	TT	TT	TT	TT	TT	TT
	53	GG	GG	GG	GG	GG	GG	GG	GG	GG	GG	GG	GG	GG	GG	GG	GG	GG	GG	GG	GG	GG	GG	GG	GG	GG	GG	GG	AG	AG	GG	GG
AX-94938612	Target	AC	AC	AC	CC	CC	AC	CC	AC	CC	AC	AC	CC	AC	AC	CC	CC	AC	AC	CC	AC	AC	AC	AC	AC	AC	CC	CC	AC	AC	CC	CC
	17	CT	CT	CT	CT	GT	CT	CT	CT	TT	CT	CT	CT	CT	CT	TT	CT	CT	CT	CT	CT	CT	CT	CT	CT	CT	CT	CT	CT	CT	CT	TT
AX-94941565	Target	GG	GG	GG	AG	GG	AG	GG	GG	GG	GG	GG	GG	GG	GG	GG	GG	GG	GG	GG	GG	GG	GG	GG	AG	GG	GG	GG	GG	GG	GG	GG
	81	CC	CC	CC	CC	CC	CC	CC	CC	CC	CC	CC	CC	CC	CC	CC	CC	CT	CC	CC	CC	CC	CC	CC	CC	CC	CC	CC	CC	CC	CC	CC
AX-94943043	Target	AG	AG	AG	AG	AG	AG	GG	AG	AG	AG	AG	AG	AG	AG	AG	AG	AG	AG	AG	AG	AG	AG	AG	AG	AG	AG	AG	AG	AG	AG	AG
	59	AA	AA	AA	AA	AG	AA	AA	AA	AA	AA	AA	AA	AA	AA	AA	AA	AA	AA	AA	AA	AA	AA	AA	AA	AA	AA	AA	AA	AA	AA	AA
AX-94944591	Target	GG	CG	GG	GG	GG	GG	GG	GG	GG	CG	GG	GG	GG	GG	GG	GG	GG	GG	GG	GG	GG	GG	GG	GG	GG	GG	GG	GG	GG	GG	GG
	42	GG	AG	GG	CG	GG	GG	GG	GG	GG	AG	GG	GG	GG	GG	GG	GG	GG	GG	GG	GG	GG	GG	GG	GG	GG	GG	GG	GG	GG	GG	GG
	11	CC	CC	CC	CT	CC	CC	CC	CC	CC	CC	CC	CC	CC	AC	CC	CC	CC	CC	CC	CC	CC	CC	CC	CC	CC	CC	CC	CC	CC	CC	CC
AX-94944719	Target	CG	CG	CG	CG	CGT	CG	CG	CG	CGT	GT	CG	CG	CG	CG	CGT	GT	CG	CG	GG	CG	CG	CG	CG	CG	CG	CG	CG	CG	CGT	CG	CGT
	40	CG	CG	CG	CG	CC	CG	CG	CG	CC	CC	CG	CG	CG	CG	CC	CC	CG	CG	CG	CG	CG	CG	CG	CG	CG	CG	CG	CG	CG	CG	CC
AX-94946461	Target	GG	GG	AG	AG	AG	AG	GG	GG	AG	GG	GG	GG	GG	GG	AG	GG	GG	AG	GG	AG	GG	GG	AG	GG	GG	AG	GG	GG	AG	GG	AG
	65	CC	CC	CC	CC	CC	CC	CC	CC	CC	CC	CC	CT	CC	CC	CC	CC	CC	CC	CC	CC	CC	CC	AC	CC	CT	CC	CC	CC	CC	CC	CC
AX-94946471	Target	GG	GG	GG	AG	AG	GG	GG	GG	GG	GG	AG	GG	GG	GG	AG	GG	GG	GG	GG	GG	GG	GG	GG	GG	GG	GG	GG	GG	GG	GG	AG
	57	AG	GG	AG	GG	GG	GG	GG	AG	GG	AG	GG	GG	AG	GG	GG	GG	AG	AG	GG	GG	GG	AG	AG	GG	AG	GG	AG	GG	GG	GG	GG
AX-94947385	Target	CG	CG	CG	CG	CG	CG	CG	CG	CG	CG	CG	CG	CG	CG	CG	CG	CG	CG	CG	CG	CG	CG	CG	CG	CG	CG	CG	CG	CG	CG	CG
	49	AA	AC	AA	AA	AC	AA	AA	AA	AC	AA	AA	AA	AA	AA	AA	AA	AA	AA	AA	AA	AA	AC	AC	AA	AA	AA	AA	AA	AA	AA	AC
AX-94947626	Target	TT	TT	TT	TT	TT	TT	TT	TT	TT	TT	TT	TT	TT	TT	TT	TT	TT	TT	TT	TT	TT	TT	TT	TT	TT	TT	TT	TT	TT	TT	TT
	70	CC	CT	CT	CC	CC	CT	CT	CT	CC	CC	CC	CT	CC	CC	CC	CC	CC	CT	CC	CT	CT	CT	CT	CT	CC	CC	CC	CC	CC	CC	CC
AX-94948374	Target	AG	AG	AG	AG	AG	AG	GG	AG	AG	AG	AG	AG	AG	AG	AG	AG	AG	AG	AG	AG	AG	AG	AG	GG	AG	AG	AG	AG	AG	AG	AG
	59	AG	GG	AG	AG	AG	AG	AG	AG	GG	AG	GG	AG	AG	AG	AG	GG	GG	AG	AG	CG	AG	AG	AG	AG	AG	AG	GG	AG	GG	AG	AG
AX-94952948	Target	CG	CG	CG	CG	CG	CG	GG	CG	CG	CG	GG	GG	CG	CG	CG	CG	CG	CG	CG	GG	CG	CG	CG	GG	CG	CG	CG	CG	GG	CG	CG
	13	CC	CC	AC	CC	AC	CC	AC	CC	CC	CC	CC	CC	CC	CC	CC	CC	CC	AC	CC	CC	CC	CC	CC	CT	CC	CC	CC	CC	CC	CC	CC
AX-94957884	Target	GT	GT	GT	GT	GT	GT	TT	GT	GT	GT	GT	GT	GT	GT	GT	GT	GT	GT	GT	GT	GT	GT	GT	GT	GT	GT	GT	GT	GT	GT	GT
	58	GG	AG	GG	GG	GG	GG	GG	GG	GG	GG	GG	GG	AG	GG	AG	GG	GG	GG	GG	AG	AG	GG	GG	GG	GG	GG	GG	GG	GG	GG	AG
AX-94968183	Target	GG	GG	AG	GG	GG	GG	GG	GG	GG	AG	GG	GG	GG	GG	GG	GG	GG	GG	GG	GG	GG	GG	GG	AG	GG	GG	GG	AG	GG	GG	GG
	18	AG	AA	AA	AA	AA	AA	AA	AA	AA	AA	AG	AA	AA	AA	AA	AA	AA	AA	AA	AA	AA	AA	AA	AA	AA	AA	AA	AA	AA	AA	AA
AX-94977792	Target	TT	TT	CT	TT	TT	TT	TT	TT	TT	CT	TT	TT	CT	TT	CT	TT	CT	CT	TT	TT	CT	CT	TT	CT	TT	TT	TT	CT	TT	TT	TT
	43	CG	GG	GG	GG	GG	GG	GG	GG	GG	GG	GG	GG	GG	GG	GG	GG	GG	GG	GG	GG	GG	GG	GG	GG	CG	GG	GG	GG	GG	GG	GG
AX-94978708	Target	GG	CG	GG	GG	GG	GG	CG	GG	GG	GG	GG	GG	GG	GG	GG	GG	GG	GG	GG	GG	GG	GG	GG	GG	GG	GG	GG	GG	GG	GG	CG
	47	AA	AA	AA	AA	AA	AA	AA	AA	AA	AA	AA	AA	AA	AA	AA	AA	AA	AA	AA	AG	AG	AA	AA	AA	AA	AA	AA	AA	AA	AA	AA
	32	CT	CT	CT	CT	TT	CT	CT	CT	CT	CT	CT	CT	TT	CT	CT	CT	CT	CT	CT	CT	CT	CT	CT	CT	CT	CT	CT	CT	CT	CT	CT
AX-94978774	Target	TT	CT	TT	TT	TT	TT	TT	TT	TT	CT	CT	TT	TT	CT	CT	CT	CT	CT	CT	CT	CT	TT	CT	TT	TT	CT	TT	CT	TT	CT	CT
	6	CT	TT	CT	CT	TT	CT	CT	TT	TT	TT	TT	CT	CT	CT	TT	TT	TT	CT	CT	CT	TT	TT	TT	TT	TT	TT	CT	TT	TT	TT	TT
AX-94980064	Target	GG	GG	GG	GG	GG	GG	GG	GG	GG	GG	GG	GG	GG	GG	GG	GG	GG	GG	GG	GG	GG	GG	GG	GG	GG	GG	GG	GG	GG	GG	GG
	65	GT	GT	GT	GT	GT	GT	GG	GG	GT	GT	GT	GT	GT	GG	GT	GG	GT	GT	GT	GT	GG	GG	GT	GT	GT	GG	GG	GT	GT	GT	GT
AX-94980296	Target	TT	TT	TT	TT	TT	TT	TT	TT	TT	TT	TT	GT	TT	TT	TT	TT	TT	TT	TT	TT	TT	TT	TT	TT	TT	TT	TT	TT	TT	TT	TT
	110	CC	CC	CC	CC	CC	CC	CC	CC	CC	CC	CC	CC	CT	CC	CC	CC	CC	CC	CC	CC	CC	CC	CC	CC	AC	CT	AC	CC	CC	CC	CC
AX-94983323	Target	AG	GG	GG	GG	AG	AG	GG	GG	GG	GG	GG	GG	AG	GG	GG	GG	GG	GG	GG	GG	GG	GG	GG	GG	AG	AG	GG	GG	GG	GG	GG
	83	AT	AA	AT	AA	AA	AA	AA	AA	AA	AA	AA	AT	AA	AA	AA	AA	AT	AA	AA	AA	AA	AT	AC	AT	AT	AA	AT	AA	AA	AA	AA
	77	CC	CC	CC	CC	CC	CT	CC	CC	CC	CC	CC	CC	CC	CC	CC	CC	CC	CC	CT	CC	CC	CC	CC	CC	CC	CC	CC	CC	CC	CC	CC
	36	CC	CC	CC	CT	CC	CC	CC	CC	CC	CC	CC	CC	CC	CC	CC	CT	CT	CC	CC	CC	CT	CC	CC	CC	CC	CC	CC	CC	CC	CC	CC
	30	CG	CG	CG	AG	GG	CG	GG	GG	GG	GG	GG	CG	CG	GG	GG	GG	CG	GG	AG	GG	CG	CG	GG	CG	CG	GG	CG	GG	GG	GG	GG
AX-94984060	Target	CC	AC	CC	AC	CC	AC	CC	CC	AC	CC	CC	CC	CC	CC	CC	CC	CC	CC	AC	CC	CC	AC	CC	CC	CC	AC	CC	AC	CC	AC	CC
	31	CT	CT	TT	CT	CT	CT	CT	CT	CT	CT	CT	CT	CT	CT	CT	CT	CT	CT	CT	CT	CT	CT	CT	CT	CT	CT	CT	CT	CT	CT	TT
AX-94985084	Target	GG	GG	GG	GG	GG	GG	CG	GG	GG	GG	GG	GG	GG	GG	GG	GG	GG	GG	GG	GG	GG	GG	CG	GG	GG	GG	GG	GG	GG	GG	GG
	81	CC	CT	CC	CC	CC	CC	CC	CC	CC	CC	CC	CC	CC	CC	CC	CC	CC	CC	CC	CC	CC	CC	CC	CC	CC	CC	CG	CC	CC	CC	CC
AX-94991417	Target	CT	TT	TT	CT	TT	TT	TT	CT	TT	TT	TT	TT	TT	CT	TT	CT	CT	TT	TT	TT	TT	TT	TT	CT	CT	TT	CT	TT	TT	TT	TT
	42	TT	TT	TT	TT	TT	TT	TT	TT	CT	TT	CT	CT	TT	TT	TT	TT	TT	CT	CT	CT	TT	TT	AT	CT	TT	TT	TT	CT	CT	TT	TT
AX-94995167	Target	TT	TT	TT	TT	TT	TT	TT	TT	CT	TT	TT	CT	TT	TT	TT	CT	CT	CT	CT	TT	TT	TT	TT	TT	CT	TT	CT	CT	TT	TT	TT
	28	AG	AA	AG	AG	AG	AA	AG	AA	AA	AA	AG	AA	AG	AG	AG	AA	AG	AA	AA	AA	AG	AG	AG	AG	AG	AA	AG	AA	AG	AA	AG
AX-94996369	Target	TT	TT	TT	TT	TT	TT	AT	TT	TT	TT	TT	TT	TT	TT	TT	TT	TT	TT	TT	TT	TT	AT	TT	TT	TT	TT	TT	TT	TT	TT	TT
	72	CC	CC	CC	CC	CC	CC	CC	CC	CC	CC	CT	CC	CC	CC	CC	CC	CC	CC	CC	CC	CC	CC	CC	CC	CC	CC	CC	CC	CC	CC	CC
AX-95000081	Target	GG	GG	GG	GG	GG	GG	GG	GG	GG	CG	CG	GG	CG	GG	CG	GG	CG	CG	GG	CG	CG	GG	GG	CG	CG	GG	CG	GG	GG	GG	GG
	74	GG	GT	GG	GG	GG	GG	GG	GG	GG	GT	GT	GG	GT	GT	GT	GG	GT	GT	GG	GT	GT	GG	GT	GT	GT	GG	GT	GG	GG	GG	GG
	32	CC	CT	CG	CC	CC	CC	CC	CG	CC	CG	CG	CC	CG	CG	CC	CG	CG	CC	CC	CC	CC	CC	CG	CC	CC	CC	CC	CG	CG	CC	CC
AX-95000127	Target	TT	CT	TT	TT	CT	TT	TT	TT	CT	TT	CT	TT	TT	TT	CT	TT	TT	TT	TT	CT	TT	TT	CT	CT	TT	TT	TT	CT	CT	TT	CT
	107	CG	CC	CG	CG	CC	CG	CG	CG	CC	CG	CC	CG	CG	CG	CC	CG	CG	CG	CG	CG	CG	CG	CC	CC	CG	CG	CG	CG	CC	CG	CC
AX-95004129	Target	AG	GG	AG	AG	AG	AG	GG	AG	AG	AA	AG	AG	AG	AG	AG	AG	AG	AG	AG	AG	GG	GG	AG	GG	AG	AG	AG	AG	AA	AG	AG
	70	AA	AA	AA	AA	AT	AT	AA	AA	AG	AA	AA	AA	AA	AA	AA	AA	AA	AA	AA	AT	AA	AG	AA	AA	AA	AA	AA	AA	AT	AA	AT
	37	GG	GG	GG	GG	GG	GG	GG	GG	CG	GG	GG	GG	GG	GG	GG	CG	GG	GG	GG	GG	GG	CG	GG	GG	GG	GG	GG	GG	GG	GG	GG
AX-95005683	Target	GG	GG	GG	GG	GG	GG	GG	GG	AG	GG	GG	GG	GG	GG	GG	AG	GG	GG	AG	GG	AG	GG	GG	GG	GG	GG	AG	GG	GG	GG	GG
	96	TT	TT	TT	TT	TT	TT	TT	CT	TT	TT	TT	CT	TT	TT	TT	TT	TT	TT	TT	TT	TT	TT	TT	TT	TT	TT	TT	CT	TT	AT	TT
AX-95007446	Target	TT	CT	TT	TT	CT	TT	CT	TT	CT	TT	TT	TT	TT	TT	TT	TT	TT	TT	TT	TT	TT	CT	CT	CT	TT	TT	TT	TT	TT	TT	CT
	13	CC	CT	CC	CC	CT	CC	CT	CC	CT	CC	CC	CC	CC	CC	CC	CC	CC	CC	CC	CC	CC	CT	CT	CT	CC	CC	CC	CC	CC	CC	CT
AX-95007535	Target	AC	AC	AC	AC	CC	AC	CC	AC	CC	AC	CC	AC	AC	AC	CC	AC	AC	CC	AC	CC	AC	CC	AC	AC	CC	AC	CC	AC	AC	AC	CC
	62	CT	CT	CT	CT	CC	CT	CC	CT	CC	CT	CC	CT	CT	CT	CC	CT	CT	CC	CT	CC	CT	CC	CT	CT	CC	CT	CC	CT	CT	CT	CC
AX-95008727	Target	GG	AG	AG	AG	AG	GG	GG	AG	GG	AG	AG	AG	AG	AG	AG	AG	GG	AG	AG	GG	AG	AG	AG	GG	AG	AG	GG	AG	AG	AG	AG
	90	CC	CC	CT	CC	CC	CC	CT	CC	CT	CT	CC	CT	CC	CT	CC	CT	CC	CT	CT	CT	CC	CT	CC	CT	CC	CC	CT	CT	CC	CT	CC
AX-95009904	Target	AG	AG	AG	AG	AG	AG	AG	AG	AG	AG	AG	AG	AG	AG	AG	AG	AG	AG	AG	AG	AG	AG	AG	AG	AG	AG	AG	AG	AG	AG	AG
	70	CT	AC	CT	CC	CT	CT	CC	CT	CT	CC	CT	CT	CC	CT	CT	CT	AC	CT	CT	CC	CC	AC	AC	CT	CT	CT	CT	CT	CT	CT	CT
AX-95017541	Target	AG	AG	GG	GG	GG	GG	AG	AG	GG	GG	GG	GG	AG	AG	AG	GG	AG	AG	AG	GG	GG	AG	GG	GG	AG	AG	GG	GG	GG	AG	AG
	49	AA	AC	AA	AA	AA	AA	AC	AA	AA	AA	AA	AA	AA	AA	AA	AA	AA	AA	AA	AA	AA	AC	AA	AA	AA	AA	AA	AA	AA	AA	AA
AX-95018127	Target	CT	CT	CT	TT	CT	TT	TT	CT	CT	CT	CT	TT	TT	CT	CT	CT	CT	TT	CT	TT	CT	TT	CT	CT	CT	TT	CT	TT	CT	CT	CT
	75	GG	GG	GG	GG	GG	GG	GG	GG	GG	GG	GG	AG	GG	GG	GG	GG	GG	GG	GG	GG	GG	GG	GG	GG	GG	GG	GG	AG	GG	GG	GG
	8	CG	CG	CG	CG	CG	CC	CG	CG	CG	CG	CG	CG	CC	CG	CG	CC	CG	CG	CG	CG	CG	CC	CG	CG	CG	CG	CG	CG	CG	CG	CG
AX-95020542	Target	GG	GG	CG	CG	GG	CG	CG	GG	GG	GG	GG	GG	CG	GG	GG	GG	GG	CG	GG	CG	GG	GG	GG	CG	GG	CG	GG	CG	CG	GG	CG
	60	CC	CC	CC	CC	AC	CC	CC	CC	CC	CC	CC	CC	AC	CC	CC	CC	CC	AC	CC	CC	CC	AC	CC	CC	CC	CC	CC	CC	CC	CC	CC
AX-95021774	Target	GG	GG	GG	GG	GG	GG	GG	GG	GG	GG	GG	GG	GG	GG	GG	GG	GG	GG	GG	GG	GG	GG	GG	GG	GG	GG	GG	GG	GG	GG	GG
	94	CC	CC	CC	CC	CC	CC	CC	CC	CC	CC	CC	CC	CC	CC	CC	CC	CC	CC	CC	CC	CC	CC	CC	CC	AC	CC	CC	CC	CC	CC	CC
AX-95024199	Target	CC	CC	AC	CC	CC	CC	CC	CC	CC	CC	CC	CC	CC	CC	CC	CC	CC	CC	CC	CC	CC	CC	CC	CC	CC	CC	CC	CC	CC	CC	CC
	26	AG	AA	AA	AA	AA	AG	AA	AA	AA	AA	AG	AG	AA	AA	AA	AA	AA	AA	AA	AA	AG	AG	AA	AA	AG	AA	AA	AA	AA	AA	AG
AX-95024487	Target	AG	AG	AG	AG	AG	AG	AG	AG	AG	AG	AG	AG	AG	AG	AG	AG	AG	AG	AG	AG	AG	AG	AG	AG	AG	AG	AG	AG	AG	AG	AG
	17	CC	CG	CC	CC	CC	CC	CC	CC	CC	CC	CC	CC	CC	CC	CC	CC	CC	CC	CG	CC	CC	CC	CC	CG	CC	CC	CC	CG	CC	CC	CC
AX-95026093	Target	CC	CC	CC	CC	CC	CC	CC	CC	CC	CC	CC	CC	CC	CC	CC	CC	CC	CC	CC	CC	CC	CC	CC	CC	CC	CC	CC	CC	CC	CC	CC
	77	AG	AG	AG	AG	AG	AG	GG	AG	GG	AG	AG	AG	AG	GG	AG	AG	AG	AG	AG	AG	AG	AG	GG	AG	GG	AG	AG	AG	AG	AG	GG
	46	CC	CT	CT	CC	CC	CC	CC	CC	CC	CC	CC	CC	CC	CC	CT	CC	CC	CC	CC	CT	CC	CC	CC	CC	CT	CC	CC	CC	CC	CC	CC
	6	CC	CC	CC	CC	CC	CC	CC	CC	CC	CC	CC	CC	CC	CC	CC	CC	CC	CC	CC	CC	CC	CC	AC	CC	CC	CC	CC	CC	CC	CC	CC
AX-95069517	Target	TT	CT	CT	CT	TT	CT	TT	TT	TT	TT	TT	TT	CT	TT	TT	TT	TT	CT	TT	TT	CT	CT	TT	TT	CT	CT	CT	TT	TT	CT	TT
	72	GT	GT	GT	GT	GT	GT	GT	GT	GT	GT	GT	GG	GT	GT	GT	GT	GG	GT	GT	GT	GT	GT	GT	GT	GT	GT	GT	GT	GT	GT	GT
AX-95076063	Target	TT	TT	CT	CT	CT	CT	TT	TT	CT	CT	CT	CT	CT	CT	CT	CT	TT	CT	TT	TT	CT	CT	CT	TT	TT	CT	TT	CT	CT	CT	TT
	58	CT	CT	TT	TT	CT	TT	CT	TT	TT	TT	CT	TT	TT	TT	CT	TT	TT	TT	CT	TT	TT	TT	TT	CT	TT	CT	TT	CT	CT	CT	TT
	21	AA	AA	AA	AA	AA	AA	AA	AA	AA	AA	AA	AA	AA	AA	AA	AA	AA	AA	AA	AA	AA	AA	AA	AA	AA	AT	AA	AT	AA	AA	AA
AX-95083270	Target	AG	AG	GG	AG	AG	GG	AG	AG	AG	AG	GG	AG	AG	GG	GG	AG	AG	GG	GG	GG	GG	AG	AG	GG	GG	AG	GG	AG	AG	AG	AG
	89	CG	CG	CG	CG	CG	CG	CG	CG	CG	CG	CG	GG	CG	CG	CG	CG	CG	CG	CG	CG	CG	CG	CG	CG	CG	CG	GG	CG	CG	CG	CG
AX-95083470	Target	TT	AT	TT	AT	TT	TT	AT	TT	TT	AT	AT	TT	TT	TT	TT	TT	AT	TT	AT	AT	TT	AT	TT	TT	TT	AT	TT	AT	TT	TT	TT
	10	GG	GG	GG	GG	GG	GG	GG	GG	CG	CG	GG	GG	GG	GG	GG	GG	GG	GG	GG	GG	GG	GG	GG	GG	GG	GG	GG	GG	GG	GG	GG
AX-95085765	Target	TT	TT	TT	TT	CT	TT	CT	TT	CT	TT	TT	TT	TT	TT	TT	TT	TT	TT	TT	TT	TT	TT	CT	TT	TT	TT	TT	TT	TT	TT	CT
	96	AG	AG	AG	AG	AG	AG	AG	AG	AG	AG	AG	AG	AG	AG	AG	AG	AG	GG	AG	AG	AG	GG	AG	AG	AG	AG	AG	AG	AG	AG	AG
AX-95085948	Target	AG	AG	AG	AG	AG	AG	AG	AG	AG	AG	AG	AG	AG	AG	AG	AG	AG	AG	AG	AG	AG	AG	AG	AG	AG	AG	AG	AG	AG	AG	AG
	95	TT	CT	TT	TT	TT	CT	TT	TT	TT	CT	TT	CT	CT	TT	TT	TT	CT	TT	CT	TT	CT	CT	TT	CT	TT	CT	CT	CT	TT	TT	CT
	66	AA	AC	AA	AA	AA	AC	AA	AA	AA	AA	AA	AC	AA	AA	AA	AA	AA	AA	AC	AA	AA	AA	AA	AA	AA	AA	AA	AA	AA	AA	AA
	59	TT	TT	AT	CT	TT	AT	TT	TT	TT	TT	TT	AT	AT	TT	AT	CT	AT	AT	AT	AT	TT	TT	TT	AT	TT	TT	TT	TT	TT	CT	TT
	16	CT	CT	CT	CC	CT	CT	CT	CT	CT	CT	CT	CC	CT	CT	CT	CT	CT	CT	CT	CC	CT	CT	CT	CT	CT	CT	CC	CT	CT	CT	CT
AX-95086251	Target	GG	GG	GG	GG	GG	GG	GG	GG	GG	GG	GG	AG	GG	AG	GG	AG	GG	GG	AG	GG	GG	AG	GG	GG	AG	AG	AG	AG	AG	AG	GG
	108	CC	CC	CC	CC	CC	CT	CC	CC	CC	CC	CC	CC	CC	CC	CC	CC	CC	CC	CC	CC	CC	CC	CC	CC	CC	CC	CC	CC	CC	CC	CG
	26	GG	GG	GG	GG	GG	GG	GG	GG	GG	GG	GG	GG	GG	GG	GG	GG	CG	GG	GG	GG	GG	GG	GG	GG	GG	GG	GG	GG	GG	GG	GG
AX-95090006	Target	CT	CT	CT	CT	CT	TT	CT	CT	CT	CT	CT	CT	CT	CT	CT	CT	CT	CT	CT	CT	CT	CT	CT	CT	CT	CT	CT	CT	CT	CT	CT
	87	GT	AG	GT	GT	GT	GG	GT	GT	GT	GT	GT	GT	GT	GT	GT	GT	GT	GT	GT	GT	GT	GT	GT	GT	GT	GT	GT	GT	GT	GT	GT
AX-95097760	Target	GG	GT	GT	GT	GT	GT	GT	GT	GT	GT	GT	GT	GG	GT	CGT	GT	GT	GT	GT	GT	GT	GT	GT	GT	GT	GT	GT	CGT	GG	GT	GT
	14	CT	CT	CC	CT	CC	CT	CC	CT	CT	CT	CT	CT	CT	CT	CT	CC	CC	CT	CC	CC	CT	CC	CC	CT	CC	CT	CC	CC	CT	CT	CT
AX-95098689	Target	CC	CC	AC	AC	AC	AC	AC	AC	AC	AC	AC	AC	AC	AC	AC	AC	AC	AC	AC	AC	AC	AC	AC	AC	AC	AC	AC	AC	AC	AC	AC
	60	CC	CC	CG	CG	CC	CG	CG	CC	CC	CG	CC	CC	CC	CC	CC	CG	CG	CG	CG	CC	CG	CG	CG	CC	CC	CC	CG	CC	CC	CC	CC
AX-95099842	Target	TT	TT	TT	CT	TT	TT	CT	CT	TT	TT	TT	TT	TT	TT	TT	TT	TT	TT	TT	TT	TT	CT	TT	TT	TT	TT	TT	CT	TT	TT	TT
	65	GG	GG	GG	GG	GG	GG	GG	GG	GG	GG	GG	GG	GG	GG	GG	GG	GG	GG	GG	GG	GG	GG	GG	GG	AG	GG	AG	GG	GG	GG	GG
	57	GG	GG	GG	AG	GG	GG	GG	AG	GG	GG	GG	GG	GG	GG	GG	GG	GG	GG	GG	GG	GG	GG	GG	GT	GG	GG	GG	AG	GG	GG	GG
	32	GG	GT	GG	GG	GG	GG	GG	GG	GG	GG	GG	GG	GG	GG	GG	GG	GG	GG	GG	GG	GG	GG	GG	AG	GG	GG	GG	GG	GG	GG	GG
AX-95103201	Target	GG	GG	GG	GG	GG	GG	GG	GG	GG	GG	GG	GG	GG	GG	GG	GG	GG	GG	GG	GG	GG	GG	GG	GG	GG	GG	GG	GG	GG	GG	GG
	32	GG	AG	GG	GG	GG	AG	GG	GG	GG	AG	GG	GG	AG	GG	AG	AG	GG	AG	AG	GG	AG	GG	GG	GG	AG	AG	GG	GG	AG	AG	AG
	29	AA	AT	AA	AA	AA	AT	AA	AA	AA	AA	AA	AA	AT	AA	AT	AT	AA	AT	AT	AA	AT	AA	AA	AA	AT	AT	AA	AA	AA	AT	AT
AX-95104628	Target	GG	GG	GG	GG	AG	GG	GG	GG	AG	GG	GG	GG	GG	AG	AG	GG	GG	GG	GG	AG	GG	AG	GG	GG	GG	AG	GG	GG	AG	GG	AG
	59	AC	CC	CC	CC	CC	CC	CC	CC	CC	CC	CC	CC	CC	CC	CC	CC	CC	CC	CC	CC	AC	CC	CC	CC	CC	CC	CC	CC	CC	CC	CC
	35	CC	CC	CC	CC	CC	CC	CC	CC	CC	CC	CC	CC	CC	CC	CC	CC	CC	CC	CC	CC	CC	CC	CC	CC	CC	CC	CC	CC	CC	CC	CC
AX-95108407	Target	AG	GG	AG	GG	GG	AG	AG	AG	GG	GG	GG	GG	AG	AG	GG	AG	GG	GG	GG	AG	GG	GG	GG	AG	AG	AG	AG	AG	GG	GG	GG
	79	AG	AG	AG	AG	AG	AG	AG	AG	AG	AG	AG	AG	AG	AG	AG	AG	AG	AG	AG	AG	AG	GG	AG	AG	AG	AG	AG	AG	AG	AG	AG
AX-95110642	Target	AG	AG	AG	AG	AG	AG	AG	AG	AG	AG	AG	AG	AG	GG	AG	AG	AG	AG	AG	AG	AG	AG	AG	AG	AG	AG	AG	AG	AG	AG	AG
	62	CG	CG	CG	CG	CG	GG	GG	CG	CG	CG	CG	GG	GG	GG	GG	CG	CG	CG	GG	CG	CG	CG	GG	CG	CG	CG	CG	GG	CG	GG	CG
AX-95115225	Target	GT	GT	GT	GT	GT	GT	TT	GT	GT	GT	TT	TT	GT	GT	GT	GT	GT	GT	GT	GT	GT	GT	GT	GT	TT	GT	GT	GT	TT	GT	GT
	66	AG	AG	AG	AG	AG	AG	GG	AG	AG	AG	AG	AG	AG	AG	AG	AG	AG	AG	AG	AG	AG	AG	AG	AG	AG	AG	AG	AG	AG	AG	AG
AX-95119132	Target	GG	GG	GG	GG	GG	GG	GG	GG	GG	GG	GG	GG	GG	GG	GG	GG	GG	GG	GG	GG	GG	GG	GG	GG	GG	GG	GG	GG	GG	GG	GG
	5	AC	CT	AC	AC	CC	CC	TT	AC	AC	AC	CC	AC	AC	AC	AC	CC	AC	AC	AC	AC	CC	CT	CT	CC	AC	AC	AC	CC	CC	AC	CC
AX-95120126	Target	AG	AG	AG	AG	AG	AG	AG	AG	AG	AG	AG	AG	AG	AG	AG	AG	AG	AG	AG	GG	AG	AG	AG	AG	GG	AG	GG	AG	GG	AG	AG
	79	CC	CC	CC	CC	CC	CC	CC	CC	CC	CT	CC	CC	CC	CC	CT	CC	CT	CC	CC	CC	CT	CC	CC	CC	CC	CC	CC	CC	CC	CC	CC
AX-95121939	Target	AG	AG	GG	GG	GG	GG	GG	AG	GG	AG	AG	AG	GG	AG	GG	AG	GG	GG	AG	GG	AG	AG	GG	AG	GG	GG	GG	AG	GG	AG	GG
	80	TT	AT	AT	AT	AT	AT	AT	AT	AT	TT	TT	TT	AT	TT	AT	AT	AT	AT	TT	AT	TT	AT	AT	TT	AT	AT	AT	TT	AT	AT	AT
	20	AA	AA	AC	AC	AC	AC	AA	AA	AC	AA	AA	AA	AA	AA	AC	AA	AA	AC	AA	AC	AA	AA	AC	AA	AC	AC	AC	AA	AC	AA	AC
AX-95131348	Target	CC	CC	CC	AC	CC	AC	CC	CC	CC	CC	CC	CC	AC	CC	CC	CC	CC	CC	AC	CC	CC	CC	AC	CC	CC	AC	CC	CC	CC	AC	CC
	23	AA	AG	AA	AA	AA	AA	AA	AA	AA	AT	AA	AA	AA	AA	AA	AA	AA	AA	AA	AA	AA	AG	AA	AA	AT	AA	AA	AA	AG	AA	AA
AX-95135993	Target	GG	GG	GG	GG	GG	GG	GG	GG	GG	GG	GG	GG	GG	GG	GG	GG	GG	GG	GG	GG	GG	CG	GG	CG	GG	GG	GG	GG	GG	GG	GG
	89	CC	CC	CC	CC	CC	CC	CC	CC	CC	CC	CC	CC	CC	CC	CC	CC	CC	CC	CC	CC	CC	CC	CC	CC	CC	CC	CC	CC	CT	CC	CC
AX-95146219	Target	AA	AG	AA	AG	AG	AG	AG	AG	AG	AG	AA	AA	AG	AG	AA	AG	AG	AG	AA	GG	GG	AA	GG	AG	AG	AA	GG	AA	AA	GG	AG
	19	TT	TT	TT	CT	CT	CT	CT	CT	CT	CT	TT	TT	CT	CT	TT	TT	CT	CT	TT	CT	CC	TT	TT	CT	CT	TT	TT	TT	TT	TT	CT
AX-95147976	Target	GG	GG	GG	GG	GG	GG	AG	GG	GG	GG	GG	GG	GG	GG	GG	GG	GG	GG	GG	GG	GG	GG	GG	GG	GG	GG	GG	GG	GG	GG	GG
	31	CC	CC	CT	CT	CC	CC	CT	CT	CT	CC	CC	CC	CC	CT	CC	CC	CC	CT	CC	CC	CC	CC	CC	CT	CC	CC	CC	CC	CT	CC	CC
	19	CC	CC	CT	CT	CC	CC	CT	CC	CT	CC	CC	CC	CC	CT	CC	CC	CC	CT	CC	CC	CC	CC	CC	CT	CC	CC	CC	CC	CT	CC	CC
AX-95149091	Target	AG	AG	AG	AG	AG	AG	ACG	AG	AG	AG	AG	AG	AG	AG	AG	AG	ACG	AG	AG	AG	AG	AG	AG	AG	AG	AG	AG	AG	AG	AG	AG
	60	CC	CC	CC	CC	CC	CC	CG	CC	CC	CC	CC	CC	CC	CC	CC	CC	CG	CC	CC	CC	CC	CC	CC	CC	CC	CC	CC	CC	CC	CC	CC
	59	AA	AA	AA	AA	AA	AA	AC	AA	AA	AA	AA	AA	AA	AA	AA	AA	AC	AA	AA	AA	AA	AA	AA	AA	AA	AA	AA	AA	AA	AA	AA
	37	CC	AC	AC	AC	CC	AC	AC	AC	CC	CC	CC	CC	CC	CC	AC	CC	AC	CC	AC	CC	AC	AC	AC	AC	AC	AC	AC	CC	CC	CC	AC
AX-95149836	Target	TT	TT	CT	CT	CT	CT	CT	TT	CT	TT	CT	TT	TT	CT	CT	TT	CT	CT	TT	TT	CT	CT	CT	TT	TT	TT	TT	TT	TT	TT	CT
	17	GG	GG	GG	GG	GG	GG	GG	GT	GG	GT	GG	GG	GG	GG	GT	GT	GG	GG	GT	GT	GG	GG	GG	GT	GG	GG	GT	GT	GG	GG	GG
AX-95152978	Target	AG	AG	AG	AG	AG	AG	AG	AG	AG	AG	AG	AG	AG	AG	AG	AG	AG	AG	AG	AG	AG	AG	AG	AG	AG	AG	AG	AG	AG	AG	AG
	69	GT	GT	GT	GT	GT	GT	GT	GT	TT	TT	TT	GT	TT	TT	GT	TT	TT	TT	GT	TT	TT	GT	TT	TT	TT	GT	GT	GT	TT	TT	AT
	59	TT	TT	GT	CT	TT	CT	TT	TT	TT	TT	TT	CT	TT	TT	TT	TT	TT	TT	TT	TT	TT	TT	TT	TT	TT	TT	TT	CT	TT	TT	GT
	38	AA	AA	AT	AA	AA	AA	AA	AA	AA	AA	AA	AA	AA	AA	AA	AA	AA	AA	AA	AT	AA	AA	AA	AA	AA	AA	AA	AA	AA	AA	AT
AX-95154075	Target	CT	TT	CT	TT	TT	TT	TT	CT	TT	TT	CT	CT	TT	CT	CT	CT	CT	TT	CT	CT	CT	TT	TT	CT	CT	TT	CT	CT	TT	TT	TT
	87	AA	AA	AA	AA	AA	AA	AA	AA	AA	AA	AA	AA	AA	AA	AA	AA	AA	AA	AA	AA	AG	AA	AA	AA	AA	AA	AA	AA	AA	AA	AA
	63	CC	CT	CC	CC	CC	CC	CT	CC	CC	CC	CC	CT	CC	CC	CT	CC	CC	CC	CC	CT	CT	CC	CC	CC	CC	CC	CC	CT	CC	CC	CC
AX-95158783	Target	GG	GG	GG	GG	GG	GG	GG	GG	GG	GG	GG	GG	GG	GG	GG	GG	GG	GG	GG	GG	GG	GG	GG	GG	GG	GG	GG	GG	GG	GG	GG
	83	AC	AC	AC	AC	AC	AC	AC	AC	AC	AC	AC	AC	AC	AC	AC	AA	AC	AC	AA	AC	AC	AC	AC	AC	AC	AA	AC	AA	AC	AC	AC
AX-95169227	Target	TT	TT	CT	TT	TT	TT	CT	TT	TT	TT	TT	TT	CT	CT	TT	CT	TT	TT	CT	CT	TT	TT	TT	TT	TT	TT	CT	TT	TT	TT	CT
	72	CC	CC	CT	CT	CT	CC	CT	CC	CT	CT	CT	CC	CT	CT	CT	CT	CC	CC	CT	CT	CT	CT	CC	CT	CT	CC	CT	CC	CT	CC	CT
AX-95177376	Target	TT	TT	TT	CT	TT	TT	TT	TT	TT	TT	TT	TT	TT	TT	TT	TT	TT	TT	TT	TT	TT	TT	TT	TT	TT	TT	TT	TT	TT	TT	CT
	91	AC	AC	AC	AC	CC	AC	CC	CC	AC	AC	AC	AC	CC	AC	AC	AC	CC	AC	AC	AC	AC	CC	AC	AC	CC	AC	CC	AC	CC	AC	CC
	90	AT	AT	AT	AT	AT	AT	AT	AT	AT	AT	AT	AT	AT	AT	AT	AA	AT	AT	AA	AT	AT	AT	AT	AT	AT	AT	AT	AT	AT	AT	AT
	51	CT	CT	CT	CT	CT	CT	CT	CT	CT	CT	CT	CT	CT	CT	CT	AC	CT	CT	CT	CT	CT	CT	CT	CT	CT	CC	CT	CT	CT	CT	CT
	40	GG	GG	GG	GG	GG	GG	GG	GG	GG	GG	GG	GG	GG	GG	GG	GG	GG	GG	GG	GG	GG	GG	GG	GG	GG	AG	GG	AG	GG	CG	GG
AX-95195472	Target	GG	GG	AG	AG	AG	GG	GG	AG	AG	AG	AG	GG	GG	GG	AG	AG	GG	AG	GG	AG	GG	AG	AG	AG	GG	AG	GG	AG	AG	AG	AG
	58	CT	CT	CT	CT	CT	CT	CT	CT	CT	CT	CT	CT	CT	CT	CT	CT	CT	CT	CT	CT	CT	CG	CC	CG	CC	CT	CC	CT	GT	CT	CT
AX-95197649	Target	GG	CG	CG	CG	GG	CG	CG	GG	CG	CG	CG	GG	CG	CG	GG	CG	CG	CG	CG	GG	CG	CG	CG	CG	GG	CG	GG	CG	CG	CG	GG
	5	TT	GT	GT	GT	TT	GT	GT	TT	GT	GT	GT	TT	GT	GT	TT	GT	GT	GT	GT	TT	GT	GT	GT	GT	TT	GT	TT	GT	GT	GT	TT
AX-95198133	Target	GG	GG	GG	AG	AG	GG	GG	GG	GG	GG	GG	GG	GG	GG	GG	GG	GG	GG	GG	GG	GG	GG	GG	GG	GG	GG	GG	GG	GG	GG	AG
	95	CG	CG	CG	CG	CG	CG	CG	CG	CG	CG	CG	GG	CG	CG	CG	CG	CG	CG	CG	CG	CG	CG	CG	CG	CG	CG	CG	CG	CG	CG	CG
AX-95199079	Target	AG	GG	AG	AG	GG	AG	GG	AG	GG	AG	AG	AG	AG	AG	AG	AG	AG	AG	AG	AG	AG	GG	GG	GG	AG	AG	AG	AG	AG	AG	GG
	65	CC	CC	CC	CC	CC	CC	CT	CC	CC	CC	CC	CC	CC	CC	CC	CC	CC	CC	CC	CC	CC	CC	CC	CC	CC	CC	CC	CC	CC	CC	CC
	54	GT	GG	GT	GT	AG	GG	GG	GG	GG	GG	GG	GT	GT	GG	GG	GG	GG	GG	GG	GG	GG	GG	GG	GG	GG	GG	GG	GG	GG	GG	AG
AX-95200511	Target	AG	AG	AG	AG	AG	AG	AG	GG	AG	GG	GG	AG	AG	AG	AG	GG	GG	AG	AG	AG	GG	GG	AG	AG	AG	GG	AG	AG	AG	AG	AG
	10	AT	AT	AT	AT	AT	AT	AT	AT	AT	AT	AT	AT	AT	AT	AT	AT	AT	AT	AT	AT	AT	AT	AT	AT	AT	AT	AT	AT	AT	AT	ACT
AX-95204453	Target	TT	TT	TT	TT	CT	TT	CT	TT	TT	TT	TT	TT	CT	TT	CT	TT	CT	TT	TT	CT	CT	TT	CT	TT	TT	TT	TT	CT	TT	CT	CT
	82	AG	AG	AG	AG	AA	AG	AG	AG	AA	AG	AG	AG	AG	AG	AG	AG	AA	AG	AG	AG	AG	AG	AA	AG	AG	AG	AG	AG	AG	AG	AA
	52	AC	AC	CC	CC	CC	CC	CC	CC	CC	CC	CC	AC	CC	CC	CC	AC	CC	CC	CC	CC	CC	CC	CC	AC	AC	AC	AC	CC	CC	CC	CC
AX-95207937	Target	GG	GG	GG	GG	GG	GG	GG	GG	GG	GG	GG	CG	GG	GG	GG	GG	GG	GG	GG	GG	GG	CG	CG	GG	GG	GG	GG	GG	GG	GG	GG
	73	CC	AC	CC	CC	AC	CC	AC	AC	CC	AC	AC	CC	AC	CC	AC	CC	AC	CC	AC	CC	CC	CC	CC	CC	CC	CC	CC	AC	AC	CC	CC
	40	AG	AG	AG	AG	AG	AG	AG	AG	AG	AG	AG	GG	AG	AG	AG	AG	AG	AG	AG	AG	AG	AG	AG	AG	AG	AG	AG	AG	AG	AG	AG
AX-95216074	Target	GG	GG	GG	CG	CG	GG	GG	GG	GG	GG	CG	GG	GG	GG	CG	CG	GG	GG	CG	GG	GG	CG	CG	GG	GG	GG	GG	GG	CG	GG	CG
	90	CT	CT	CT	CT	CT	CT	CT	CT	CT	CT	CT	CT	CT	CT	CT	CT	TT	CT	CT	CT	CT	CT	CT	CT	CT	CT	CT	CT	CT	CT	CT
AX-95219129	Target	GG	GG	GG	AG	AG	AG	GG	AG	GG	GG	GG	AG	AG	AG	AG	AG	AG	GG	GG	GG	GG	GG	AG	AG	GG	AG	GG	GG	GG	GG	GG
	40	CG	CC	CC	CC	CC	CC	CC	CC	CC	CG	CC	CC	CC	CC	CC	CG	CC	CG	CC	CC	CC	CC	CC	CC	CC	CC	CC	CC	CC	CC	CC
AX-95228548	Target	CT	CT	CT	CT	CT	CT	CT	CT	CT	CT	CT	CT	CT	CT	CT	CT	CT	CT	CT	CT	CT	TT	CT	CT	CT	CT	CT	TT	CT	CT	CT
	49	CC	CC	CT	CC	CC	CC	CC	CC	CC	CC	CC	CC	CT	CT	CC	CC	CC	CT	CC	CT	CT	CC	CC	CC	CC	CC	CC	CT	CC	CC	CC
AX-95228998	Target	AG	GG	AG	AG	GG	AG	AG	AG	AG	AG	AG	GG	AG	AG	AG	AG	AG	AG	GG	GG	AG	GG	GG	GG	AG	AG	GG	GG	AG	AG	AG
	44	AG	AG	AG	AG	AG	AG	AG	AG	AG	AG	AG	AG	AG	AG	AG	AG	AG	AG	GG	AG	AG	AG	AG	AG	AG	AG	AG	AG	AG	AG	AG
AX-95230264	Target	CT	TT	CT	CT	TT	CT	CT	TT	CT	CT	TT	CT	TT	CT	TT	CT	CT	TT	CT	CT	CT	TT	TT	CT	CT	CT	CT	CT	CT	CT	TT
	27	CG	GG	CG	CG	GG	CG	CG	GG	CG	CG	GG	CG	GG	CG	GG	CG	CG	GG	CG	CG	CG	GG	GG	CG	CG	CG	CG	CG	CG	CG	GG
AX-95235622	Target	GG	GG	GG	AG	GG	GG	GG	GG	GG	GG	GG	GG	GG	GG	GG	GG	GG	GG	GG	GG	GG	GG	GG	GG	GG	GG	GG	GG	GG	GG	AG
	66	GG	GG	GG	GT	GG	GG	GG	GG	GG	GG	GG	GG	GG	GG	GG	GG	GG	GG	GG	GG	GG	GG	GG	GG	GG	GG	GG	GG	GG	GG	GG
AX-95238765	Target	GG	AG	GG	GG	GG	GG	GG	GG	GG	GG	GG	GG	GG	GG	GG	GG	GG	GG	GG	GG	GG	GG	GG	GG	GG	GG	GG	AG	GG	GG	GG
	43	AA	AA	AT	AT	AT	AA	AA	AA	AT	AA	AT	AA	AT	AA	AT	AT	AT	AT	AA	AA	AA	AA	AA	AA	AT	AT	AA	AG	AT	AT	AT
AX-95241921	Target	AG	GG	GG	GG	AG	GG	GG	AG	AG	GG	GG	GG	GG	GG	AG	AG	GG	GG	GG	GG	GG	AG	AG	AG	AG	GG	GG	GG	GG	GG	AG
	36	AG	AG	AG	AG	AG	GG	AG	GG	GG	GG	AG	AG	AG	GG	GG	AG	AG	AG	AG	AG	AG	AG	AG	GG	AG	AG	AG	AG	AG	GG	AG
AX-95242045	Target	TT	TT	TT	TT	TT	TT	TT	TT	TT	TT	TT	TT	TT	TT	TT	TT	TT	TT	TT	TT	TT	TT	TT	TT	TT	TT	TT	TT	TT	TT	TT
	76	AA	AC	AC	AA	AC	AA	AC	AC	AA	AC	AA	AC	AC	AC	AC	AC	AC	AC	AC	AC	AC	AC	AC	AC	AC	AC	AC	AC	AC	AC	AA
AX-95242557	Target	CC	AC	CC	AC	CC	CC	CC	CC	CC	CC	CC	CC	AC	CC	CC	CC	CC	AC	AC	AC	AC	CC	CC	CC	CC	AC	CC	AC	CC	CC	CC
	101	GG	GG	GG	GG	GG	GG	AG	GG	GG	GG	GG	GG	GG	GG	GG	GG	GG	GG	GG	GG	GG	GG	GG	GG	AG	GG	GG	GG	GG	GG	GG
	88	AC	CC	AC	CC	CC	CC	AC	AC	AC	AC	CC	CG	CC	AC	CC	CC	AC	CC	CC	CC	CC	AC	CC	CC	AC	CC	AC	CC	CC	AC	CC
AX-95252126	Target	TT	TT	TT	TT	TT	TT	TT	TT	TT	TT	TT	TT	TT	TT	TT	TT	TT	TT	TT	TT	TT	TT	TT	TT	TT	TT	TT	TT	TT	TT	TT
	71	AG	AG	AG	AG	AA	AG	AG	AG	AG	AG	AA	AG	AG	AG	AG	AG	AG	AG	AG	AG	AG	AG	AG	AG	AG	AG	AG	AG	AG	AG	AG
AX-95252537	Target	CG	GG	GG	GG	GG	GG	GG	GG	GG	CG	GG	GG	CG	GG	GG	GG	CG	GG	CG	GG	CG	GG	CG	GG	CG	GG	GG	CG	CG	GG	GG
	55	CC	CC	CC	CC	CC	CT	CC	CC	CC	CT	CC	CT	AC	CC	CC	CC	CC	CC	CT	CC	CC	CC	CC	CC	CT	CC	CC	CC	CC	CC	CC
AX-95258782	Target	TT	TT	TT	TT	TT	TT	TT	TT	TT	TT	TT	TT	TT	TT	TT	TT	TT	TT	TT	TT	TT	TT	TT	TT	TT	TT	TT	TT	TT	TT	TT
	65	GG	AG	GG	GG	GG	GG	GG	GG	GG	GG	AG	AG	GG	GG	GG	GG	AG	GG	GG	GG	GG	GG	GG	GG	GG	GG	GG	GG	CG	GG	GG
AX-95259256	Target	AG	GG	AG	AG	AG	GG	GG	AG	AG	AG	GG	GG	AG	AG	AG	GG	AG	AG	GG	AG	AG	AG	AG	AG	AG	AG	GG	GG	GG	AG	AG
	95	GT	GT	GT	TT	GT	GT	GT	GT	GT	GT	GT	GT	GT	TT	GT	GT	GT	GT	GT	GT	GT	GT	GT	GT	GT	GT	GT	GT	GT	GT	GT
	6	CC	CC	CC	CC	CC	CC	CT	CC	CC	CC	CT	CC	CC	CC	CC	CT	CC	CC	CT	CC	CC	CC	CC	CC	CC	CC	CT	CT	CC	CC	CC
AX-95260147	Target	TT	TT	TT	TT	TT	TT	TT	TT	TT	TT	TT	TT	TT	TT	TT	TT	TT	TT	TT	TT	TT	TT	TT	TT	TT	TT	TT	TT	TT	TT	TT
	64	GT	GT	TT	TT	TT	TT	TT	GT	TT	GT	GT	TT	GT	TT	TT	TT	TT	GT	GT	TT	TT	GT	GT	GT	GT	GT	TT	TT	TT	GT	TT
