# Supplementary material for: Conversion of array‐based single nucleotide polymorphic markers for use in targeted genotyping by sequencing in hexaploid wheat (Triticum aestivum)
Source: Plant Biotechnol J. 2017 Oct 23;16(4):867–76. doi: 10.1111/pbi.12834 (PMC5866950; doi:10.1111/pbi.12834)
Supplement: Supplementary file 7 — Table S6 Captured sequences in which additional SNPs were detected with BLAST annotation for the sequence. [file PBI-16-867-s001.xlsx]

## Sheet: BLAST results
Probe	Number of SNPs	BLAST Hit
AX-94413203	2	gb|EMT15452.1|:HYPOTHETICAL_PROTEIN_F775_06043_[AEGILOPS_TAUSCHII]
AX-94416687	2	gb|EMT00586.1|:HYPOTHETICAL_PROTEIN_F775_27817_[AEGILOPS_TAUSCHII]
AX-94425840	2	dbj|BAJ90249.1|:PREDICTED_PROTEIN_[HORDEUM_VULGARE_SUBSP._VULGARE]
AX-94428193	2	gb|EMS61124.1|:HYPOTHETICAL_PROTEIN_TRIUR3_09753_[TRITICUM_URARTU]
AX-94433285	2	gb|EMT30846.1|:HYPOTHETICAL_PROTEIN_F775_09166_[AEGILOPS_TAUSCHII]
AX-94441179	2	dbj|BAJ95601.1|:PREDICTED_PROTEIN_[HORDEUM_VULGARE_SUBSP._VULGARE]
AX-94448897	2	gb|EMS46034.1|:PUTATIVE_DISEASE_RESISTANCE_PROTEIN_RGA3_[TRITICUM_URARTU]
AX-94449743	2	gb|EMS57312.1|:RECEPTOR-LIKE_PROTEIN_KINASE_FERONIA_[TRITICUM_URARTU]
AX-94453359	2	dbj|BAJ96471.1|:PREDICTED_PROTEIN_[HORDEUM_VULGARE_SUBSP._VULGARE]
AX-94467110	2	gb|EMT17144.1|:(+)-DELTA-CADINENE_SYNTHASE_ISOZYME_C2_[AEGILOPS_TAUSCHII]
AX-94471928	2	gb|EMT08389.1|:HYPOTHETICAL_PROTEIN_F775_14389_[AEGILOPS_TAUSCHII]
AX-94473382	2	gb|EMS56493.1|:HYPOTHETICAL_PROTEIN_TRIUR3_22992_[TRITICUM_URARTU]
AX-94476005	2	gb|EMS59226.1|:H/ACA_RIBONUCLEOPROTEIN_COMPLEX_SUBUNIT_4_[TRITICUM_URARTU]
AX-94488142	2	gb|EMT16451.1|:HYPOTHETICAL_PROTEIN_F775_32397_[AEGILOPS_TAUSCHII]
AX-94496018	2	gb|EMT33541.1|:HYPOTHETICAL_PROTEIN_F775_11261_[AEGILOPS_TAUSCHII]
AX-94508980	2	gb|ADR71856.1|:LIPOXYGENASE-1_[TRITICUM_TURGIDUM_SUBSP._DURUM]
AX-94511219	2	dbj|BAJ92228.1|:PREDICTED_PROTEIN_[HORDEUM_VULGARE_SUBSP._VULGARE]
AX-94527643	2	dbj|BAJ85210.1|:PREDICTED_PROTEIN_[HORDEUM_VULGARE_SUBSP._VULGARE]
AX-94533039	2	ref|XP_002465815.1|:hypothetical_protein_SORBIDRAFT_01g046340_[Sorghum_bicolor]
AX-94540502	2	gb|EMS57022.1|:ABC_TRANSPORTER_B_FAMILY_MEMBER_11_[TRITICUM_URARTU]
AX-94546397	2	dbj|BAJ97313.1|:PREDICTED_PROTEIN_[HORDEUM_VULGARE_SUBSP._VULGARE]
AX-94549520	2	gb|EMT08687.1|:CYTOCHROME_P450_86A1_[AEGILOPS_TAUSCHII]
AX-94549574	2	gb|EMT07010.1|:HYPOTHETICAL_PROTEIN_F775_05160_[AEGILOPS_TAUSCHII]
AX-94559635	2	gb|EMT23546.1|:HYPOTHETICAL_PROTEIN_F775_18583_[AEGILOPS_TAUSCHII]
AX-94564432	2	gb|EMS46635.1|:HYPOTHETICAL_PROTEIN_TRIUR3_11750_[TRITICUM_URARTU]
AX-94571442	2	gb|EMS48095.1|:HELICASE_DOMINO_[TRITICUM_URARTU]
AX-94579391	2	gb|EMS57812.1|:HYPOTHETICAL_PROTEIN_TRIUR3_34221_[TRITICUM_URARTU]
AX-94582074	2	gb|EMS45196.1|:PUTATIVE_RECEPTOR_PROTEIN_KINASE_ZMPK1_[TRITICUM_URARTU]
AX-94583229	2	dbj|BAJ98197.1|:PREDICTED_PROTEIN_[HORDEUM_VULGARE_SUBSP._VULGARE]
AX-94593425	2	gb|EMT11024.1|:BIFUNCTIONAL_MONODEHYDROASCORBATE_REDUCTASE_AND_CARBONIC_ANHYDRASE_NECTARIN-3_[AEGILOPS_TAUSCHII]
AX-94593533	2	gb|EMS60134.1|:MONOTHIOL_GLUTAREDOXIN-S12,_CHLOROPLASTIC_[TRITICUM_URARTU]
AX-94605742	2	gb|EMT32141.1|:CYSTEINE_PROTEINASE_INHIBITOR_8_[AEGILOPS_TAUSCHII]
AX-94608280	2	gb|EMT00476.1|:DISEASE_RESISTANCE_PROTEIN_RPM1_[AEGILOPS_TAUSCHII]
AX-94629424	2	gb|EMT01657.1|:CELL_DIVISION_PROTEASE_FTSH-LIKE_PROTEIN,_MITOCHONDRIAL_[AEGILOPS_TAUSCHII]
AX-94634249	2	gb|ACN41355.1|:CYTOCHROME_P450_[TRITICUM_AESTIVUM]
AX-94636332	2	gb|EMT13643.1|:LIM_DOMAIN_AND_RING_FINGER_PROTEIN_[AEGILOPS_TAUSCHII]
AX-94637211	2	gb|EMS51032.1|:HYPOTHETICAL_PROTEIN_TRIUR3_23395_[TRITICUM_URARTU]
AX-94639652	2	gb|EMS68524.1|:CYCLOPROPANE-FATTY-ACYL-PHOSPHOLIPID_SYNTHASE_[TRITICUM_URARTU]
AX-94643307	2	dbj|BAJ86854.1|:PREDICTED_PROTEIN_[HORDEUM_VULGARE_SUBSP._VULGARE]
AX-94650728	2	dbj|BAJ94975.1|:PREDICTED_PROTEIN_[HORDEUM_VULGARE_SUBSP._VULGARE]
AX-94662315	2	gb|EMT10593.1|:PUTATIVE_DISEASE_RESISTANCE_PROTEIN_RGA1_[AEGILOPS_TAUSCHII]
AX-94666545	2	gb|EMT10353.1|:PUTATIVE_CADMIUM/ZINC-TRANSPORTING_ATPASE_3_[AEGILOPS_TAUSCHII]
AX-94678407	2	gb|EMT05545.1|:HYPOTHETICAL_PROTEIN_F775_20122_[AEGILOPS_TAUSCHII]
AX-94705282	2	gb|EMT12203.1|:HYPOTHETICAL_PROTEIN_F775_06065_[AEGILOPS_TAUSCHII]
AX-94708164	2	gb|EMS50371.1|:PUTATIVE_DISEASE_RESISTANCE_PROTEIN_RGA3_[TRITICUM_URARTU]
AX-94712332	2	gb|EEC72742.1|:HYPOTHETICAL_PROTEIN_OSI_06366_[ORYZA_SATIVA_INDICA_GROUP]
AX-94715241	2	ref|XP_003569879.1|:PREDICTED:_glycerophosphoryl_diester_phosphodiesterase-like_[Brachypodium_distachyon]
AX-94717904	2	gb|EMS46576.1|:HYPOTHETICAL_PROTEIN_TRIUR3_28636_[TRITICUM_URARTU]
AX-94730854	2	gb|EMT10540.1|:HYPOTHETICAL_PROTEIN_F775_13937_[AEGILOPS_TAUSCHII]
AX-94738836	2	gb|EMT12062.1|:HYPOTHETICAL_PROTEIN_F775_32660_[AEGILOPS_TAUSCHII]
AX-94745281	2	dbj|BAK01948.1|:PREDICTED_PROTEIN_[HORDEUM_VULGARE_SUBSP._VULGARE]
AX-94753528	2	gb|EMT03534.1|:HYPOTHETICAL_PROTEIN_F775_05514_[AEGILOPS_TAUSCHII]
AX-94753558	2	gb|EMS54795.1|:HYPOTHETICAL_PROTEIN_TRIUR3_05584_[TRITICUM_URARTU]
AX-94755748	2	gb|EMT14867.1|:HYPOTHETICAL_PROTEIN_F775_13515_[AEGILOPS_TAUSCHII]
AX-94769595	2	gb|EMS67429.1|:ATP-DEPENDENT_CLP_PROTEASE_ATP-BINDING_SUBUNIT_CLPC_[TRITICUM_URARTU]
AX-94772403	2	gb|EMT24127.1|:PUTATIVE_SERINE/THREONINE-PROTEIN_KINASE_[AEGILOPS_TAUSCHII]
AX-94775879	2	gb|EMT10556.1|:PUTATIVE_RECEPTOR-LIKE_PROTEIN_KINASE_[AEGILOPS_TAUSCHII]
AX-94780679	2	gb|EMT27616.1|:HYPOTHETICAL_PROTEIN_F775_14030_[AEGILOPS_TAUSCHII]
AX-94789767	2	gb|EMT06716.1|:DISEASE_RESISTANCE_PROTEIN_RPM1_[AEGILOPS_TAUSCHII]
AX-94799912	2	gb|EMS57589.1|:PUTATIVE_RECEPTOR_PROTEIN_KINASE_ZMPK1_[TRITICUM_URARTU]
AX-94800378	2	gb|EMT06235.1|:JASMONATE_O-METHYLTRANSFERASE_[AEGILOPS_TAUSCHII]
AX-94817140	2	gb|EMS57279.1|:HYPOTHETICAL_PROTEIN_TRIUR3_28432_[TRITICUM_URARTU]
AX-94819583	2	dbj|BAJ95356.1|:PREDICTED_PROTEIN_[HORDEUM_VULGARE_SUBSP._VULGARE]
AX-94840912	2	gb|EMT30744.1|:HYPOTHETICAL_PROTEIN_F775_08016_[AEGILOPS_TAUSCHII]
AX-94842018	2	emb|CAK50448.1|:UNNAMED_PROTEIN_PRODUCT_[ORYZA_SATIVA]
AX-94846202	2	gb|AEB26584.1|:HEAT_SHOCK_FACTOR_A2B_[HORDEUM_VULGARE_SUBSP._VULGARE]
AX-94849955	2	gb|EMS50387.1|:HYPOTHETICAL_PROTEIN_TRIUR3_15112_[TRITICUM_URARTU]
AX-94870595	2	dbj|BAK05910.1|:PREDICTED_PROTEIN_[HORDEUM_VULGARE_SUBSP._VULGARE]
AX-94886482	2	dbj|BAJ93728.1|:PREDICTED_PROTEIN_[HORDEUM_VULGARE_SUBSP._VULGARE]
AX-94888600	2	gb|EMT29332.1|:PUTATIVE_DISEASE_RESISTANCE_PROTEIN_[AEGILOPS_TAUSCHII]
AX-94895597	2	dbj|BAB78758.1|:LOW-MOLECULAR-WEIGHT_GLUTENIN_SUBUNIT_GROUP_7_TYPE_IV_[TRITICUM_AESTIVUM]
AX-94908139	2	gb|EMS60405.1|:HYPOTHETICAL_PROTEIN_TRIUR3_10954_[TRITICUM_URARTU]
AX-94909725	2	emb|CAC87837.1|:CULLIN_1C_[NICOTIANA_TABACUM]
AX-94911538	2	gb|EMS46998.1|:HYPOTHETICAL_PROTEIN_TRIUR3_01699_[TRITICUM_URARTU]
AX-94930108	2	dbj|BAD45066.1|:PUTATIVE_RUST_RESISTANCE_KINASE_LR10_[ORYZA_SATIVA_JAPONICA_GROUP]
AX-94938612	2	gb|EMS63640.1|:PLASMA_MEMBRANE_ATPASE_1_[TRITICUM_URARTU]
AX-94946471	2	gb|EMT11449.1|:(+)-DELTA-CADINENE_SYNTHASE_ISOZYME_XC14_[AEGILOPS_TAUSCHII]
AX-94947385	2	dbj|BAJ99331.1|:PREDICTED_PROTEIN_[HORDEUM_VULGARE_SUBSP._VULGARE]
AX-94948374	2	gb|EMS64738.1|:HYPOTHETICAL_PROTEIN_TRIUR3_21162_[TRITICUM_URARTU]
AX-94957884	2	gb|EMT13411.1|:O-METHYLTRANSFERASE_ZRP4_[AEGILOPS_TAUSCHII]
AX-94977792	2	gb|EMS56380.1|:ACYL-COA_SYNTHETASE_FAMILY_MEMBER_4_[TRITICUM_URARTU]
AX-94978774	2	gb|EMT32365.1|:CYTOKININ-N-GLUCOSYLTRANSFERASE_2_[AEGILOPS_TAUSCHII]
AX-94980296	2	gb|EMS60990.1|:CYTOCHROME_P450_71D7_[TRITICUM_URARTU]
AX-94984060	2	dbj|BAD54047.1|:TERNARY_COMPLEX_FACTOR_MIP1-LIKE_[ORYZA_SATIVA_JAPONICA_GROUP]
AX-94985084	2	gb|EMT03588.1|:LECTIN-DOMAIN_CONTAINING_RECEPTOR_KINASE_A4.2_[AEGILOPS_TAUSCHII]
AX-94991417	2	gb|ABB18388.1|:PUTATIVE_RECEPTOR_KINASE_[TRITICUM_AESTIVUM]
AX-95000127	2	gb|EMS65776.1|:HYPOTHETICAL_PROTEIN_TRIUR3_03237_[TRITICUM_URARTU]
AX-95005683	2	dbj|BAJ95627.1|:PREDICTED_PROTEIN_[HORDEUM_VULGARE_SUBSP._VULGARE]
AX-95007446	2	gb|AAS19619.1|:LON1_PROTEASE_[TRITICUM_AESTIVUM]
AX-95007535	2	gb|EMS61807.1|:WALL-ASSOCIATED_RECEPTOR_KINASE_5_[TRITICUM_URARTU]
AX-95008727	2	ref|XP_002489250.1|:hypothetical_protein_SORBIDRAFT_0012s014620_[Sorghum_bicolor]
AX-95017541	2	gb|EMT32144.1|:HYPOTHETICAL_PROTEIN_F775_09847_[AEGILOPS_TAUSCHII]
AX-95020542	2	gb|EMS62930.1|:HYPOTHETICAL_PROTEIN_TRIUR3_21522_[TRITICUM_URARTU]
AX-95021774	2	gb|EMS63299.1|:E3_UBIQUITIN-PROTEIN_LIGASE_BRE1-LIKE_2_[TRITICUM_URARTU]
AX-95024199	2	dbj|BAJ90753.1|:PREDICTED_PROTEIN_[HORDEUM_VULGARE_SUBSP._VULGARE]
AX-95024487	2	dbj|BAG91268.1|:UNNAMED_PROTEIN_PRODUCT_[ORYZA_SATIVA_JAPONICA_GROUP]
AX-95083270	2	gb|EMT03876.1|:HYPOTHETICAL_PROTEIN_F775_52142_[AEGILOPS_TAUSCHII]
AX-95083470	2	gb|EMT10557.1|:PUTATIVE_RECEPTOR-LIKE_PROTEIN_KINASE_[AEGILOPS_TAUSCHII]
AX-95085765	2	gb|AAB96983.1|:NBS-LRR_TYPE_RESISTANCE_PROTEIN,_PARTIAL_[HORDEUM_VULGARE_SUBSP._VULGARE]
AX-95097760	2	gb|EMT17627.1|:PUTATIVE_INACTIVE_PURPLE_ACID_PHOSPHATASE_2_[AEGILOPS_TAUSCHII]
AX-95110642	2	gb|EMS49585.1|:4-HYDROXYPHENYLACETALDEHYDE_OXIME_MONOOXYGENASE_[TRITICUM_URARTU]
AX-95120126	2	ref|XP_003561759.1|:PREDICTED:_LOW_QUALITY_PROTEIN:_F-box_protein_At4g10400-like_[Brachypodium_distachyon]
AX-95131348	2	gb|EMT23609.1|:PUTATIVE_DISEASE_RESISTANCE_PROTEIN_RGA1_[AEGILOPS_TAUSCHII]
AX-95135993	2	gb|EMT24075.1|:DISEASE_RESISTANCE_PROTEIN_RPP13_[AEGILOPS_TAUSCHII]
AX-95158783	2	gb|ACJ76948.1|:GAMMA_GLIADIN_[TRITICUM_MONOCOCCUM]
AX-95195472	2	gb|EMT16346.1|:LRR_RECEPTOR-LIKE_SERINE/THREONINE-PROTEIN_KINASE_GSO1_[AEGILOPS_TAUSCHII]
AX-95197649	2	gb|EMT01588.1|:PROTEASOME_SUBUNIT_BETA_TYPE-5-A_[AEGILOPS_TAUSCHII]
AX-95198133	2	emb|CAW56815.1|:UNNAMED_PROTEIN_PRODUCT_[TRITICUM_AESTIVUM]
AX-95219129	2	gb|EMT20130.1|:B3_DOMAIN-CONTAINING_PROTEIN_[AEGILOPS_TAUSCHII]
AX-95228548	2	emb|CAA89836.1|:RUBISCO_SUBUNIT_BINDING_PROTEIN,_BETA_SUBUNIT_(60KD_CHAPERONIN_BETA_SUBUNIT)_(CPN-60_BETA)_[PSEUDOTSUGA_MENZIESII]
AX-95228998	2	dbj|BAK01066.1|:PREDICTED_PROTEIN_[HORDEUM_VULGARE_SUBSP._VULGARE]
AX-95235622	2	gb|EMS46794.1|:RAN-SPECIFIC_GTPASE-ACTIVATING_PROTEIN_2_[TRITICUM_URARTU]
AX-95238765	2	gb|EMT01837.1|:HYPOTHETICAL_PROTEIN_F775_27929_[AEGILOPS_TAUSCHII]
AX-95241921	2	emb|CBD27698.1|:UNNAMED_PROTEIN_PRODUCT_[TRITICUM_AESTIVUM]
AX-95252126	2	emb|CAB61763.1|:PYRUVATE_DECARBOXYLASE_[SACCHARUM_OFFICINARUM]
AX-94384470	3	gb|EMS59031.1|:DISEASE_RESISTANCE_PROTEIN_RGA2_[TRITICUM_URARTU]
AX-94405945	3	gb|EMT04878.1|:WALL-ASSOCIATED_RECEPTOR_KINASE_3_[AEGILOPS_TAUSCHII]
AX-94407256	3	gb|EMS63678.1|:HYPOTHETICAL_PROTEIN_TRIUR3_31941_[TRITICUM_URARTU]
AX-94440790	3	gb|EMT01388.1|:HYPOTHETICAL_PROTEIN_F775_20384_[AEGILOPS_TAUSCHII]
AX-94457592	3	dbj|BAJ98188.1|:PREDICTED_PROTEIN_[HORDEUM_VULGARE_SUBSP._VULGARE]
AX-94493396	3	gb|EMT02895.1|:HYPOTHETICAL_PROTEIN_F775_13282_[AEGILOPS_TAUSCHII]
AX-94535036	3	gb|ADN96939.1|:RGC1B_[TRITICUM_AESTIVUM]
AX-94544260	3	gb|EMT03407.1|:RECEPTOR-LIKE_PROTEIN_KINASE_FERONIA_[AEGILOPS_TAUSCHII]
AX-94639168	3	gb|EMT09393.1|:HYPOTHETICAL_PROTEIN_F775_25268_[AEGILOPS_TAUSCHII]
AX-94648125	3	gb|EMT02707.1|:PUTATIVE_MITOCHONDRIAL_PROTEIN_[AEGILOPS_TAUSCHII]
AX-94693693	3	gb|EMT06007.1|:SCARECROW-LIKE_PROTEIN_9_[AEGILOPS_TAUSCHII]
AX-94754126	3	emb|CBH32626.1|:PROTEIN_KINASE,_PUTATIVE,_EXPRESSED_[TRITICUM_AESTIVUM]
AX-94755266	3	gb|EMT26754.1|:HYPOTHETICAL_PROTEIN_F775_04274_[AEGILOPS_TAUSCHII]
AX-94785611	3	gb|EMT31724.1|:SULFOTRANSFERASE_16_[AEGILOPS_TAUSCHII]
AX-94804099	3	gb|EMS49143.1|:HYPOTHETICAL_PROTEIN_TRIUR3_28028_[TRITICUM_URARTU]
AX-94816986	3	gb|EMT07930.1|:HYPOTHETICAL_PROTEIN_F775_01961_[AEGILOPS_TAUSCHII]
AX-94839303	3	gb|EMT08966.1|:ANKYRIN-3_[AEGILOPS_TAUSCHII]
AX-94868069	3	gb|EMT33423.1|:HYPOTHETICAL_PROTEIN_F775_02716_[AEGILOPS_TAUSCHII]
AX-94882684	3	gb|EMS63962.1|:DISEASE_RESISTANCE_PROTEIN_RPM1_[TRITICUM_URARTU]
AX-94944591	3	gb|EMT31507.1|:HYPOTHETICAL_PROTEIN_F775_26733_[AEGILOPS_TAUSCHII]
AX-94978708	3	dbj|BAJ91094.1|:PREDICTED_PROTEIN_[HORDEUM_VULGARE_SUBSP._VULGARE]
AX-95000081	3	gb|EMT12635.1|:DISEASE_RESISTANCE_PROTEIN_RPM1_[AEGILOPS_TAUSCHII]
AX-95004129	3	gb|EMS65969.1|:HYPOTHETICAL_PROTEIN_TRIUR3_31010_[TRITICUM_URARTU]
AX-95086251	3	gb|EMT02019.1|:HYPOTHETICAL_PROTEIN_F775_04819_[AEGILOPS_TAUSCHII]
AX-95104628	3	gb|EMS53840.1|:HYPOTHETICAL_PROTEIN_TRIUR3_06034_[TRITICUM_URARTU]
AX-95121939	3	gb|EMT17015.1|:HYPOTHETICAL_PROTEIN_F775_07862_[AEGILOPS_TAUSCHII]
AX-95147976	3	gb|EMT25484.1|:HYPOTHETICAL_PROTEIN_F775_16184_[AEGILOPS_TAUSCHII]
AX-95199079	3	gb|EMT07028.1|:CHITIN-INDUCIBLE_GIBBERELLIN-RESPONSIVE_PROTEIN_2_[AEGILOPS_TAUSCHII]
AX-95204453	3	ref|XP_003561190.1|:PREDICTED:_protein_FAR1-RELATED_SEQUENCE_5-like_[Brachypodium_distachyon]
AX-95207937	3	gb|EMT06382.1|:HYPOTHETICAL_PROTEIN_F775_02163_[AEGILOPS_TAUSCHII]
AX-95242557	3	gb|EMT27965.1|:CYSTEINE-RICH_RECEPTOR-LIKE_PROTEIN_KINASE_27_[AEGILOPS_TAUSCHII]
AX-95259256	3	gb|EMT04649.1|:HYPOTHETICAL_PROTEIN_F775_12709_[AEGILOPS_TAUSCHII]
AX-94542222	4	gb|EMT22508.1|:PUTATIVE_DISEASE_RESISTANCE_RPP13-LIKE_PROTEIN_1_[AEGILOPS_TAUSCHII]
AX-94577378	4	gb|EMT03957.1|:TYROSINE_N-MONOOXYGENASE_[AEGILOPS_TAUSCHII]
AX-94607479	4	gb|EMT20351.1|:DISEASE_RESISTANCE_PROTEIN_RPP13_[AEGILOPS_TAUSCHII]
AX-94712553	4	gb|ACO35583.1|:DEHYDRATION_RESPONSIVE_FACTOR_1_VARIANT_1_[AEGILOPS_SPELTOIDES_VAR._LIGUSTICA]
AX-94859969	4	gb|EMT29396.1|:LRR_RECEPTOR-LIKE_SERINE/THREONINE-PROTEIN_KINASE_GSO1_[AEGILOPS_TAUSCHII]
AX-94861832	4	gb|EMT03525.1|:HYPOTHETICAL_PROTEIN_F775_12298_[AEGILOPS_TAUSCHII]
AX-94884875	4	gb|EMT33210.1|:PUTATIVE_DISEASE_RESISTANCE_PROTEIN_RXW24L_[AEGILOPS_TAUSCHII]
AX-94886386	4	dbj|BAJ96129.1|:PREDICTED_PROTEIN_[HORDEUM_VULGARE_SUBSP._VULGARE]
AX-95026093	4	gb|EMS53321.1|:PUTATIVE_MITOCHONDRIAL_CHAPERONE_BCS1-B_[TRITICUM_URARTU]
AX-95099842	4	gb|EMT07503.1|:CYTOCHROME_P450_86A2_[AEGILOPS_TAUSCHII]
AX-95149091	4	dbj|BAA82638.1|:BETA-TUBULIN_[ZINNIA_ELEGANS]
AX-95152978	4	gb|EMT17470.1|:HYPOTHETICAL_PROTEIN_F775_05596_[AEGILOPS_TAUSCHII]
AX-94628926	5	gb|EMT12635.1|:DISEASE_RESISTANCE_PROTEIN_RPM1_[AEGILOPS_TAUSCHII]
AX-94983323	5	dbj|BAK03573.1|:PREDICTED_PROTEIN_[HORDEUM_VULGARE_SUBSP._VULGARE]
AX-95085948	5	gb|EMT29437.1|:ACYL-COA_SYNTHETASE_FAMILY_MEMBER_4_[AEGILOPS_TAUSCHII]
AX-94473433	8	gb|EMT28689.1|:PUTATIVE_DISEASE_RESISTANCE_RPP13-LIKE_PROTEIN_2_[AEGILOPS_TAUSCHII]
